# Supplementary material for: Tetra-μ3-selen­ido-1:2:3κ3 Se;1:2:4κ3 Se;1:3:4κ3 Se;2:3:4κ3 Se-tetrakis­[(η5-methyl­cyclo­penta­dien­yl)molybdenum(III)](6 Mo—Mo)
Source: IUCrdata. 2023 Aug 1;8(Pt 8):x230657. doi: 10.1107/S2414314623006570 (PMC10483542; doi:10.1107/S2414314623006570)
Supplement: Supplementary file 1 [file x-08-x230657-sup1.cif]

##############################################################################
#                                                                            #
# This CIF contains the data for a data article accepted for                 #
# publication in IUCrData. It conforms to the requirements of                #
# Notes for Authors for IUCrData, and has been                               #
# peer reviewed under the auspices of IUCrData.                              #
#                                                                            #
# Full details of the Crystallographic Information File format               #
# are given in the paper "The Crystallographic Information File (CIF):       #
# a New Standard Archive File for Crystallography" by S. R. Hall, F. H.      #
# Allen and I. D. Brown [Acta Cryst. (1991), A47, 655-685].                  #
#                                                                            #
# The current version of the core CIF dictionary is obtainable from          #
# ftp://ftp.iucr.org/pub/cif_core.dic.                                       #
#                                                                            #
# Software is freely available for graphical display of the structure(s)     #
# in this CIF. For information consult the CIF software page                 #
# http://www.iucr.org/resources/cif/software.                                #
#                                                                            #
# This file may be used for bona fide research purposes within the           #
# scientific community so long as proper attribution is given to the data    # 
# article from which it was obtained.                                        #
#                                                                            #
##############################################################################
data_global
_audit_creation_method     'by CrystalStructure 4.3'
_journal_date_recd_electronic     2023-07-26
_journal_date_accepted     2023-07-28
_journal_name_full     'IUCrData'
_journal_year     2023
_journal_volume     8
_journal_issue      1
_journal_page_first     0
_journal_page_last     0
_journal_paper_category     HM
_journal_paper_doi     10.1107/S2414314623006570
_journal_coeditor_code     HB4439
_publ_contact_author_name     'Shinji Inomata'
_publ_contact_author_address
;
Faculty of Symbiotic Systems Science
Fukushima University
1 Kanayagawa
Fukushima 960-1296
Japan
;
_publ_contact_author_email     inomata@sss.fukushima-u.ac.jp
_publ_contact_author_fax     '81245488182'
_publ_contact_author_phone     '81245488182'
_publ_section_title
;\
Tetra-\m~3~-selenido-1:2:3\k^3^<i>Se</i>;1:2:4\k^3^<i>Se</i>;\
1:3:4\k^3^<i>Se</i>;2:3:4\k^3^<i>Se</i>-tetrakis[(\h^5^-\
methylcyclopentadienyl)molybdenum(III)](6 <i>Mo---Mo</i>)
;
_publ_section_title_footnote     .
loop_
    _publ_author_name
    _publ_author_footnote
    _publ_author_address
    'Ouchi, Akito' .
;
Faculty of Symbiotic Systems Science
Fukushima University
1 Kanayagawa
Fukushima 960-1296
Japan
;
    'Takase, Tsugiko' .
;
Faculty of Symbiotic Systems Science
Fukushima University
1 Kanayagawa
Fukushima 960-1296
Japan
;
    'Inomata, Shinji' .
;
Faculty of Symbiotic Systems Science
Fukushima University
1 Kanayagawa
Fukushima 960-1296
Japan
;
_publ_section_synopsis
;
The title cluster contains an Mo tetrahedron capped on each face with a
\m~3~-selenide ligand.
;
data_I
_chemical_name_systematic
;\
Tetra-\m~3~-selenido-1:2:3\k^3^<i>Se</i>;1:2:4\k^3^<i>Se</i>;\
1:3:4\k^3^<i>Se</i>;2:3:4\k^3^<i>Se</i>-tetrakis[(\h^5^-\
methylcyclopentadienyl)molybdenum(III)](6 <i>Mo---Mo</i>)
;
_chemical_formula_moiety     'C24 H28 Mo4 Se4'
_chemical_formula_sum     'C24 H28 Mo4 Se4'
_chemical_formula_iupac     '[Mo4 (C6 H7)4 Se4]'
_chemical_formula_weight     1016.09
_chemical_melting_point     ?
_space_group_crystal_system     monoclinic
_space_group_name_H-M_alt     'C 1 2/c 1'
_space_group_name_Hall     '-C 2yc'
loop_
    _space_group_symop_operation_xyz
    'x, y, z'
    '-x, y, -z+1/2'
    'x+1/2, y+1/2, z'
    '-x+1/2, y+1/2, -z+1/2'
    '-x, -y, -z'
    'x, -y, z-1/2'
    '-x+1/2, -y+1/2, -z'
    'x+1/2, -y+1/2, z-1/2'
_cell_length_a     21.1820(4)
_cell_length_b     8.42496(16)
_cell_length_c     16.4482(3)
_cell_angle_alpha     90.0000
_cell_angle_beta     120.6613(7)
_cell_angle_gamma     90.0000
_cell_volume     2524.93(9)
_cell_formula_units_Z     4
_cell_measurement_reflns_used     10275
_cell_measurement_theta_min     3.22
_cell_measurement_theta_max     27.47
_cell_measurement_temperature     296
_exptl_crystal_description     platelet
_exptl_crystal_colour     brown
_exptl_crystal_size_max     0.100
_exptl_crystal_size_mid     0.100
_exptl_crystal_size_min     0.100
_exptl_crystal_density_diffrn     2.673
_exptl_crystal_density_meas     ?
_exptl_crystal_density_method     'not measured'
_exptl_crystal_F_000     1904.00
_exptl_absorpt_coefficient_mu     7.718
_exptl_absorpt_correction_type     multi-scan
_exptl_absorpt_process_details
;
(ABSCOR; Rigaku, 1995)
;
_exptl_absorpt_correction_T_min     0.201
_exptl_absorpt_correction_T_max     0.462
_diffrn_ambient_temperature     296
_diffrn_radiation_type     'Mo K\a'
_diffrn_radiation_wavelength     0.71075
_diffrn_measurement_device_type     'Rigaku R-AXIS RAPID'
_diffrn_measurement_method     \w
_diffrn_detector_area_resol_mean     10.000
_diffrn_reflns_number     11868
_diffrn_reflns_av_R_equivalents     0.0403
_diffrn_reflns_av_unetI/netI     0.0343
_diffrn_reflns_theta_min     3.288
_diffrn_reflns_theta_max     27.470
_diffrn_reflns_theta_full     25.242
_diffrn_measured_fraction_theta_max     0.996
_diffrn_measured_fraction_theta_full     0.998
_diffrn_reflns_limit_h_min     -24
_diffrn_reflns_limit_h_max     27
_diffrn_reflns_limit_k_min     -10
_diffrn_reflns_limit_k_max     10
_diffrn_reflns_limit_l_min     -21
_diffrn_reflns_limit_l_max     21
_diffrn_standards_number     0
_diffrn_standards_interval_count     .
_diffrn_standards_decay_%     ?
_refine_special_details
;
    Refinement was performed using all reflections. The weighted
    R-factor (wR) and goodness of fit (S) are based on F^2^.
    R-factor (gt) are based on F. The threshold expression of
    F^2^ > 2.0 sigma(F^2^) is used only for calculating R-factor (gt).
All hydrogen atoms were placed at calculated positions (C---H =
0.96--0.98 \%A) and refined using a riding model with <i>U</i>~iso~(H) =
1.2<i>U</i>~eq~(C).
;
_reflns_number_total     2878
_reflns_number_gt     2617
_reflns_threshold_expression     F^2^>2.0\s(F^2^)
_refine_ls_structure_factor_coef     Fsqd
_refine_ls_R_factor_all     0.0249
_refine_ls_R_factor_gt     0.0211
_refine_ls_wR_factor_gt     0.0482
_refine_ls_wR_factor_ref     0.0512
_refine_ls_goodness_of_fit_ref     1.072
_refine_ls_number_reflns     2878
_refine_ls_number_parameters     147
_refine_ls_number_restraints     0
_refine_ls_hydrogen_treatment     constr
_refine_ls_weighting_scheme     calc
_refine_ls_weighting_details
            'w = 1/[\s^2^(Fo^2^)+(0.0168P)^2^+4.2366P] where P=(Fo^2^+2Fc^2^)/3'
_atom_sites_solution_hydrogens     geom
_atom_sites_solution_primary     direct
_atom_sites_solution_secondary     difmap
_refine_ls_shift/su_max     0.002
_refine_diff_density_max     0.49
_refine_diff_density_min     -0.79
_refine_ls_extinction_method     none
_refine_ls_extinction_coef     ?
loop_
    _atom_type_symbol
    _atom_type_description
    _atom_type_scat_dispersion_real
    _atom_type_scat_dispersion_imag
    _atom_type_scat_source
    'C' 'C' 0.0033 0.0016
;
International Tables for Crystallography
(Vol. C, Tables 4.2.6.8 and 6.1.1.4)
;
    'H' 'H' 0.0000 0.0000
;
International Tables for Crystallography
(Vol. C, Table 6.1.1.4)
;
    'Mo' 'Mo' -1.6832 0.6857
;
International Tables for Crystallography
(Vol. C, Tables 4.2.6.8 and 6.1.1.4)
;
    'Se' 'Se' -0.0929 2.2259
;
International Tables for Crystallography
(Vol. C, Tables 4.2.6.8 and 6.1.1.4)
;
_computing_data_collection
;
RAPID AUTO (Rigaku, 2006)
;
_computing_cell_refinement
;
RAPID AUTO (Rigaku, 2006)
;
_computing_data_reduction
;
RAPID AUTO (Rigaku, 2006)
;
_computing_structure_solution
;
SIR97 (Altomare <i>et al.</i>,  1999)
;
_computing_structure_refinement
;
SHELXL2018/3 (Sheldrick, 2015)
;
_computing_molecular_graphics
;
CrystalStructure 4.0 (Rigaku, 2010)
;
_computing_publication_material
;
CrystalStructure 4.0 (Rigaku, 2010)
;
loop_
    _atom_site_type_symbol
    _atom_site_label
    _atom_site_fract_x
    _atom_site_fract_y
    _atom_site_fract_z
    _atom_site_U_iso_or_equiv
    _atom_site_adp_type
    _atom_site_calc_flag
    _atom_site_occupancy
    _atom_site_disorder_assembly
    _atom_site_disorder_group
    Mo Mo1 -0.05709(2) 0.36774(3) 0.77761(2) 0.01956(7) Uani d 1 . .
    Mo Mo2 0.05898(2) 0.11729(3) 0.85272(2) 0.02062(7) Uani d 1 . .
    Se Se1 -0.07420(2) 0.07974(3) 0.78522(2) 0.02368(8) Uani d 1 . .
    Se Se2 0.07609(2) 0.40514(3) 0.88225(2) 0.02324(8) Uani d 1 . .
    C C1 -0.16873(18) 0.4032(4) 0.7760(2) 0.0334(7) Uani d 1 . .
    C C2 -0.16199(18) 0.5254(4) 0.7228(2) 0.0317(7) Uani d 1 . .
    H H1 -0.197372 0.548621 0.656343 0.038 Uiso calc 1 . .
    C C3 -0.1002(2) 0.6197(4) 0.7834(2) 0.0344(7) Uani d 1 . .
    H H2 -0.086145 0.719615 0.766422 0.041 Uiso calc 1 . .
    C C4 -0.0688(2) 0.5553(4) 0.8753(2) 0.0350(7) Uani d 1 . .
    H H3 -0.028235 0.601956 0.932877 0.042 Uiso calc 1 . .
    C C5 -0.10922(19) 0.4220(4) 0.8715(2) 0.0332(7) Uani d 1 . .
    H H4 -0.101723 0.359419 0.925903 0.040 Uiso calc 1 . .
    C C6 0.0722(2) -0.0631(4) 0.9693(2) 0.0380(8) Uani d 1 . .
    H H5 0.032142 -0.108311 0.975354 0.046 Uiso calc 1 . .
    C C7 0.1045(2) -0.1336(4) 0.9208(2) 0.0362(8) Uani d 1 . .
    H H6 0.090569 -0.235528 0.887498 0.043 Uiso calc 1 . .
    C C8 0.16702(18) -0.0398(4) 0.9400(2) 0.0335(7) Uani d 1 . .
    C C9 0.1704(2) 0.0874(4) 0.9965(2) 0.0381(8) Uani d 1 . .
    H H7 0.209754 0.166436 1.024598 0.046 Uiso calc 1 . .
    C C10 0.1123(2) 0.0738(4) 1.0150(2) 0.0401(9) Uani d 1 . .
    H H8 0.105439 0.139947 1.058922 0.048 Uiso calc 1 . .
    C C11 -0.2285(2) 0.2840(5) 0.7442(3) 0.0524(10) Uani d 1 . .
    H H9 -0.213781 0.202041 0.791047 0.063 Uiso calc 1 . .
    H H10 -0.238348 0.238212 0.685470 0.063 Uiso calc 1 . .
    H H11 -0.272079 0.334778 0.735713 0.063 Uiso calc 1 . .
    C C12 0.2244(2) -0.0779(5) 0.9148(3) 0.0509(10) Uani d 1 . .
    H H12 0.250562 0.017026 0.917858 0.061 Uiso calc 1 . .
    H H13 0.201080 -0.120411 0.851841 0.061 Uiso calc 1 . .
    H H14 0.258069 -0.154750 0.958472 0.061 Uiso calc 1 . .
loop_
    _atom_site_aniso_label
    _atom_site_aniso_U_11
    _atom_site_aniso_U_22
    _atom_site_aniso_U_33
    _atom_site_aniso_U_12
    _atom_site_aniso_U_13
    _atom_site_aniso_U_23
    Mo1 0.02236(13) 0.01507(12) 0.01911(12) 0.00142(9) 0.00902(10) -0.00024(9)
    Mo2 0.02366(13) 0.01577(12) 0.01921(12) 0.00191(9) 0.00860(10) 0.00260(9)
    Se1 0.02711(16) 0.01821(15) 0.02549(15) -0.00290(11) 0.01325(12) 0.00020(11)
    Se2 0.02603(16) 0.01916(14) 0.01959(14) -0.00302(11) 0.00805(12)
                                                                    -0.00285(11)
    C1 0.0301(17) 0.0359(18) 0.0375(17) 0.0050(14) 0.0196(14) -0.0026(14)
    C2 0.0305(17) 0.0322(17) 0.0314(16) 0.0127(14) 0.0151(13) 0.0036(14)
    C3 0.042(2) 0.0175(14) 0.0447(19) 0.0097(14) 0.0232(16) 0.0006(14)
    C4 0.0388(19) 0.0307(17) 0.0322(16) 0.0051(14) 0.0157(14) -0.0109(14)
    C5 0.0404(19) 0.0358(18) 0.0283(15) 0.0116(15) 0.0210(14) 0.0031(14)
    C6 0.044(2) 0.0360(19) 0.0345(17) 0.0073(15) 0.0200(15) 0.0200(15)
    C7 0.046(2) 0.0199(15) 0.0370(17) 0.0100(14) 0.0169(16) 0.0127(13)
    C8 0.0306(17) 0.0340(18) 0.0287(15) 0.0130(14) 0.0099(13) 0.0145(14)
    C9 0.0344(19) 0.0376(19) 0.0261(15) 0.0056(15) 0.0036(14) 0.0067(14)
    C10 0.051(2) 0.041(2) 0.0208(14) 0.0139(17) 0.0122(15) 0.0095(14)
    C11 0.039(2) 0.055(2) 0.068(3) -0.0036(19) 0.031(2) -0.006(2)
    C12 0.046(2) 0.052(2) 0.052(2) 0.0155(19) 0.0230(19) 0.0129(19)
_geom_special_details
;
 All esds (except the esd in the dihedral angle between two l.s. planes)
 are estimated using the full covariance matrix.  The cell esds are taken
 into account individually in the estimation of esds in distances, angles
 and torsion angles; correlations between esds in cell parameters are only
 used when they are defined by crystal symmetry.  An approximate (isotropic)
 treatment of cell esds is used for estimating esds involving l.s. planes.
;
loop_
    _geom_bond_atom_site_label_1
    _geom_bond_atom_site_label_2
    _geom_bond_site_symmetry_2
    _geom_bond_distance
    _geom_bond_publ_flag
    Mo1 C3 . 2.332(3) ?
    Mo1 C2 . 2.339(3) ?
    Mo1 C4 . 2.355(3) ?
    Mo1 C5 . 2.356(3) ?
    Mo1 C1 . 2.370(3) ?
    Mo1 Se2 . 2.4633(4) ?
    Mo1 Se1 . 2.4659(4) ?
    Mo1 Se2 2_556 2.4689(3) ?
    Mo1 Mo1 2_556 2.9857(5) ?
    Mo1 Mo2 . 2.9875(3) ?
    Mo1 Mo2 2_556 2.9935(3) ?
    Mo2 C10 . 2.337(3) ?
    Mo2 C6 . 2.350(3) ?
    Mo2 C9 . 2.352(3) ?
    Mo2 C7 . 2.356(3) ?
    Mo2 C8 . 2.387(3) ?
    Mo2 Se2 . 2.4635(4) ?
    Mo2 Se1 . 2.4691(4) ?
    Mo2 Se1 2_556 2.4692(4) ?
    Mo2 Mo2 2_556 3.0083(5) ?
    C1 C2 . 1.404(5) ?
    C1 C5 . 1.435(5) ?
    C1 C11 . 1.487(5) ?
    C2 C3 . 1.416(5) ?
    C2 H1 . 0.9800 ?
    C3 C4 . 1.413(5) ?
    C3 H2 . 0.9800 ?
    C4 C5 . 1.394(5) ?
    C4 H3 . 0.9800 ?
    C5 H4 . 0.9800 ?
    C6 C10 . 1.402(5) ?
    C6 C7 . 1.419(5) ?
    C6 H5 . 0.9800 ?
    C7 C8 . 1.432(5) ?
    C7 H6 . 0.9800 ?
    C8 C9 . 1.396(5) ?
    C8 C12 . 1.506(5) ?
    C9 C10 . 1.414(5) ?
    C9 H7 . 0.9800 ?
    C10 H8 . 0.9800 ?
    C11 H9 . 0.9600 ?
    C11 H10 . 0.9600 ?
    C11 H11 . 0.9600 ?
    C12 H12 . 0.9600 ?
    C12 H13 . 0.9600 ?
    C12 H14 . 0.9600 ?
loop_
    _geom_angle_atom_site_label_1
    _geom_angle_atom_site_label_2
    _geom_angle_atom_site_label_3
    _geom_angle_site_symmetry_1
    _geom_angle_site_symmetry_3
    _geom_angle
    _geom_angle_publ_flag
    C3 Mo1 C2 . . 35.30(12) ?
    C3 Mo1 C4 . . 35.09(12) ?
    C2 Mo1 C4 . . 58.11(11) ?
    C3 Mo1 C5 . . 58.16(12) ?
    C2 Mo1 C5 . . 58.09(11) ?
    C4 Mo1 C5 . . 34.41(12) ?
    C3 Mo1 C1 . . 58.43(12) ?
    C2 Mo1 C1 . . 34.69(12) ?
    C4 Mo1 C1 . . 58.08(12) ?
    C5 Mo1 C1 . . 35.36(11) ?
    C3 Mo1 Se2 . . 100.84(9) ?
    C2 Mo1 Se2 . . 136.14(9) ?
    C4 Mo1 Se2 . . 85.36(9) ?
    C5 Mo1 Se2 . . 105.65(9) ?
    C1 Mo1 Se2 . . 140.55(8) ?
    C3 Mo1 Se1 . . 145.37(9) ?
    C2 Mo1 Se1 . . 116.29(9) ?
    C4 Mo1 Se1 . . 123.79(9) ?
    C5 Mo1 Se1 . . 91.58(9) ?
    C1 Mo1 Se1 . . 87.30(8) ?
    Se2 Mo1 Se1 . . 103.651(13) ?
    C3 Mo1 Se2 . 2_556 94.16(9) ?
    C2 Mo1 Se2 . 2_556 84.87(8) ?
    C4 Mo1 Se2 . 2_556 128.63(9) ?
    C5 Mo1 Se2 . 2_556 142.82(8) ?
    C1 Mo1 Se2 . 2_556 110.62(8) ?
    Se2 Mo1 Se2 . 2_556 103.560(13) ?
    Se1 Mo1 Se2 . 2_556 103.372(13) ?
    C3 Mo1 Mo1 . 2_556 114.04(9) ?
    C2 Mo1 Mo1 . 2_556 129.84(8) ?
    C4 Mo1 Mo1 . 2_556 126.24(9) ?
    C5 Mo1 Mo1 . 2_556 157.28(9) ?
    C1 Mo1 Mo1 . 2_556 162.73(8) ?
    Se2 Mo1 Mo1 . 2_556 52.834(10) ?
    Se1 Mo1 Mo1 . 2_556 100.268(9) ?
    Se2 Mo1 Mo1 2_556 2_556 52.659(10) ?
    C3 Mo1 Mo2 . . 152.01(9) ?
    C2 Mo1 Mo2 . . 168.55(9) ?
    C4 Mo1 Mo2 . . 122.87(8) ?
    C5 Mo1 Mo2 . . 115.34(8) ?
    C1 Mo1 Mo2 . . 134.39(8) ?
    Se2 Mo1 Mo2 . . 52.676(10) ?
    Se1 Mo1 Mo2 . . 52.794(10) ?
    Se2 Mo1 Mo2 2_556 . 100.565(11) ?
    Mo1 Mo1 Mo2 2_556 . 60.153(8) ?
    C3 Mo1 Mo2 . 2_556 143.92(9) ?
    C2 Mo1 Mo2 . 2_556 117.47(8) ?
    C4 Mo1 Mo2 . 2_556 173.63(9) ?
    C5 Mo1 Mo2 . 2_556 140.04(9) ?
    C1 Mo1 Mo2 . 2_556 115.58(8) ?
    Se2 Mo1 Mo2 . 2_556 100.539(11) ?
    Se1 Mo1 Mo2 . 2_556 52.709(9) ?
    Se2 Mo1 Mo2 2_556 2_556 52.551(9) ?
    Mo1 Mo1 Mo2 2_556 2_556 59.954(8) ?
    Mo2 Mo1 Mo2 . 2_556 60.394(10) ?
    C10 Mo2 C6 . . 34.82(13) ?
    C10 Mo2 C9 . . 35.10(13) ?
    C6 Mo2 C9 . . 57.92(13) ?
    C10 Mo2 C7 . . 58.26(13) ?
    C6 Mo2 C7 . . 35.11(12) ?
    C9 Mo2 C7 . . 57.88(13) ?
    C10 Mo2 C8 . . 57.94(12) ?
    C6 Mo2 C8 . . 58.10(12) ?
    C9 Mo2 C8 . . 34.26(12) ?
    C7 Mo2 C8 . . 35.14(12) ?
    C10 Mo2 Se2 . . 89.56(9) ?
    C6 Mo2 Se2 . . 122.11(9) ?
    C9 Mo2 Se2 . . 86.33(9) ?
    C7 Mo2 Se2 . . 143.71(9) ?
    C8 Mo2 Se2 . . 115.33(9) ?
    C10 Mo2 Se1 . . 105.64(10) ?
    C6 Mo2 Se1 . . 85.26(9) ?
    C9 Mo2 Se1 . . 140.23(9) ?
    C7 Mo2 Se1 . . 101.27(9) ?
    C8 Mo2 Se1 . . 136.41(9) ?
    Se2 Mo2 Se1 . . 103.549(13) ?
    C10 Mo2 Se1 . 2_556 144.67(10) ?
    C6 Mo2 Se1 . 2_556 130.55(9) ?
    C9 Mo2 Se1 . 2_556 112.09(9) ?
    C7 Mo2 Se1 . 2_556 96.22(9) ?
    C8 Mo2 Se1 . 2_556 86.98(8) ?
    Se2 Mo2 Se1 . 2_556 103.434(13) ?
    Se1 Mo2 Se1 . 2_556 103.004(13) ?
    C10 Mo2 Mo1 . . 113.56(9) ?
    C6 Mo2 Mo1 . . 121.66(9) ?
    C9 Mo2 Mo1 . . 133.12(9) ?
    C7 Mo2 Mo1 . . 151.79(9) ?
    C8 Mo2 Mo1 . . 167.07(9) ?
    Se2 Mo2 Mo1 . . 52.668(10) ?
    Se1 Mo2 Mo1 . . 52.696(9) ?
    Se1 Mo2 Mo1 2_556 . 100.141(11) ?
    C10 Mo2 Mo1 . 2_556 138.65(10) ?
    C6 Mo2 Mo1 . 2_556 173.27(10) ?
    C9 Mo2 Mo1 . 2_556 115.84(9) ?
    C7 Mo2 Mo1 . 2_556 145.65(9) ?
    C8 Mo2 Mo1 . 2_556 118.70(8) ?
    Se2 Mo2 Mo1 . 2_556 52.718(9) ?
    Se1 Mo2 Mo1 . 2_556 99.982(11) ?
    Se1 Mo2 Mo1 2_556 2_556 52.606(9) ?
    Mo1 Mo2 Mo1 . 2_556 59.894(10) ?
    C10 Mo2 Mo2 . 2_556 157.50(10) ?
    C6 Mo2 Mo2 . 2_556 127.01(9) ?
    C9 Mo2 Mo2 . 2_556 164.17(9) ?
    C7 Mo2 Mo2 . 2_556 115.98(9) ?
    C8 Mo2 Mo2 . 2_556 131.90(8) ?
    Se2 Mo2 Mo2 . 2_556 100.132(8) ?
    Se1 Mo2 Mo2 . 2_556 52.472(10) ?
    Se1 Mo2 Mo2 2_556 2_556 52.471(10) ?
    Mo1 Mo2 Mo2 . 2_556 59.902(8) ?
    Mo1 Mo2 Mo2 2_556 2_556 59.705(8) ?
    Mo1 Se1 Mo2 . . 74.510(12) ?
    Mo1 Se1 Mo2 . 2_556 74.684(11) ?
    Mo2 Se1 Mo2 . 2_556 75.060(13) ?
    Mo1 Se2 Mo2 . . 74.656(12) ?
    Mo1 Se2 Mo1 . 2_556 74.507(12) ?
    Mo2 Se2 Mo1 . 2_556 74.730(11) ?
    C2 C1 C5 . . 106.8(3) ?
    C2 C1 C11 . . 128.0(3) ?
    C5 C1 C11 . . 125.1(3) ?
    C2 C1 Mo1 . . 71.44(19) ?
    C5 C1 Mo1 . . 71.77(18) ?
    C11 C1 Mo1 . . 125.8(2) ?
    C1 C2 C3 . . 108.9(3) ?
    C1 C2 Mo1 . . 73.87(18) ?
    C3 C2 Mo1 . . 72.07(17) ?
    C1 C2 H1 . . 125.4 ?
    C3 C2 H1 . . 125.4 ?
    Mo1 C2 H1 . . 125.4 ?
    C4 C3 C2 . . 107.4(3) ?
    C4 C3 Mo1 . . 73.37(18) ?
    C2 C3 Mo1 . . 72.64(17) ?
    C4 C3 H2 . . 126.0 ?
    C2 C3 H2 . . 126.0 ?
    Mo1 C3 H2 . . 126.0 ?
    C5 C4 C3 . . 108.5(3) ?
    C5 C4 Mo1 . . 72.81(18) ?
    C3 C4 Mo1 . . 71.54(17) ?
    C5 C4 H3 . . 125.6 ?
    C3 C4 H3 . . 125.6 ?
    Mo1 C4 H3 . . 125.6 ?
    C4 C5 C1 . . 108.4(3) ?
    C4 C5 Mo1 . . 72.78(18) ?
    C1 C5 Mo1 . . 72.87(17) ?
    C4 C5 H4 . . 125.6 ?
    C1 C5 H4 . . 125.6 ?
    Mo1 C5 H4 . . 125.6 ?
    C10 C6 C7 . . 108.1(3) ?
    C10 C6 Mo2 . . 72.11(18) ?
    C7 C6 Mo2 . . 72.68(17) ?
    C10 C6 H5 . . 125.8 ?
    C7 C6 H5 . . 125.8 ?
    Mo2 C6 H5 . . 125.8 ?
    C6 C7 C8 . . 107.6(3) ?
    C6 C7 Mo2 . . 72.22(18) ?
    C8 C7 Mo2 . . 73.65(18) ?
    C6 C7 H6 . . 126.0 ?
    C8 C7 H6 . . 126.0 ?
    Mo2 C7 H6 . . 126.0 ?
    C9 C8 C7 . . 107.3(3) ?
    C9 C8 C12 . . 125.0(3) ?
    C7 C8 C12 . . 127.4(3) ?
    C9 C8 Mo2 . . 71.47(18) ?
    C7 C8 Mo2 . . 71.21(18) ?
    C12 C8 Mo2 . . 127.8(2) ?
    C8 C9 C10 . . 109.1(3) ?
    C8 C9 Mo2 . . 74.27(18) ?
    C10 C9 Mo2 . . 71.88(18) ?
    C8 C9 H7 . . 125.3 ?
    C10 C9 H7 . . 125.3 ?
    Mo2 C9 H7 . . 125.3 ?
    C6 C10 C9 . . 107.9(3) ?
    C6 C10 Mo2 . . 73.08(18) ?
    C9 C10 Mo2 . . 73.01(18) ?
    C6 C10 H8 . . 125.8 ?
    C9 C10 H8 . . 125.8 ?
    Mo2 C10 H8 . . 125.8 ?
    C1 C11 H9 . . 109.5 ?
    C1 C11 H10 . . 109.5 ?
    H9 C11 H10 . . 109.5 ?
    C1 C11 H11 . . 109.5 ?
    H9 C11 H11 . . 109.5 ?
    H10 C11 H11 . . 109.5 ?
    C8 C12 H12 . . 109.5 ?
    C8 C12 H13 . . 109.5 ?
    H12 C12 H13 . . 109.5 ?
    C8 C12 H14 . . 109.5 ?
    H12 C12 H14 . . 109.5 ?
    H13 C12 H14 . . 109.5 ?
loop_
    _geom_torsion_atom_site_label_1
    _geom_torsion_atom_site_label_2
    _geom_torsion_atom_site_label_3
    _geom_torsion_atom_site_label_4
    _geom_torsion_site_symmetry_1
    _geom_torsion_site_symmetry_2
    _geom_torsion_site_symmetry_3
    _geom_torsion_site_symmetry_4
    _geom_torsion
    _geom_torsion_publ_flag
    C5 C1 C2 C3 . . . . -0.5(4) ?
    C11 C1 C2 C3 . . . . 174.6(3) ?
    Mo1 C1 C2 C3 . . . . -64.0(2) ?
    C5 C1 C2 Mo1 . . . . 63.5(2) ?
    C11 C1 C2 Mo1 . . . . -121.4(4) ?
    C1 C2 C3 C4 . . . . -0.5(4) ?
    Mo1 C2 C3 C4 . . . . -65.7(2) ?
    C1 C2 C3 Mo1 . . . . 65.2(2) ?
    C2 C3 C4 C5 . . . . 1.3(4) ?
    Mo1 C3 C4 C5 . . . . -63.9(2) ?
    C2 C3 C4 Mo1 . . . . 65.2(2) ?
    C3 C4 C5 C1 . . . . -1.6(4) ?
    Mo1 C4 C5 C1 . . . . -64.7(2) ?
    C3 C4 C5 Mo1 . . . . 63.0(2) ?
    C2 C1 C5 C4 . . . . 1.3(4) ?
    C11 C1 C5 C4 . . . . -173.9(3) ?
    Mo1 C1 C5 C4 . . . . 64.6(2) ?
    C2 C1 C5 Mo1 . . . . -63.3(2) ?
    C11 C1 C5 Mo1 . . . . 121.4(3) ?
    C10 C6 C7 C8 . . . . 1.8(4) ?
    Mo2 C6 C7 C8 . . . . 65.7(2) ?
    C10 C6 C7 Mo2 . . . . -63.8(2) ?
    C6 C7 C8 C9 . . . . -2.0(3) ?
    Mo2 C7 C8 C9 . . . . 62.8(2) ?
    C6 C7 C8 C12 . . . . 171.5(3) ?
    Mo2 C7 C8 C12 . . . . -123.7(3) ?
    C6 C7 C8 Mo2 . . . . -64.7(2) ?
    C7 C8 C9 C10 . . . . 1.3(3) ?
    C12 C8 C9 C10 . . . . -172.4(3) ?
    Mo2 C8 C9 C10 . . . . 63.9(2) ?
    C7 C8 C9 Mo2 . . . . -62.6(2) ?
    C12 C8 C9 Mo2 . . . . 123.7(3) ?
    C7 C6 C10 C9 . . . . -1.0(4) ?
    Mo2 C6 C10 C9 . . . . -65.2(2) ?
    C7 C6 C10 Mo2 . . . . 64.2(2) ?
    C8 C9 C10 C6 . . . . -0.2(4) ?
    Mo2 C9 C10 C6 . . . . 65.3(2) ?
    C8 C9 C10 Mo2 . . . . -65.5(2) ?
_shelx_hkl_file
;
   0   0   3   12.30    5.23
   0   0   3    0.53    6.31
   0   0  -3   24.02    4.88
   0   0  -3    1.42   11.68
   0   0   4   17.14    6.53
   0   0   4   -0.36   14.75
   0   0  -4   18.11    6.55
   0   0  -4   22.38    9.18
   0   0   5   13.67    5.71
   0   0   5    0.04    7.94
   0   0  -5    0.39    8.29
   0   0  -5    7.30    5.45
   0   0   6 1750.55   42.90
   0   0   6 1776.02   53.88
   0   0  -6 1853.74   56.36
   0   0  -6 1674.14   40.63
   0   0   7    0.77   18.36
   0   0   7   31.27    7.04
   0   0  -7    2.69    6.85
   0   0  -7  -14.46   11.37
   0   0   813695.96  607.50
   0   0   813684.38  548.68
   0   0  -813381.23  597.11
   0   0  -813191.00  522.92
   0   0   9    0.53    7.95
   0   0   9   -2.26   13.53
   0   0  -9   21.35   13.86
   0   0  -9   -1.20    7.34
   0   0  10   81.41   21.55
   0   0  10   69.45   12.25
   0   0 -10   85.73   11.85
   0   0 -10    8.71   22.41
   0   0  11    1.04    9.41
   0   0  11    2.70   19.28
   0   0 -11    7.35    9.14
   0   0  12 9518.46  377.98
   0   0  1210478.14  515.27
   0   0 -12 9166.78  406.75
   0   0  13  -29.72   22.78
   0   0  13   12.90   16.81
   0   0 -13    8.90    9.50
   0   0  14 8976.13  365.90
   0   0  14 9324.39  640.50
   0   0 -14 8629.75  388.88
   0   0  15   15.01   30.36
   0   0  15   34.05   12.95
   0   0 -15   -0.04   11.32
   0   0  16 3161.43  152.56
   0   0  16 3082.89  202.70
   0   0 -16 2822.12  103.55
   0   0  17   -3.31   12.53
   0   0  17  -34.49   51.17
   0   0 -17   10.28   17.13
   0   0  18 2097.33  192.18
   0   2   022789.74 1057.36
   0  -2   021851.61 1025.48
   0   2   1  664.58   26.65
   0   2  -1  634.46   27.08
   0  -2   1  525.09   17.75
   0  -2  -1  618.75   27.95
   0   2   2   16.35   11.86
   0   2  -2   42.01    4.49
   0  -2  -2   32.81   22.18
   0   2   3 1585.43   68.53
   0   2  -3 1395.17   43.28
   0   2  -3 1422.31   26.34
   0  -2  -3 1458.08   47.71
   0  -2   3 1322.59   19.61
   0   2  -4  192.25   16.30
   0   2   4  263.70   27.88
   0  -2   4  225.22    4.63
   0  -2   4  227.52   16.23
   0  -2  -4  216.15   17.18
   0   2   511730.76  493.56
   0   2  -510014.18  395.77
   0  -2   511312.51  315.95
   0  -2   510636.77  297.22
   0  -2   510526.53  418.26
   0  -2  -511228.28  426.84
   0   2   6   11.71   10.74
   0   2  -6   -1.83   11.36
   0  -2   6   10.03   11.41
   0  -2   6    9.93    1.02
   0  -2  -6   13.38   11.04
   0  -2   6    5.55    1.09
   0   2   7 8982.22  333.14
   0   2  -7 8345.53  345.37
   0   2   7 9194.38  357.73
   0  -2   7 9353.18  256.79
   0  -2   7 8860.36  362.48
   0  -2  -7 8643.81  339.17
   0   2   8  457.18   30.61
   0   2  -8  454.82    7.72
   0   2   8  445.05   27.23
   0   2  -8  423.97   34.33
   0  -2   8  460.22   10.63
   0  -2   8  465.79   35.10
   0  -2  -8  398.57   29.55
   0   2  -9  283.08   32.86
   0   2  -9  297.35    6.82
   0   2   9  376.25   46.34
   0   2   9  319.39   43.96
   0  -2   9  302.42    9.86
   0  -2  -9  279.71   27.29
   0  -2   9  383.54   34.82
   0   2 -10  371.31   12.83
   0   2  10  349.57   32.90
   0   2  10  410.08   33.64
   0   2 -10  393.38   40.22
   0  -2  10  382.72   12.92
   0  -2 -10  373.16   31.54
   0  -2  10  421.27   41.85
   0   2 -11 4296.13  114.05
   0   2  11 4398.32  188.99
   0   2  11 4452.07  184.01
   0   2 -11 4164.66  203.54
   0  -2  11 4673.70  227.00
   0  -2 -11 4148.88  170.46
   0  -2  11 4361.93  103.82
   0   2  12 1284.39   65.98
   0   2  12 1216.20   74.99
   0   2 -12 1154.52  128.94
   0   2 -12 1216.36   33.05
   0  -2  12 1297.37   26.75
   0  -2 -12 1198.40   61.58
   0  -2  12 1313.77   91.40
   0   2 -13  498.56   12.67
   0   2  13  406.20   36.45
   0   2  13  520.58   50.91
   0   2 -13  443.84   52.11
   0  -2  13  471.55   12.36
   0  -2 -13  406.90   57.73
   0  -2  13  426.25   59.42
   0   2  14  253.11   50.92
   0   2  14  227.70   45.24
   0   2 -14  250.02   13.84
   0   2 -14  246.73   75.22
   0  -2  14  261.66   53.35
   0  -2  14  278.55    9.26
   0  -2 -14  255.57   29.26
   0   2  15 3050.86  174.38
   0   2 -15 2544.70  167.08
   0   2  15 3022.35  138.39
   0  -2  15 2827.78   66.66
   0  -2  15 3048.00  198.06
   0  -2 -15 2769.77  168.87
   0   2 -16   -2.89   23.23
   0   2  16  -15.17   26.64
   0   2  16   14.28   29.12
   0  -2  16   11.34   30.73
   0  -2 -16   -1.79   14.99
   0   2  17  114.62   29.64
   0   2  17  108.50   47.39
   0  -2  17  128.29   50.93
   0  -2 -17  101.65   24.80
   0   2  18  164.83   56.56
   0   2  18  184.26   54.46
   0  -2  18  175.32   60.95
   0  -2 -18  119.14   27.51
   0   4   068789.52 5848.66
   0  -4   068679.30 6059.22
   0   4  -1 3345.25   93.36
   0   4   1 3527.00  108.60
   0  -4  -1 3456.35  116.32
   0  -4   1 3416.18  131.68
   0   4   212291.49  503.76
   0   4  -212045.93  449.77
   0  -4   212590.29  482.88
   0  -4  -212046.77  511.07
   0   4   312539.33  506.37
   0   4  -312040.09  423.01
   0  -4   310083.32  396.56
   0  -4  -312043.41  502.39
   0   4   4 1129.25   49.99
   0   4  -4 1105.64   24.75
   0   4  -4 1252.85   51.26
   0  -4  -4 1087.17   53.66
   0   4  -5 1109.05   52.30
   0   4   5 1127.97   54.88
   0   4  -5 1171.28   23.15
   0  -4  -5 1022.13   56.91
   0  -4   5 1183.72   32.14
   0   4   6   17.52   15.93
   0   4  -6  -18.62   25.11
   0  -4  -6   11.80   16.89
   0   4   7  520.81   42.47
   0   4  -7  500.66   67.46
   0  -4  -7  521.93   43.79
   0   4   8 4618.56  200.11
   0   4  -8 4726.26  276.74
   0  -4  -8 4228.39  195.34
   0   4   9  596.92   49.17
   0   4  -9  541.01   52.98
   0  -4  -9  452.12   51.24
   0   4  10  121.99   47.98
   0   4  10  110.01   24.76
   0   4 -10   92.59   32.13
   0  -4 -10   83.28   29.78
   0   4  11   64.17   26.04
   0   4  11   73.81   35.72
   0   4 -11   53.44   30.29
   0  -4 -11   42.20   42.69
   0   4  12 2436.83  122.88
   0   4  12 2744.12  139.73
   0   4 -12 2841.76  233.06
   0  -4 -12 2545.21  132.96
   0   4  13  817.72   69.33
   0   4  13  855.32   64.31
   0   4 -13  875.29   81.93
   0  -4 -13  822.38  105.18
   0   4  14 3757.82  195.25
   0   4  14 3722.79  276.51
   0   4 -14 3965.86  232.95
   0  -4 -14 3837.97  199.98
   0   4  15 2451.96  150.44
   0   4  15 2663.75  155.94
   0   4 -15 2374.57  171.89
   0  -4 -15 2426.56  203.09
   0   4  16 2107.66  203.81
   0   4  16 1982.42  213.14
   0   4 -16 1752.83  142.99
   0  -4 -16 1760.65  114.39
   0   4  17  730.91   84.12
   0   4  17  612.63   74.48
   0   4 -17  540.95   85.42
   0  -4 -17  595.62  100.01
   0   6   016010.35  753.88
   0  -6   015989.57  800.13
   0   6   1 1225.56   54.83
   0   6  -1 1220.28   47.09
   0  -6   1 1166.39   55.94
   0  -6  -1 1160.09   65.63
   0   6  -2  640.28   29.10
   0   6   2  673.35   39.81
   0  -6  -2  622.68   49.15
   0  -6   2  605.17   36.14
   0   6  -3 3277.94  100.45
   0   6   3 3300.07  137.87
   0  -6  -3 3166.10  148.39
   0  -6   3 3323.99  112.32
   0   6   4 1289.20   71.73
   0   6  -4 1269.48   39.87
   0  -6   4 1332.85   66.33
   0  -6  -4 1145.06   79.18
   0   6   5 6032.05  277.12
   0   6  -5 6642.43  294.75
   0   6  -5 6238.65  195.73
   0  -6  -5 5725.27  291.64
   0   6   6   28.00   22.19
   0   6  -6   15.95    6.81
   0   6  -6   33.45   22.56
   0  -6   6   24.31    7.68
   0  -6  -6   28.57   26.93
   0   6   7 2400.59  135.63
   0   6  -7 2723.76  138.71
   0  -6   7 2588.25   72.35
   0  -6  -7 2401.28  147.12
   0   6   8 1627.49   99.61
   0   6  -8 1654.57  102.41
   0  -6  -8 1510.58  165.56
   0   6   9 1661.15  108.67
   0   6  -9 1735.79  111.28
   0  -6  -9 1701.53  116.27
   0   6  10  510.98   61.52
   0   6 -10  605.71   64.73
   0  -6 -10  494.30   64.82
   0   6  11 3032.38  263.98
   0   6 -11 3700.78  302.50
   0  -6 -11 3003.45  272.18
   0   6  12 1760.52  123.06
   0   6  12 1681.44  104.47
   0   6 -12 2048.59  141.12
   0  -6 -12 1551.55  123.72
   0   6  13   42.70   47.56
   0   6  13   56.40   35.27
   0   6 -13  100.47   41.35
   0  -6 -13   64.46   36.66
   0   6  14  184.41   40.09
   0   6  14  172.84   46.74
   0   6 -14  218.18   54.98
   0  -6 -14  114.93   49.43
   0   6  15   82.60   70.26
   0   6  15   68.77   37.15
   0   6 -15  136.07   48.75
   0  -6 -15   79.97   43.02
   0   8   0 3418.08  137.47
   0  -8   0 3438.25  160.25
   0   8   1  684.65   44.18
   0   8  -1  607.48   39.24
   0  -8   1  681.73   48.01
   0  -8  -1  674.28   55.58
   0   8   2 1418.30   73.50
   0   8  -2 1441.23   60.16
   0  -8   2 1451.70   72.72
   0  -8  -2 1402.61   90.54
   0   8   3 3221.14  144.24
   0   8  -3 3088.81  142.32
   0  -8   3 3462.69  175.45
   0  -8  -3 3085.67  169.36
   0   8  -4  288.95   32.25
   0   8   4  250.84   59.18
   0  -8  -4  271.02   45.46
   0  -8   4  256.95   25.82
   0   8   5  552.14   53.56
   0   8  -5  563.51   27.01
   0   8  -5  689.58   61.77
   0  -8  -5  617.42  107.62
   0  -8   5  621.94   50.10
   0   8   6   81.37   28.33
   0   8  -6   65.93   31.09
   0   8  -6   56.20   17.69
   0  -8  -6   58.92   35.24
   0   8   7 1032.42   87.66
   0   8  -7 1186.78   95.00
   0  -8   7 1250.21   41.36
   0  -8  -7  975.47  102.51
   0   8   8  417.82   59.41
   0   8  -8  481.36   62.63
   0  -8   8  474.13   16.80
   0  -8  -8  468.98   70.53
   0   8   9  189.40   43.93
   0   8  -9  160.92   47.70
   0  -8  -9  150.42   51.03
   0   8  10 1014.08   99.34
   0   8 -10 1280.64  104.21
   0  -8 -10  956.70  114.10
   0   8  11  366.32  107.59
   0   8 -11  398.11   70.06
   0  -8 -11  317.23   74.39
   0   8  12  -35.05   33.66
   0   8 -12   13.49   36.27
   0  -8 -12   49.57   36.95
   0  10   0 1111.46   69.25
   0 -10   0 1184.79   86.40
   0  10   1  472.82   76.23
   0  10  -1  491.93   65.36
   0 -10   1  535.02   87.62
   0 -10  -1  551.07   61.48
   0  10   2  -10.45   20.26
   0  10  -2   -0.66   14.93
   0 -10   2   18.79   19.67
   0 -10  -2    0.62   25.88
   0  10   3 3531.66  194.63
   0  10  -3 3672.09  152.56
   0 -10   3 3902.97  179.67
   0 -10  -3 3717.98  231.99
   0  10  -4 1403.25   99.52
   0  10   4 1402.58  104.12
   0  10  -4 1641.48  125.92
   0 -10   4 1576.20  118.74
   0 -10  -4 1468.25  132.55
   0  10  -5 4321.70  368.53
   0  10   5 3635.82  219.68
   0  10  -5 3854.23  192.98
   0 -10  -5 3638.94  385.26
   0 -10   5 4207.56  176.09
   0  10   6   90.18   67.37
   0  10  -6  110.03   45.29
   0 -10  -6  133.67   84.83
   0  10   7   42.72   72.38
   0  10  -7  123.80   47.62
   0 -10  -7  175.16   54.72
  -1   1  18  923.96   84.75
  -1   1  18  778.97  106.94
   1  -1 -18  833.09   47.22
  -1  -1  18  904.78  111.67
  -1   1  17  869.21   93.67
  -1   1  17  903.51   52.80
   1  -1 -17  787.13   43.57
  -1  -1  17  852.49  102.02
   1   1 -16 1649.79   49.35
  -1   1  16 1774.84  127.46
  -1   1  16 1594.97   75.35
  -1  -1  16 1752.33  132.12
   1  -1 -16 1470.36   96.46
  -1  -1  16 1716.55   71.75
  -1   1  15 2362.00  100.20
   1   1 -15 2345.36   69.29
  -1   1  15 2610.12  157.01
   1  -1 -15 2317.06   91.27
  -1  -1  15 2502.31  161.44
  -1  -1  15 2519.24   74.61
   1   1 -14  848.22   27.70
   1   1 -14  833.89   71.08
  -1   1  14  911.31  116.59
  -1   1  14  860.45   43.55
   1  -1 -14  826.78   41.52
  -1  -1  14  943.82   29.69
  -1  -1  14  929.80   81.03
   1   1 -13 4594.69  225.62
   1   1 -13 4905.13  165.29
  -1   1  13 5251.17  245.42
  -1   1  13 4710.24  178.20
   1  -1 -13 4675.92  218.55
  -1  -1  13 5206.02  259.02
  -1  -1  13 5043.32  173.67
   1   1 -12 3543.34  173.72
   1   1 -12 3789.42  104.29
  -1   1  12 3678.91  177.20
  -1   1  12 3989.48  181.87
   1  -1 -12 3668.22  136.12
  -1  -1  12 3944.42  194.85
  -1  -1  12 3748.50  104.96
   1   1 -11 1194.11   72.12
   1   1 -11 1274.97   44.60
  -1   1  11 1296.24   54.17
  -1   1  11 1281.80   68.60
   1  -1 -11 1204.86   51.37
  -1  -1  11 1300.87   45.81
  -1  -1  11 1331.85  116.95
  -1   1  10  472.36   28.32
   1   1 -10  412.93   39.24
   1   1 -10  503.26   15.26
  -1   1  10  435.70   35.86
  -1  -1  10  460.72   15.41
  -1  -1  10  532.26   41.64
   1  -1 -10  490.56   44.74
  -1   1   9  586.88   27.89
   1   1  -9  541.26   14.67
   1   1  -9  570.70   36.79
  -1   1   9  544.88   32.04
   1  -1  -9  511.14   26.92
  -1  -1   9  536.62   37.27
  -1  -1   9  574.06   15.54
  -1   1   8 6746.09  229.60
   1   1  -8 6421.41  172.43
   1   1  -8 6110.92  234.41
  -1   1   8 6382.67  223.19
  -1  -1   8 6379.91  243.35
  -1  -1   8 6721.42  197.29
   1  -1  -8 6285.03  212.13
   1   1  -7  835.01   21.41
  -1   1   7  795.40   31.04
   1   1  -7  751.85   53.02
  -1   1   7  822.66   30.52
   1  -1  -7  811.57   29.37
  -1  -1   7  841.34   16.73
  -1  -1   7  792.72   58.00
   1   1  -6 7420.31  190.89
   1   1  -6 6734.73  238.94
  -1   1   6 7671.93  250.91
  -1   1   6 7325.05  235.67
   1  -1  -6 7206.04  236.50
  -1  -1   6 7549.89  264.36
  -1  -1   6 7558.85  207.09
   1   1  -5 4638.10  148.70
   1   1  -5 5338.38  119.14
  -1   1   5 5129.34  144.25
  -1   1   5 5335.05  155.01
  -1  -1   5 5068.61  159.97
   1  -1  -5 5136.66  150.72
  -1  -1   5 5214.47  111.91
  -1   1   4   77.10   10.42
   1   1  -4   61.29   19.46
  -1  -1   4   57.85    2.76
   1  -1  -4   56.54   11.20
   1   1  -3 2462.90   69.80
  -1   1   3 2920.17   74.33
   1  -1  -3 2846.43   72.21
  -1  -1   3 2471.92   70.94
  -1   1   2   32.50    5.32
   1   1  -2   31.47    2.02
   1   1  -2   35.48    5.29
   1  -1  -2   28.97    5.11
  -1   1  -127364.49 1384.98
   1   1   132055.06 1606.65
  -1  -1  -132063.64 1606.35
   1  -1   125958.79 1315.35
  -1   1  -2 3758.97   98.67
   1   1   2 4363.32  116.40
   1  -1   2 3765.41   86.52
   1  -1   2 3867.91  123.76
  -1  -1  -2 4343.38  114.37
  -1   1  -3 2009.64   37.77
   1   1   3 2222.23   94.74
  -1   1  -3 2034.83   58.61
   1  -1   3 2162.70   41.70
   1  -1   3 2137.11   62.16
  -1  -1  -3 2249.63   66.10
  -1   1  -4 1269.08   40.46
   1   1   4 1381.17   42.20
  -1   1  -4 1301.27   29.86
   1  -1   4 1365.47   41.63
  -1  -1  -4 1338.37   40.69
   1  -1   4 1367.66   26.33
   1   1   5    0.00    8.10
   1   1   5    3.02    9.00
  -1   1  -5   13.72    3.72
  -1   1  -5    0.33    9.22
   1  -1   5   13.32    4.22
  -1  -1  -5   13.88    8.31
   1  -1   5   26.03   15.74
  -1   1  -6 7131.23  212.67
   1   1   6 6947.92  233.48
   1   1   6 7386.59  252.76
  -1   1  -6 6962.92  248.74
   1  -1   6 7054.44  200.30
  -1  -1  -6 6960.70  234.79
   1  -1   6 7101.75  297.44
  -1   1  -713244.68  484.12
   1   1   712808.23  544.88
   1   1   713626.06  576.94
  -1   1  -712678.37  562.87
   1  -1   713473.07  500.07
  -1  -1  -712758.49  586.03
   1  -1   713170.59  647.13
   1   1   8  483.31   27.39
   1   1   8  441.16   47.15
  -1   1  -8  455.47   54.31
  -1   1  -8  484.32   15.27
   1  -1   8  424.13   56.93
   1  -1   8  485.76   16.99
  -1  -1  -8  485.79   26.49
   1   1   9 3151.14  112.09
  -1   1  -9 3026.05   78.83
   1   1   9 3043.26  118.86
  -1   1  -9 3020.54  125.61
   1  -1   9 3137.68  131.79
   1  -1   9 3068.38   83.30
  -1  -1  -9 3009.39  104.19
   1   1  10 3438.91  203.88
   1   1  10 3383.97  126.70
  -1   1 -10 3224.61  144.49
  -1   1 -10 3347.06  111.25
   1  -1  10 3618.13  159.19
  -1  -1 -10 3249.67  117.48
   1  -1  10 3446.58   96.84
  -1   1 -11  288.21   16.03
   1   1  11  275.44   26.94
   1   1  11  345.31   39.65
  -1   1 -11  310.04   40.30
   1  -1  11  302.86   16.59
  -1  -1 -11  314.00   25.10
   1  -1  11  341.69   42.56
   1   1  12    1.74   12.05
  -1   1 -12  -12.02   19.60
   1   1  12   33.35   31.93
  -1   1 -12   -5.44    7.02
   1  -1  12   -9.50   21.38
   1  -1  12   10.48   11.88
  -1  -1 -12    9.41   11.40
   1   1  13 1754.81  109.85
   1   1  13 1609.41  102.50
  -1   1 -13 1710.97   69.79
   1  -1  13 1748.79  114.12
   1  -1  13 1733.65   53.24
  -1  -1 -13 1605.61   67.37
   1   1  14 4162.73  230.78
   1   1  14 4093.03  167.11
  -1   1 -14 3895.58  124.70
   1  -1  14 4221.78  239.67
   1  -1  14 4051.66  129.50
  -1  -1 -14 3580.60  143.94
   1   1  15  931.79   81.83
  -1   1 -15  827.18   32.87
   1   1  15  804.01   91.36
   1  -1  15  889.57   94.86
  -1  -1 -15  845.97   69.43
   1  -1  15  935.27   35.86
   1   1  16  423.57   69.12
   1   1  16  424.42   38.36
   1  -1  16  427.40   74.43
  -1  -1 -16  418.90   32.41
   1   1  17  957.61  170.94
   1   1  17  895.46   58.25
   1  -1  17  946.21  179.43
  -1  -1 -17  871.47   49.81
  -1   3  18  771.26   96.31
   1   3 -18  665.28   88.49
  -1   3  18  821.56   74.08
   1  -3 -18  736.41   59.17
  -1  -3  18  745.69  108.95
  -1   3  17  712.19   67.38
   1   3 -17  693.11  128.11
  -1   3  17  706.83   83.95
   1  -3 -17  690.41   55.50
  -1  -3  17  738.52   98.28
   1   3 -16   46.47   29.57
  -1   3  16   20.51   23.37
  -1   3  16    9.36   28.93
  -1  -3  16   37.44   34.98
   1  -3 -16    2.08   20.13
  -1   3  15 2225.66  164.95
   1   3 -15 2188.46  217.77
  -1   3  15 2333.65  139.29
   1  -3 -15 2237.66  114.47
  -1  -3  15 2339.97  161.06
  -1   3  14  255.72   33.34
   1   3 -14  256.79   47.87
  -1   3  14  214.20   39.08
   1  -3 -14  257.86   56.97
  -1  -3  14  322.66   82.67
  -1   3  13 8034.24  375.38
   1   3 -13 7990.75  529.54
  -1   3  13 7946.64  369.17
  -1  -3  13 8113.15  550.89
   1  -3 -13 7209.71  343.21
  -1   3  12 2995.49  138.00
   1   3 -12 3055.61  163.39
  -1   3  12 3216.99  142.24
   1  -3 -12 3005.35  191.79
  -1  -3  12 3165.16  164.42
   1   3 -11 3787.15  192.96
  -1   3  11 3874.72  173.96
  -1   3  11 3656.63  213.98
   1  -3 -11 3613.33  164.26
  -1  -3  11 3801.68  191.43
  -1   3  10 3749.22  149.83
  -1   3  10 4096.10  171.08
  -1  -3  10 3777.15  178.44
   1  -3 -10 3742.37  161.57
   1   3  -9  477.17   44.03
  -1   3   9  485.27   33.45
  -1   3   9  599.07   41.10
  -1  -3   9  516.69   43.93
   1  -3  -9  515.63   40.54
   1   3  -8  273.74   29.34
  -1   3   8  232.92   44.79
   1  -3  -8  243.21   27.28
   1   3  -7 1193.78   56.33
  -1   3   7 1306.47   56.04
   1  -3  -7 1218.59   56.49
   1   3  -6 1658.38   68.03
  -1   3   6 1833.21   67.87
   1  -3  -6 1738.46   69.49
   1   3  -511350.24  548.25
  -1   3   512341.77  511.50
   1  -3  -511856.00  499.48
  -1  -3   512618.76  393.05
   1   3  -4 2890.24   92.57
   1   3  -4 2787.85   53.79
  -1   3   4 2897.41  119.22
   1  -3  -4 2773.98   92.54
  -1  -3   4 2807.51   61.05
   1   3  -3 1205.29   23.81
  -1   3   3 1280.06   42.64
   1  -3  -3 1179.54   44.42
   1   3  -2  999.49   23.93
  -1   3   2 1070.16   35.67
   1  -3  -2  948.24   36.34
  -1  -3   2 1043.21   26.69
   1   3  -153157.34 3849.28
  -1   3   154296.48 3976.05
   1  -3  -152837.56 3998.16
  -1  -3   153521.80 3903.98
   1   3   0 1326.04   54.99
  -1   3   0 1301.60   34.97
   1  -3   0 1318.43   38.41
  -1  -3   0 1277.07   40.39
   1   3   138259.62 2335.06
  -1   3  -135970.85 2146.04
   1  -3   136113.60 2230.80
  -1  -3  -136592.95 2263.50
   1   3   2 5996.14  194.47
  -1   3  -2 5733.47  155.74
  -1  -3  -2 5861.04  194.21
   1   3   3 1256.09   45.95
  -1   3  -3 1284.07   43.74
  -1   3  -3 1225.84   25.75
  -1  -3  -3 1272.53   71.58
  -1   3  -415525.42  700.25
   1   3   417204.80  757.80
  -1  -3  -416783.49  746.35
   1  -3   414036.86  527.09
  -1   3  -5   48.45   22.25
   1   3   5   36.67   14.63
   1  -3   5   34.19    5.50
   1  -3   5   23.28    4.94
  -1  -3  -5    7.77   15.01
  -1   3  -6 5665.62  267.43
   1   3   6 6140.22  230.76
   1  -3   6 6037.87  139.14
   1  -3   6 5542.84  215.05
   1  -3   6 5960.14  146.76
  -1  -3  -6 5948.12  288.23
   1   3   722854.59 1229.59
  -1   3  -721351.93 1300.19
   1  -3   721642.26  899.32
   1  -3   721549.43  889.62
   1  -3   720537.25 1151.44
  -1  -3  -722083.40 1199.88
   1   3   8  174.74   27.35
  -1   3  -8  156.46   28.23
   1  -3   8  180.49   46.23
  -1  -3  -8  140.21   26.80
   1   3   9 2653.75  121.51
   1   3   9 2550.02  107.36
  -1   3  -9 2595.56  127.78
   1  -3   9 2597.89  126.17
  -1  -3  -9 2443.33  112.72
  -1   3 -10  636.32   56.81
   1   3  10  648.67   83.57
   1   3  10  590.55   44.91
   1  -3  10  704.25   58.33
  -1  -3 -10  554.41   49.06
   1   3  11  873.35   92.64
   1   3  11  982.67   62.09
  -1   3 -11  932.91   72.33
   1  -3  11 1015.56   75.80
  -1  -3 -11  898.82   59.64
   1   3  12   24.32   21.50
  -1   3 -12   34.72   25.76
   1   3  12   50.32   20.75
  -1  -3 -12   23.39   20.57
   1  -3  12   -5.27   27.82
   1   3  13 2237.38  126.13
   1   3  13 2306.68  114.18
  -1   3 -13 2220.69  135.34
   1  -3  13 2475.44  151.15
  -1  -3 -13 2105.07  109.72
  -1   3 -14  328.46   53.77
   1   3  14  302.20   47.68
   1   3  14  323.98   43.66
   1  -3  14  376.00   59.83
  -1  -3 -14  315.08   38.35
  -1   3 -15  632.72   74.87
   1   3  15  751.13   76.65
   1   3  15  794.89  107.25
   1  -3  15  763.72   90.19
  -1  -3 -15  716.36   55.09
   1   3  16  302.43   58.03
   1   3  16  377.39   47.63
  -1   3 -16  223.12   54.66
   1  -3  16  296.27   67.90
  -1  -3 -16  248.26   38.81
  -1   3 -17 1255.75  121.93
   1   3  17 1580.83  137.67
   1   3  17 1719.42  163.53
   1  -3  17 1354.57  241.42
  -1  -3 -17 1374.97   89.42
   1   5 -16 1585.13  145.42
  -1   5  16 1538.38  115.97
  -1   5  16 1626.70  120.51
   1  -5 -16 1643.58  121.46
  -1   5  15 1083.59   89.66
   1   5 -15 1201.28  110.77
  -1   5  15 1024.20   84.56
   1  -5 -15 1066.94  143.96
  -1   5  14  554.13   56.25
   1   5 -14  759.53  126.30
  -1   5  14  562.41   63.52
   1  -5 -14  525.51   61.89
  -1   5  13   86.95   28.37
   1   5 -13  144.96   41.94
  -1   5  13  149.34   34.59
   1  -5 -13   92.34   35.14
   1   5 -12 3210.40  183.24
  -1   5  12 2729.17  133.28
  -1   5  12 2890.85  153.96
   1  -5 -12 2702.28  158.47
  -1   5  11  483.94   53.02
   1   5 -11  484.89  100.66
  -1   5  11  533.71   45.18
   1  -5 -11  549.92   55.61
   1   5 -10  907.48   71.30
  -1   5  10  900.91  102.43
   1  -5 -10  783.16   68.31
   1   5  -9  498.43   52.94
  -1   5   9  461.99   49.47
   1  -5  -9  400.27   53.85
   1   5  -8 2931.01  150.02
  -1   5   8 3037.77  147.12
   1  -5  -8 2910.23  226.73
   1   5  -7   16.29   19.62
  -1   5   7    9.74   19.09
   1  -5  -7    0.27   19.98
  -1  -5   7    4.33    2.96
   1   5  -6 2787.12  126.09
   1   5  -6 2858.22   63.99
  -1   5   6 2675.12  124.45
   1  -5  -6 2499.01  128.49
  -1  -5   6 2769.88   65.19
   1   5  -5   18.88   18.05
   1   5  -5   21.46    5.71
  -1   5   5   28.78   17.70
   1  -5  -5    1.89   19.70
   1   5  -4  651.81   20.25
  -1   5   4  686.98   63.96
   1  -5  -4  609.48   45.37
  -1  -5   4  655.68   22.79
   1   5  -3  602.89   20.89
  -1   5   3  584.46   35.02
   1  -5  -3  614.01   41.63
  -1  -5   3  585.35   25.57
   1   5  -2  212.05   14.59
  -1   5   2  231.24   20.89
   1  -5  -2  221.57   41.47
  -1  -5   2  214.99   29.07
  -1   5   1 3087.40  130.41
   1   5  -1 3067.90   94.51
  -1  -5   1 3026.95  103.21
   1  -5  -1 3053.21  112.99
   1   5   0  207.33   29.85
  -1   5   0  185.27   16.32
   1  -5   0  216.46   20.59
  -1  -5   0  184.04   21.28
   1   5   1 1475.71   56.52
  -1   5  -1 1540.68   47.88
   1  -5   1 1477.02   54.37
  -1  -5  -1 1501.09   63.43
   1   5   2  221.73   24.40
  -1   5  -2  249.03   14.96
   1  -5   2  293.50   18.70
  -1  -5  -2  225.95   45.01
  -1   5  -3    7.43    7.77
   1   5   3   56.34   15.34
  -1  -5  -3    5.23   17.26
   1  -5   3   27.66    9.45
   1   5   4   64.44   19.88
  -1   5  -4   56.88    8.19
  -1   5  -4   62.58   19.83
  -1  -5  -4   59.58   22.97
   1   5   5   17.12   19.50
  -1   5  -5   16.56   29.75
  -1   5  -5   22.97    6.47
  -1  -5  -5   32.50   21.18
   1   5   6 4380.40  195.28
  -1   5  -6 4501.41  261.63
   1  -5   6 4420.50  128.90
  -1  -5  -6 3978.75  277.99
   1   5   7   23.16   23.55
  -1   5  -7   -5.38   36.63
  -1  -5  -7   37.90   25.18
   1   5   8  171.29   37.69
  -1   5  -8  208.62   36.68
  -1  -5  -8  227.64   40.43
   1   5   9 2217.48  125.35
  -1   5  -9 2421.26  130.06
  -1  -5  -9 2136.01  125.95
   1   5  10 2582.17  137.53
  -1   5 -10 2621.60  147.06
  -1  -5 -10 2330.25  136.89
   1   5  11  129.65   38.09
   1   5  11  169.22   31.94
  -1   5 -11  133.44   67.08
  -1  -5 -11  138.54   36.77
   1   5  12  -18.65   24.12
   1   5  12    4.11   20.31
  -1   5 -12  -22.42   27.70
  -1  -5 -12   44.97   39.39
   1   5  13  174.75   37.01
   1   5  13  202.32   43.27
  -1   5 -13  160.27   47.90
  -1  -5 -13  156.37   41.54
   1   5  14 3868.21  213.57
   1   5  14 3668.10  301.30
  -1   5 -14 3720.57  242.32
  -1  -5 -14 3737.59  216.77
   1   5  15  449.55   68.54
   1   5  15  329.92   57.87
  -1   5 -15  463.14   70.48
  -1  -5 -15  374.91   59.21
  -1   7  14 1173.14  113.33
   1   7 -14 1261.55  202.92
  -1   7  14 1019.48   87.80
   1  -7 -14 1132.28  116.17
  -1   7  13 1292.11   93.20
   1   7 -13 1527.13  136.50
  -1   7  13 1291.90  117.22
   1  -7 -13 1249.26  120.67
   1   7 -12 1501.94  125.40
  -1   7  12 1276.60  113.44
   1  -7 -12 1275.40  119.33
   1   7 -11  118.39   73.28
  -1   7  11  129.19   68.49
   1  -7 -11  145.26   46.06
   1   7 -10 4383.53  249.34
  -1   7  10 3885.83  223.79
   1  -7 -10 3644.88  236.14
   1   7  -9 1279.90   96.29
  -1   7   9 1084.32   89.03
   1  -7  -9 1081.94   97.71
  -1   7   8 2545.04  149.66
   1   7  -8 2988.23  164.64
  -1  -7   8 2779.61   64.80
   1  -7  -8 2470.51  165.36
   1   7  -7   47.98    7.51
   1   7  -7   40.78   27.12
  -1   7   7   49.56   26.10
   1  -7  -7   43.56   30.70
  -1  -7   7   38.92    8.58
  -1   7   6  335.95   40.18
   1   7  -6  345.80   71.26
   1   7  -6  311.18   15.66
   1  -7  -6  201.79   78.19
   1   7  -5 3738.14  114.09
  -1   7   5 3817.61  175.86
   1  -7  -5 3703.69  194.47
  -1  -7   5 3931.42  128.54
   1   7  -4 6195.00  213.58
  -1   7   4 5993.93  347.73
   1  -7  -4 5754.79  296.32
  -1  -7   4 6397.92  237.22
   1   7  -3    3.23   11.62
  -1   7   3    6.67   18.31
   1  -7  -3   30.74   22.96
  -1  -7   3   36.68   14.85
   1   7  -2 1547.29   62.34
  -1   7   2 1642.50   77.86
   1  -7  -2 1597.82   93.29
  -1  -7   2 1795.43  112.82
   1   7  -115009.55  790.76
  -1   7   114546.86  801.87
   1  -7  -114544.75  761.89
  -1  -7   114844.11  759.09
   1   7   0 1779.51   76.90
  -1   7   0 1754.11   75.27
   1  -7   0 1776.48   90.32
  -1  -7   0 1719.17   92.51
  -1   7  -1 5475.98  202.91
   1   7   1 5435.92  226.04
  -1  -7  -1 5417.99  254.35
   1  -7   1 5456.13  231.99
  -1   7  -2 8917.56  414.37
   1   7   2 9188.02  501.51
  -1  -7  -2 8959.60  447.44
   1  -7   2 9422.11  405.00
   1   7   3  777.31   55.33
  -1   7  -3  754.88   33.86
   1  -7   3  764.68   41.56
  -1  -7  -3  705.06   66.38
   1   7   416938.61  952.45
  -1   7  -419310.44 1075.10
  -1   7  -417392.84  891.66
  -1  -7  -416839.11 1164.38
   1  -7   417935.00  879.63
   1   7   5  298.19   40.16
  -1   7  -5  337.32   18.43
  -1   7  -5  316.64   42.74
  -1  -7  -5  285.80   48.78
   1  -7   5  303.55   18.63
   1   7   6 2384.11  130.37
  -1   7  -6 2631.35  135.46
  -1  -7  -6 2314.92  145.44
  -1   7  -7 3686.37  261.09
   1   7   7 3349.28  180.35
  -1  -7  -7 3172.02  195.36
   1  -7   7 3525.29  114.16
   1   7   8    2.00   24.45
  -1   7  -8  -15.09   24.24
   1  -7   8    1.62    3.80
   1  -7   8    6.32    6.23
  -1  -7  -8   17.17   26.91
   1   7   9 1908.76  129.76
  -1   7  -9 1984.65  132.98
  -1  -7  -9 1582.55  133.95
   1   7  10   29.83   51.68
  -1   7 -10   33.70   31.71
  -1  -7 -10    3.35   32.28
   1   7  11  270.45   54.97
  -1   7 -11  226.93   89.58
  -1  -7 -11  270.13   59.04
   1   7  12    5.88   32.05
  -1   7 -12  -30.63   33.33
  -1  -7 -12   58.23   33.94
   1   7  13  634.01   73.77
   1   7  13  664.63   89.72
  -1   7 -13  871.58   94.00
  -1  -7 -13  598.04   91.41
   1   9 -10 1963.98  231.88
  -1   9  10 1498.24  129.83
   1  -9 -10 1507.30  158.67
   1   9  -9   -3.97   32.98
  -1   9   9   41.95   29.16
   1  -9  -9  -22.38   37.03
   1   9  -8    9.58   34.36
  -1   9   8   49.27   29.12
   1  -9  -8   18.02   38.25
  -1   9   7  101.63   34.74
   1   9  -7  108.31   37.65
  -1  -9   7   67.37   24.55
   1  -9  -7  101.99   43.01
   1   9  -6  832.41   35.89
   1   9  -6 1164.58  141.52
  -1   9   6  804.71   74.06
   1  -9  -6  821.63  145.12
  -1  -9   6 1072.33   65.24
  -1   9   5  250.39   72.09
   1   9  -5  403.08   53.39
   1   9  -5  284.26   22.14
   1  -9  -5  301.78   54.83
  -1  -9   5  325.39   29.39
  -1   9   4  252.19   38.30
   1   9  -4  208.45   22.01
  -1  -9   4  289.52   28.34
   1  -9  -4  266.95   48.42
   1   9  -3  578.92   36.32
  -1   9   3  638.25   53.37
   1  -9  -3  662.79   66.59
  -1  -9   3  680.76   47.15
  -1   9   2   13.17   18.72
   1   9  -2   -5.31   23.54
  -1  -9   2   17.88   19.03
   1  -9  -2    7.85   24.26
   1   9  -1  140.67   24.88
  -1   9   1  150.47   26.59
   1  -9  -1  146.06   34.71
  -1  -9   1  159.96   51.97
   1   9   0   12.72   31.35
  -1   9   0   18.67   18.01
   1  -9   0   61.21   23.81
  -1  -9   0   18.09   24.42
  -1   9  -1   46.72   29.22
   1   9   1   34.19   20.50
  -1  -9  -1   35.22   26.93
   1  -9   1   34.23   22.90
   1   9   2  195.28   30.10
  -1   9  -2  128.25   21.82
   1  -9   2  181.79   29.35
  -1  -9  -2  182.37   39.57
  -1   9  -3  273.87   23.65
   1   9   3  261.99   38.32
  -1  -9  -3  261.08   49.18
   1  -9   3  207.14   51.03
   1   9   4 2213.31  188.45
  -1   9  -4 2363.50   91.01
  -1   9  -4 2837.58  157.87
  -1  -9  -4 2264.68  157.86
   1  -9   4 2655.68  109.05
   1   9   5   25.66   38.99
  -1   9  -5    3.96   27.32
  -1   9  -5   10.34   11.27
  -1  -9  -5   -3.58   50.45
   1  -9   5   11.51   23.22
   1   9   6 1795.33  187.59
  -1   9  -6 2207.44  140.48
  -1  -9  -6 1827.61  147.43
   1   9   7  192.41   43.51
  -1   9  -7  136.88   47.18
  -1  -9  -7  165.37   54.60
   1   9   8   18.47   51.04
  -1   9  -8    7.69   34.53
  -1  -9  -8   65.70   40.63
   1   9   9  506.58  123.09
  -1   9  -9  671.44   82.68
  -1  -9  -9  544.63   94.45
  -2   0  19   23.13   41.38
  -2   0  18  490.57   77.76
   2   0 -17    2.82    9.94
  -2   0  17    9.57   18.92
  -2   0  17  -15.24   29.03
   2   0 -16 2178.89   75.08
  -2   0  16 2222.58  224.21
  -2   0  16 2343.52   83.71
   2   0 -15   13.48    9.84
  -2   0  15  -31.46   26.14
  -2   0  15    9.27   11.01
   2   0 -14 8290.78  354.54
  -2   0  14 8761.70  339.18
  -2   0  14 9512.54  481.90
   2   0 -13   -4.70    8.54
  -2   0  13    4.64   20.44
  -2   0  13    7.63   14.38
   2   0 -1210610.38  513.02
   2   0 -1210823.49  423.58
  -2   0  1211366.64  549.12
  -2   0  1210602.14  421.45
   2   0 -11   14.68    9.38
   2   0 -11    5.95   18.16
  -2   0  11    0.82   19.00
  -2   0  11   31.46    9.12
   2   0 -10 1938.22   55.02
   2   0 -10 1928.19   82.00
  -2   0  10 2068.07   86.94
  -2   0  10 1899.38   74.18
   2   0  -9   12.95   11.42
   2   0  -9    5.41   11.81
  -2   0   9   -5.11   12.56
  -2   0   9    3.96    6.75
   2   0  -8 4561.84  152.74
   2   0  -8 4486.71  143.65
  -2   0   8 4550.98  126.51
  -2   0   8 4813.43  202.51
   2   0  -7    2.53    5.56
   2   0  -7    3.01   15.89
  -2   0   7    1.68    9.12
  -2   0   7   13.28    5.55
   2   0  -644886.95 3049.68
   2   0  -644535.34 2893.01
  -2   0   645429.95 3084.67
  -2   0   644938.13 2979.23
   2   0  -5   18.28    8.42
   2   0  -5    1.93    7.59
  -2   0   5    3.82    4.63
  -2   0   5   -2.46    7.34
   2   0  -426034.01 1378.38
   2   0  -426744.66 1302.32
  -2   0   426260.79 1285.34
  -2   0   427616.87 1402.23
   2   0  -3   91.06    5.42
  -2   0   3  114.61    9.57
  -2   0   3   77.90    4.66
   2   0   1   19.44    3.24
   2   0   1    5.08    3.85
  -2   0  -1    8.53    3.62
   2   0   2 1475.06   36.09
   2   0   2 1532.66   40.03
  -2   0  -2 1538.86   37.32
   2   0   3   25.58    8.76
   2   0   3   34.32    9.59
  -2   0  -3   37.04    8.05
  -2   0  -3   19.84   10.17
   2   0   4 3353.51  111.94
   2   0   4 3251.28  114.69
  -2   0  -4 3313.33   84.60
  -2   0  -4 3565.94  101.47
   2   0   5    8.10   12.00
   2   0   5   11.36    8.39
  -2   0  -5    0.85    6.35
  -2   0  -5   11.43    9.53
   2   0   630933.97 1909.50
   2   0   631900.68 1906.92
  -2   0  -631645.47 1791.25
   2   0   7    7.48   13.65
   2   0   7   10.54   11.45
  -2   0  -7   -8.45    7.34
   2   0   831206.82 1946.35
   2   0   831691.23 1890.15
  -2   0  -830328.46 1779.32
   2   0   9    6.69   17.77
   2   0   9    4.11   11.92
  -2   0  -9   31.68   10.30
   2   0  10 2190.49  104.82
   2   0  10 2020.27   71.19
  -2   0 -10 2052.02   69.64
   2   0  11   12.12   18.20
   2   0  11   -2.63   21.45
  -2   0 -11    3.56   10.52
   2   0  12 1512.19   93.77
   2   0  12 1282.93   53.01
  -2   0 -12 1356.83   71.73
   2   0  13   18.17   24.05
   2   0  13   -8.91   11.54
  -2   0 -13   -1.81   10.40
   2   0  14  607.19   70.79
   2   0  14  602.43   37.27
  -2   0 -14  540.96   48.81
   2   0  15  -20.09   29.85
   2   0  15    6.64   22.19
  -2   0 -15    5.50   11.66
   2   0  16 1438.90  138.18
   2   0  16 1501.99   70.48
  -2   0 -16 1399.38   85.80
   2   0  17   20.34   41.08
  -2   2  18   26.82   34.60
   2   2 -18    6.82   29.48
  -2   2  18   23.02   34.05
   2  -2 -18   11.04   17.48
  -2  -2  18   24.20   37.59
  -2   2  17  159.25   29.76
   2   2 -17  123.14   40.31
  -2   2  17  152.14   44.18
  -2  -2  17  156.73   51.02
   2  -2 -17  136.70   24.41
  -2   2  16   94.56   38.90
   2   2 -16   89.85   58.02
  -2   2  16   81.71   35.93
  -2  -2  16  131.49   40.58
   2  -2 -16   85.05   36.31
  -2   2  15  702.86   62.95
   2   2 -15  575.97   62.96
  -2   2  15  625.77   43.19
   2  -2 -15  623.68   43.70
  -2  -2  15  706.46   69.88
   2   2 -14   12.16   26.55
   2   2 -14   51.80    4.29
  -2   2  14   46.47   40.86
  -2   2  14   67.76   17.52
   2  -2 -14   44.18   17.07
  -2  -2  14   31.95    2.83
  -2  -2  14   47.75   50.08
   2   2 -13 4472.15  105.49
   2   2 -13 4189.43  217.30
  -2   2  13 4352.80  178.24
  -2   2  13 4828.26  216.77
   2  -2 -13 4302.00  228.04
  -2  -2  13 4775.52  327.31
  -2  -2  13 4769.52  105.39
  -2   2  12  762.72   80.60
   2   2 -12  626.42   95.10
   2   2 -12  622.76   13.40
  -2   2  12  684.88   43.01
   2  -2 -12  630.19   43.25
  -2  -2  12  732.97   98.55
  -2  -2  12  670.28   13.96
   2   2 -11 7176.73  338.36
   2   2 -11 7507.86  194.46
  -2   2  11 7670.49  313.94
  -2   2  11 7220.25  307.32
   2  -2 -11 6946.19  291.79
  -2  -2  11 7784.29  196.62
  -2  -2  11 7410.12  438.02
  -2   2  10  137.10   33.26
   2   2 -10  120.84   26.31
  -2   2  10  107.37   32.33
   2  -2 -10  101.93   33.88
  -2  -2  10  130.38   25.69
   2   2  -9  647.52   67.42
  -2   2   9  668.58   35.10
  -2   2   9  606.75   32.48
   2  -2  -9  630.88   33.86
  -2  -2   9  629.31   40.80
   2   2  -8    7.59   12.86
  -2   2   8   -0.36    9.53
  -2   2   8    7.17   11.18
   2  -2  -8    8.11   11.16
  -2  -2   8   12.45   13.43
  -2   2   710665.83  392.26
   2   2  -7 9376.41  391.02
  -2   2   711004.52  423.89
   2  -2  -710395.50  459.80
  -2  -2   710002.49  468.93
   2   2  -6  822.73   52.17
  -2   2   6  932.25   34.09
   2  -2  -6  911.01   35.43
  -2  -2   6  780.19   35.03
   2   2  -5   39.61   10.48
  -2   2   5   20.96   16.40
   2  -2  -5    2.88   10.06
   2   2  -4 1526.47   21.33
   2   2  -4 1535.17   49.85
  -2   2   4 1608.70   46.78
   2  -2  -4 1488.96   46.80
  -2  -2   4 1396.80   23.75
   2   2  -3   51.04    4.67
  -2   2   3   54.67   11.27
   2  -2  -3   67.80   12.02
   2   2  -2 1959.43   45.60
  -2   2   2 1919.21   56.30
   2  -2  -2 1879.13   59.49
   2   2  -1   66.16   11.16
  -2   2   1   65.16   18.30
   2  -2  -1   63.91   11.43
  -2  -2   1   59.01   10.96
  -2   2   0 2772.25   70.76
   2   2   0 2900.11   86.06
  -2  -2   0 2869.71  118.58
   2  -2   0 2605.93   91.76
   2   2   1  801.27   33.06
  -2   2  -1  848.70   25.79
  -2   2  -1  744.91   20.34
   2  -2   1  659.36   18.85
  -2  -2  -1  763.69   33.77
   2   2   2  148.35   16.19
  -2   2  -2  135.62   20.60
  -2  -2  -2  158.25   16.18
  -2   2  -3  772.68   26.86
   2   2   3  802.05   50.86
   2  -2   3  804.23   28.36
   2  -2   3  704.26   15.67
  -2  -2  -3  801.96   49.32
  -2   2  -4  418.99   21.12
   2   2   4  463.88   24.80
   2  -2   4  386.83   10.11
   2  -2   4  428.71   22.17
  -2  -2  -4  467.38   23.79
   2   2   514956.34  643.06
  -2   2  -513377.23  582.61
   2  -2   513346.21  509.55
   2  -2   514082.86  618.72
  -2  -2  -514324.85  613.92
  -2   2  -6  580.95   32.83
   2   2   6  590.16   32.96
   2  -2   6  559.01   21.14
  -2  -2  -6  520.25   31.31
   2  -2   6  558.53   53.30
   2   2   7   85.06   16.36
   2   2   7   67.16   18.14
  -2   2  -7   47.41   18.30
  -2   2  -7   83.37    5.78
   2  -2   7   67.23    6.47
  -2  -2  -7   59.94   16.98
   2  -2   7   76.37   18.84
  -2   2  -8  990.80   58.72
   2   2   8 1074.76   51.87
   2   2   8 1186.17   88.88
  -2   2  -8 1111.58   33.78
   2  -2   8 1125.70   26.68
  -2  -2  -8 1073.81   54.44
   2  -2   8 1154.41   62.42
   2   2   9 2875.71  122.76
  -2   2  -9 2806.67  131.52
   2   2   9 2655.78  112.06
  -2   2  -9 2849.16   69.20
   2  -2   9 2966.61  135.73
   2  -2   9 2884.11   85.95
  -2  -2  -9 2713.63  113.01
   2   2  10   10.19   17.45
  -2   2 -10    0.98   33.44
   2   2  10   27.21   28.56
  -2   2 -10    3.33    5.60
   2  -2  10    1.80    5.80
   2  -2  10   32.44   21.30
  -2  -2 -10   17.08   15.33
  -2   2 -11  396.53   14.64
   2   2  11  361.62   41.91
   2   2  11  395.30   37.38
  -2   2 -11  367.31   44.70
   2  -2  11  387.46   14.36
  -2  -2 -11  386.81   33.92
   2  -2  11  467.20   51.03
   2   2  12  179.11   43.72
  -2   2 -12  184.11   11.03
   2   2  12  169.77   34.61
  -2   2 -12  166.05   36.28
   2  -2  12  207.33   16.65
   2  -2  12  188.65   67.72
  -2  -2 -12  221.36   26.02
   2   2  13 6532.63  332.89
   2   2  13 6061.57  280.61
  -2   2 -13 5500.74  307.42
  -2   2 -13 6378.75  223.92
   2  -2  13 6479.66  222.20
   2  -2  13 6593.86  357.62
  -2  -2 -13 5988.06  264.64
   2   2  14   66.72   27.19
  -2   2 -14   26.58   26.71
   2   2  14   21.29   33.33
  -2   2 -14    4.11    6.27
   2  -2  14   10.20    6.49
   2  -2  14   30.46   31.65
  -2  -2 -14   10.41   17.06
   2   2  15 1653.55   99.97
   2   2  15 1660.49  127.08
   2  -2  15 1712.53  140.78
  -2  -2 -15 1547.15   80.96
   2   2  16  101.25   50.36
   2   2  16  102.90   46.96
   2  -2  16   74.29   50.73
  -2  -2 -16  111.35   25.74
   2   2  17 1222.60   84.47
   2   2  17 1206.57  208.21
   2  -2  17 1193.02  138.72
  -2  -2 -17 1071.12   71.58
   2   4 -17  441.78  128.60
  -2   4  17  548.66   71.14
  -2   4  17  583.86   66.69
   2  -4 -17  519.60   58.14
  -2   4  16 2078.26  120.85
   2   4 -16 1970.97  152.30
  -2   4  16 2115.93  133.49
   2  -4 -16 2004.44  179.40
  -2   4  15  959.93   75.29
   2   4 -15  970.49   92.25
  -2   4  15 1050.07   75.42
   2  -4 -15  968.52   73.17
  -2   4  14 5051.11  247.51
   2   4 -14 5002.52  290.46
  -2   4  14 4811.10  307.84
   2  -4 -14 4901.53  330.65
  -2   4  13   29.55   22.40
   2   4 -13   33.93   28.84
  -2   4  13   10.87   19.68
   2  -4 -13    9.53   22.64
   2   4 -12 3341.96  178.67
  -2   4  12 3207.15  155.28
  -2   4  12 3209.24  138.74
   2  -4 -12 3263.24  218.46
  -2   4  11  661.21   53.51
   2   4 -11  727.09   64.27
  -2   4  11  679.77   70.27
   2  -4 -11  670.15   56.13
  -2   4  10   80.84   20.03
   2   4 -10   41.76   29.11
  -2   4  10   83.11   24.65
   2  -4 -10   66.83   26.53
   2   4  -9 6149.14  285.03
  -2   4   9 6448.63  277.44
   2  -4  -9 5938.63  269.85
   2   4  -8 2087.58  102.39
  -2   4   8 2018.66   94.14
   2  -4  -8 1974.41   99.26
   2   4  -7 4324.67  179.43
  -2   4   7 4224.08  167.57
   2  -4  -7 4174.93  174.16
  -2   4   618730.39  946.60
   2   4  -618501.12  737.04
   2   4  -618930.58  981.92
   2  -4  -617275.89  899.71
  -2  -4   619046.54  765.48
  -2   4   5  262.82   24.83
   2   4  -5  276.88   25.92
   2   4  -5  228.75   12.21
   2  -4  -5  275.50   26.48
  -2  -4   5  276.92    8.53
   2   4  -4 3786.39  106.23
  -2   4   4 3796.54  130.53
   2  -4  -4 3647.48  177.89
   2   4  -3   20.43    6.63
  -2   4   3   32.33   11.81
   2  -4  -3   18.20   13.61
  -2  -4   3   17.94    7.96
  -2   4   223636.28 1221.80
   2   4  -223515.47 1170.22
  -2  -4   224041.24 1221.72
   2  -4  -222896.08 1299.70
   2   4  -1   48.65   10.82
  -2   4   1   43.58   19.05
   2  -4  -1   57.61   13.09
  -2  -4   1   67.13   21.08
   2   4   032354.74 1895.66
  -2   4   031277.58 1881.10
   2  -4   031024.72 1836.88
  -2  -4   032469.52 1942.03
  -2   4  -1 5347.30  160.42
   2   4   1 5510.42  187.34
  -2  -4  -1 5331.30  191.80
   2  -4   1 5257.25  166.20
   2   4   2  920.01   43.00
  -2   4  -2  970.43   27.32
   2  -4   2  929.71   29.34
  -2  -4  -2 1033.85   72.20
  -2   4  -3 7877.10  243.47
   2   4   3 7925.99  297.89
  -2   4  -3 8218.95  300.16
   2  -4   3 6218.51  221.05
  -2  -4  -3 7715.18  301.13
   2   4   4  649.61   39.61
  -2   4  -4  640.17   36.09
  -2  -4  -4  613.02   42.82
  -2   4  -5  525.12   37.35
   2   4   5  550.40   41.64
   2  -4   5  597.12   13.97
   2  -4   5  527.00   15.17
  -2  -4  -5  548.14   42.74
  -2   4  -617432.59  928.22
   2   4   618055.19  953.06
   2  -4   617813.46  766.40
   2  -4   618603.48  787.39
  -2  -4  -617300.47  928.29
  -2   4  -7  985.63   61.98
   2   4   7  931.85  103.19
   2  -4   7  919.79   16.84
   2  -4   7  920.93   17.89
  -2  -4  -7  904.14   63.64
  -2   4  -813589.67  708.20
   2   4   814134.41  721.94
   2  -4   812934.14  423.90
   2  -4   814074.75  462.24
  -2  -4  -813186.94  688.27
   2   4   9 1043.84   75.77
  -2   4  -9 1110.09  120.52
  -2  -4  -9 1043.69   75.49
   2   4  10 1927.29  110.29
   2   4  10 1903.37   99.39
  -2   4 -10 1987.61  117.13
  -2  -4 -10 1880.79  107.08
  -2   4 -11 1054.21   84.98
   2   4  11 1126.42  112.37
   2   4  11 1157.45   79.15
   2  -4  11 1139.83   83.10
  -2  -4 -11 1131.37   76.36
  -2   4 -12  249.17   74.58
   2   4  12  260.89   37.65
   2   4  12  198.01   39.66
   2  -4  12  229.30   45.38
  -2  -4 -12  229.96   64.12
   2   4  13 1375.10   94.32
   2   4  13 1423.34  145.57
  -2   4 -13 1372.73  108.83
   2  -4  13 1404.45  112.79
  -2  -4 -13 1364.42   91.95
   2   4  14  442.56   91.08
   2   4  14  503.70   64.20
  -2   4 -14  427.40   98.74
   2  -4  14  441.64   67.69
  -2  -4 -14  365.30   50.47
  -2   4 -15 1045.21   99.50
   2   4  15  944.80   98.71
   2   4  15 1163.19  102.20
   2  -4  15 1184.04  112.89
  -2  -4 -15 1062.66   81.63
  -2   4 -16  317.93  103.35
   2   4  16  432.10   59.58
   2   4  16  393.04  110.88
   2  -4  16  326.89   74.12
  -2  -4 -16  294.55   51.30
  -2   6  16  271.11   79.29
   2   6 -16  246.53   57.53
  -2   6  16   -0.02   39.54
   2  -6 -16  203.51   47.61
  -2   6  15    0.17   24.78
   2   6 -15   10.70   37.59
  -2   6  15   -2.39   29.80
   2  -6 -15   56.83   31.22
   2   6 -14  257.01   95.64
  -2   6  14  207.26   47.13
   2  -6 -14  229.71   82.15
  -2   6  13 2571.46  159.72
   2   6 -13 2879.81  184.40
  -2   6  13 2393.29  128.64
   2  -6 -13 2443.74  162.16
  -2   6  12 1804.40  124.00
   2   6 -12 2114.23  146.53
  -2   6  12 1790.24  100.67
   2  -6 -12 1744.19  127.93
   2   6 -11 7962.20  434.91
  -2   6  11 7370.32  504.90
   2  -6 -11 6672.82  373.86
   2   6 -10    2.60   27.29
  -2   6  10   15.68   24.48
   2  -6 -10   25.67   26.81
   2   6  -9 1029.10   78.65
  -2   6   9  963.08   72.89
   2  -6  -9  932.99   77.82
   2   6  -8   52.11   33.54
  -2   6   8   82.04   30.88
   2  -6  -8  249.19   36.13
   2   6  -7 1131.19   35.05
   2   6  -7 1188.73   80.48
  -2   6   7 1082.09   72.77
   2  -6  -7  956.23   82.69
  -2  -6   7 1131.56   29.64
  -2   6   6 5384.56  316.60
   2   6  -6 6131.96  274.08
   2   6  -6 5238.02  151.44
   2  -6  -6 5030.55  258.10
   2   6  -5  673.49   23.79
  -2   6   5  684.74   80.82
   2  -6  -5  561.26   58.32
  -2  -6   5  692.83   25.93
   2   6  -4 3445.65  103.14
  -2   6   4 3492.73  143.97
   2  -6  -4 3332.00  161.24
  -2  -6   4 3555.38  116.73
   2   6  -3   13.02    9.57
  -2   6   3   -9.29   15.45
   2  -6  -3   -6.87   31.77
  -2  -6   3   14.65   12.54
   2   6  -2 2118.56   73.06
  -2   6   2 2211.17  121.13
   2  -6  -2 2094.10  100.70
  -2  -6   2 2165.32   85.88
   2   6  -1    8.06   13.14
  -2   6   1    7.40   13.84
   2  -6  -1   40.93   17.54
  -2  -6   1   20.37   15.96
   2   6   0 3601.62  134.64
  -2   6   0 3549.11  124.54
   2  -6   0 3649.64  144.77
  -2  -6   0 3604.12  151.74
   2   6   1 1910.06   80.46
  -2   6  -1 1896.48   92.52
   2  -6   1 1968.87   79.81
  -2  -6  -1 1971.77   95.58
  -2   6  -2  131.74   24.39
   2   6   2  127.07   23.94
  -2  -6  -2  132.60   29.19
   2  -6   2  102.68   18.54
  -2   6  -3 7335.96  262.79
   2   6   3 7291.44  320.78
  -2   6  -3 8215.93  347.91
   2  -6   3 7444.59  279.93
  -2  -6  -3 6908.39  336.12
  -2   6  -4    3.45   20.36
   2   6   4   47.69   20.20
  -2   6  -4   16.76    9.20
  -2  -6  -4   31.92   24.30
   2  -6   4    2.73   11.11
   2   6   510146.10  507.02
  -2   6  -510708.96  518.61
  -2  -6  -510276.60  546.36
   2   6   6 3309.85  171.94
  -2   6  -6 3477.36  166.30
   2  -6   6 3505.97   96.86
  -2  -6  -6 3325.22  187.90
  -2   6  -7 1130.37  122.30
   2   6   7 1085.21   82.80
   2  -6   7 1198.72   29.03
   2  -6   7 1195.66   38.77
  -2  -6  -7 1135.03   88.00
  -2   6  -8 1787.72  104.47
   2   6   8 1662.28  103.59
   2  -6   8 1540.40   33.25
   2  -6   8 1582.56   33.52
  -2  -6  -8 1580.65  108.49
   2   6   9  576.04   65.33
  -2   6  -9  656.08   65.98
  -2  -6  -9  568.81   67.08
   2   6  10   83.02   62.81
  -2   6 -10  104.46   37.17
  -2  -6 -10  103.22   62.26
   2   6  11  111.05   39.89
  -2   6 -11   71.93   68.72
  -2  -6 -11  101.31   39.38
   2   6  12  268.01   53.11
   2   6  12  228.89   44.51
  -2   6 -12  287.00   53.91
  -2  -6 -12  236.09   51.25
   2   6  13 1120.22  142.28
   2   6  13 1133.30  108.99
  -2   6 -13 1031.69  106.80
  -2  -6 -13 1045.32  161.91
   2   6  14   65.33   62.22
   2   6  14    4.88   31.28
  -2   6 -14   51.89   37.57
  -2  -6 -14   32.37   35.57
  -2   8  13   -0.83   25.13
   2   8 -13   45.27   39.14
  -2   8  13    5.23   58.74
   2  -8 -13   12.23   64.11
   2   8 -12  134.42   74.42
  -2   8  12   31.56   64.54
   2  -8 -12   34.19   44.47
   2   8 -11   61.31   44.06
  -2   8  11  100.29   39.99
   2  -8 -11   88.08   48.13
   2   8 -10  385.76   64.35
  -2   8  10  371.65   57.47
   2  -8 -10  328.71  111.10
   2   8  -9 3659.50  212.02
  -2   8   9 2887.90  175.25
   2  -8  -9 2924.83  201.51
   2   8  -8  146.94   71.02
  -2   8   8  177.80   38.20
   2  -8  -8  173.90   45.21
  -2  -8   8  122.88   18.26
   2   8  -7 1949.30   58.14
   2   8  -7 2225.56  141.61
  -2   8   7 1900.29  117.98
   2  -8  -7 1726.23  137.74
  -2  -8   7 2261.72   70.02
  -2   8   6 1330.06   89.34
   2   8  -6 1545.17  106.41
   2   8  -6 1316.83   62.11
   2  -8  -6 1319.27  102.91
  -2  -8   6 1499.37   51.36
   2   8  -5  139.58   15.33
  -2   8   5  165.12   52.71
   2  -8  -5  152.70   38.33
  -2  -8   5  157.32   20.05
   2   8  -4    9.55   11.34
  -2   8   4   30.90   19.51
   2  -8  -4   25.24   24.08
  -2  -8   4   -2.37   23.61
   2   8  -3  119.40   30.10
  -2   8   3  110.52   25.76
   2  -8  -3   90.13   32.55
  -2  -8   3  126.55   22.36
   2   8  -2 3240.23  123.23
  -2   8   2 3240.79  138.30
   2  -8  -2 3338.38  163.49
  -2  -8   2 3312.27  142.20
  -2   8   1  185.01   25.26
   2   8  -1  173.22   38.15
  -2  -8   1  213.12   49.88
   2  -8  -1  149.00   32.43
  -2   8   0 2292.04   95.09
   2   8   0 2298.19   99.10
  -2  -8   0 2383.93  173.96
   2  -8   0 2543.14  117.89
  -2   8  -1 2008.16   80.35
   2   8   1 1893.19   91.33
  -2  -8  -1 2050.05  113.62
   2  -8   1 2142.88   96.55
   2   8   2   35.84   36.12
  -2   8  -2   48.11   15.17
   2  -8   2   45.75   18.89
  -2  -8  -2   37.36   28.14
  -2   8  -3 5664.01  259.63
   2   8   3 4731.99  226.01
  -2   8  -3 5027.84  183.72
   2  -8   3 5242.55  206.82
  -2  -8  -3 4817.10  359.69
  -2   8  -4  371.43   24.00
   2   8   4  392.96   44.38
  -2   8  -4  288.42   77.04
   2  -8   4  404.29   28.74
  -2  -8  -4  215.45   88.82
  -2   8  -5  341.43   21.54
   2   8   5  322.07   45.56
  -2   8  -5  326.84   46.96
   2  -8   5  373.74   25.74
  -2  -8  -5  383.43   54.30
   2   8   6  624.12   65.16
  -2   8  -6  873.30   69.65
  -2  -8  -6  595.58   77.77
  -2   8  -7  307.62   50.87
   2   8   7  293.74   49.81
  -2  -8  -7  285.67   58.31
   2  -8   7  291.29   27.24
   2   8   8 1653.93  119.44
  -2   8  -8 1787.10  128.41
  -2  -8  -8 1588.70  139.42
   2   8   9 1730.66  217.36
  -2   8  -9 2225.68  221.42
  -2  -8  -9 1822.83  246.53
   2   8  10  703.29   86.88
  -2   8 -10  811.22   92.36
  -2  -8 -10  694.48  101.39
   2   8  11  769.58  100.50
  -2   8 -11  851.69   99.99
  -2  -8 -11  773.47  110.66
   2  10  -8   56.72   47.87
  -2  10   8   96.76   42.83
   2 -10  -8  117.34   51.59
   2  10  -7    5.94   34.81
  -2  10   7   19.63   29.88
   2 -10  -7   12.76   38.35
   2  10  -6 1398.13  123.38
  -2  10   6 1235.85  161.34
   2 -10  -6 1193.94  203.61
  -2 -10   6 1346.61   68.28
   2  10  -5  317.69   28.10
  -2  10   5  313.64   51.12
   2 -10  -5  347.10  108.16
  -2 -10   5  394.60   35.42
   2  10  -4  671.95   41.50
  -2  10   4  636.41   63.72
   2 -10  -4  593.92   82.54
  -2 -10   4  742.72   82.15
   2  10  -3   -3.03   14.50
  -2  10   3   -7.68   20.18
   2 -10  -3    2.70   26.67
  -2 -10   3   16.64   19.29
   2  10  -2  570.43   73.74
  -2  10   2  602.27   85.63
   2 -10  -2  649.31   69.17
  -2 -10   2  680.50   59.43
   2  10  -1   10.43   18.71
  -2  10   1   14.34   19.74
   2 -10  -1   -1.03   25.57
  -2 -10   1   31.34   40.52
   2  10   0  259.46   33.95
  -2  10   0  212.15   31.66
   2 -10   0  234.27   40.74
  -2 -10   0   -3.84   70.13
  -2  10  -1 1538.64   77.51
   2  10   1 1324.20   87.50
  -2 -10  -1 1506.53  109.74
   2 -10   1 1468.35  142.37
   2  10   2 1097.13   82.67
  -2  10  -2 1116.96   59.87
   2 -10   2 1157.71  118.60
  -2 -10  -2 1099.73  101.11
  -2  10  -3 7453.46  400.13
   2  10   3 7412.40  409.69
  -2  10  -3 8579.76  474.04
   2 -10   3 8261.72  391.42
  -2 -10  -3 7518.17  468.17
  -2  10  -4 1021.50   83.02
   2  10   4 1103.69   95.58
  -2  10  -4 1229.01  102.88
   2 -10   4 1156.23   68.30
  -2 -10  -4 1182.26  118.37
  -2  10  -5 4753.79  377.48
   2  10   5 3944.55  240.84
  -2 -10  -5 3870.51  420.84
   2 -10   5 4297.48  179.55
   2  10   6  225.23   54.86
  -2  10  -6  362.75   59.01
  -2 -10  -6  268.46  118.22
  -3   1  19    5.14   56.86
  -3   1  19   -8.32   16.09
  -3  -1  19   47.56   59.01
   3  -1 -19   -6.21   13.26
  -3   1  18  -13.88   31.98
  -3   1  18   -4.48   26.19
  -3  -1  18  -65.54   34.86
   3  -1 -18   -5.49   13.40
  -3   1  17  265.55   26.52
  -3   1  17  264.63   49.53
   3  -1 -17  206.37   22.80
  -3  -1  17  248.53   54.04
   3   1 -16  834.84   75.16
  -3   1  16  877.34   47.96
   3   1 -16  915.87   38.96
  -3   1  16  999.85  133.22
  -3  -1  16  978.55   88.71
   3  -1 -16  808.06   65.69
  -3  -1  16  976.44   31.44
   3   1 -15 1975.89  123.23
  -3   1  15 2258.70  132.10
   3   1 -15 2201.96   74.13
  -3   1  15 2226.47   87.17
   3  -1 -15 2091.96   81.73
  -3  -1  15 2378.59  141.01
  -3  -1  15 2349.38   64.31
   3   1 -14 1488.16   39.00
   3   1 -14 1419.26   89.71
  -3   1  14 1659.19   96.86
  -3   1  14 1650.34   63.48
   3  -1 -14 1450.78   58.81
  -3  -1  14 1624.98  154.94
  -3  -1  14 1674.35   44.51
   3   1 -13 2589.97   66.24
   3   1 -13 2504.46  128.98
  -3   1  13 2615.57  130.13
  -3   1  13 2828.02  193.13
   3  -1 -13 2487.88   93.28
  -3  -1  13 2784.11  146.11
  -3  -1  13 2751.66   87.83
   3   1 -12 4678.47  215.31
  -3   1  12 4940.67  178.09
   3   1 -12 4863.63  134.11
  -3   1  12 5187.98  221.67
   3  -1 -12 4855.93  221.26
  -3  -1  12 5117.35  143.57
  -3  -1  12 5132.13  230.47
   3   1 -11  318.55   34.41
  -3   1  11  335.98   23.16
   3   1 -11  328.70   12.65
  -3   1  11  314.67   32.06
  -3  -1  11  286.70   35.94
   3  -1 -11  342.03   38.34
  -3  -1  11  343.05   12.35
   3   1 -10   71.38   10.59
  -3   1  10   73.57   13.14
   3   1 -10   70.51   19.01
  -3   1  10   70.34   27.94
   3  -1 -10   69.63   13.55
  -3  -1  10   78.54   20.10
  -3  -1  10   70.35    6.46
  -3   1   9 1947.12   67.30
   3   1  -9 1875.64   48.28
   3   1  -9 1761.43   69.26
  -3   1   9 1902.83   59.47
   3  -1  -9 1794.84   58.04
  -3  -1   9 1883.77   47.92
  -3  -1   9 1883.60   74.51
   3   1  -8 5454.95  134.72
  -3   1   8 5802.14  185.86
   3   1  -8 5153.36  186.55
  -3   1   8 5557.02  176.28
   3  -1  -8 5423.27  172.68
  -3  -1   8 5462.98  137.71
  -3  -1   8 5690.66  248.18
   3   1  -720032.74 1019.16
   3   1  -722099.85  970.61
  -3   1   722368.30 1080.13
  -3   1   722261.03 1069.75
   3  -1  -721760.58 1048.31
  -3  -1   721353.75 1090.54
  -3  -1   722030.70  980.40
   3   1  -6  860.69   32.09
  -3   1   6  982.10   27.23
   3   1  -6  940.10   20.02
  -3   1   6  963.14   29.66
   3  -1  -6  974.16   29.45
  -3  -1   6  896.05   49.82
  -3  -1   6  926.89   16.12
   3   1  -513891.17  593.78
  -3   1   516155.26  623.33
   3   1  -515413.49  550.82
  -3   1   516395.17  661.87
  -3  -1   514515.30  616.48
   3  -1  -516331.27  661.43
  -3   1   4   38.99    9.99
   3   1  -4   54.32    7.27
   3   1  -4   57.71   18.94
   3  -1  -4   67.78   10.83
   3   1  -3 1558.61   30.36
  -3   1   3 1609.76   44.16
   3  -1  -3 1576.77   43.10
   3   1  -2 4723.18  107.66
  -3   1   2 4530.05  116.00
   3  -1  -2 4217.22  108.16
  -3  -1   2 4369.01   99.27
   3   1  -115968.18  589.18
  -3   1   114652.34  556.13
  -3   1   114136.60  484.62
  -3  -1   115657.54  582.64
   3  -1  -114026.17  534.37
   3   1   0   19.80   14.32
  -3   1   0   25.49    3.87
   3  -1   0   34.90    6.62
  -3  -1   0   21.18    8.14
   3   1   1  341.40   23.91
  -3   1  -1  329.26   13.48
   3  -1   1  290.53   14.17
   3  -1   1  354.05   14.47
  -3  -1  -1  331.57   21.95
  -3   1  -2 1379.29   45.39
   3   1   2 1534.38   51.35
  -3   1  -2 1427.55   38.18
   3  -1   2 1236.88   33.36
  -3  -1  -2 1535.44   47.64
   3  -1   2 1537.27   40.29
  -3   1  -3  489.39   30.89
   3   1   3  542.05   40.36
  -3   1  -3  516.26   14.70
   3  -1   3  518.59   20.58
  -3  -1  -3  523.27   22.55
   3  -1   3  435.74   15.15
  -3   1  -4 3220.64   92.98
  -3   1  -4 3144.20   76.03
   3   1   4 3282.23   99.37
   3  -1   4 3257.39  121.26
   3  -1   4 2917.59   75.50
  -3  -1  -4 3151.02  118.74
  -3   1  -5 9865.90  423.02
  -3   1  -5 9579.59  324.84
   3   1   5 9918.84  377.87
   3   1   5 9518.11  351.55
   3  -1   5 9387.21  326.91
  -3  -1  -5 9526.17  353.28
   3  -1   510344.03  441.54
   3   1   6  624.41   32.41
  -3   1  -6  625.55   33.69
   3   1   6  652.57   30.54
  -3   1  -6  606.02   29.80
   3  -1   6  696.02   34.86
   3  -1   6  618.01   22.58
  -3  -1  -6  594.13   29.73
   3   1   717830.00  881.32
  -3   1  -718273.31  922.67
  -3   1  -718626.04  835.36
   3   1   718230.10  989.03
   3  -1   718259.53  833.55
   3  -1   718997.64  954.09
  -3  -1  -718160.19  881.71
   3   1   8 4061.41  159.32
  -3   1  -8 4245.81  125.84
  -3   1  -8 4151.70  169.03
   3   1   8 4310.16  164.35
   3  -1   8 4356.37  162.14
   3  -1   8 4317.37  176.19
  -3  -1  -8 4100.83  148.50
   3   1   9 3122.06  135.08
  -3   1  -9 3136.06  144.71
   3   1   9 3340.04  131.26
  -3   1  -9 3204.10   95.65
   3  -1   9 3273.72  146.21
  -3  -1  -9 3267.41  160.83
   3  -1   9 3235.51  129.01
  -3   1 -10 1767.64   99.79
   3   1  10 1745.51   94.26
   3   1  10 1717.30   81.23
  -3   1 -10 1776.17   56.22
   3  -1  10 1901.38  153.03
  -3  -1 -10 1692.56   71.62
   3  -1  10 1782.13   81.25
   3   1  11  177.74   23.80
   3   1  11  236.68   34.09
  -3   1 -11  161.02   24.03
   3  -1  11  133.75   25.44
   3  -1  11  223.04   37.90
  -3  -1 -11  189.29   22.00
   3   1  12 3288.07  133.55
   3   1  12 3528.05  180.91
  -3   1 -12 3411.71  108.64
   3  -1  12 3291.90  136.84
  -3  -1 -12 3147.88  125.46
   3  -1  12 3474.50  189.49
   3   1  13    7.42   18.47
   3   1  13    3.20   29.40
  -3   1 -13   33.54   11.51
   3  -1  13   42.30   31.04
  -3  -1 -13   33.54   16.18
   3  -1  13   40.45   19.64
   3   1  14 2257.87  110.47
  -3   1 -14 2211.29  102.72
   3   1  14 2274.51  153.95
   3  -1  14 2195.56  242.89
  -3  -1 -14 2111.69  133.71
   3  -1  14 2340.57  109.11
   3   1  15   17.30   35.81
  -3   1 -15   26.12   11.52
   3   1  15   -7.07   32.30
   3  -1  15   22.90   20.56
   3  -1  15    9.52   36.16
  -3  -1 -15    8.45   16.17
   3   1  16   82.31   41.08
   3   1  16   34.19   22.36
   3  -1  16  -16.36   43.12
  -3  -1 -16   36.57   30.82
   3   3 -18    3.91   29.04
  -3   3  18  -19.49   47.46
  -3   3  18   11.81   37.15
   3  -3 -18   -0.01   31.93
  -3  -3  18   15.10   32.73
   3   3 -17   16.70   31.67
  -3   3  17   43.53   24.01
  -3   3  17   50.27   30.10
   3  -3 -17   28.21   22.06
  -3  -3  17   20.28   36.75
   3   3 -16  -31.63   25.79
  -3   3  16   -1.00   18.09
  -3   3  16   18.39   38.76
   3  -3 -16    0.55   17.96
  -3  -3  16   56.95   27.44
   3   3 -15 1809.04  117.13
  -3   3  15 1720.83  101.99
  -3   3  15 1560.63  125.13
  -3  -3  15 1620.98  120.09
   3  -3 -15 1731.06  132.90
   3   3 -14 1594.16  111.07
  -3   3  14 1710.16  137.79
  -3   3  14 1563.13   82.47
  -3  -3  14 1597.52  109.87
   3  -3 -14 1570.03   83.40
   3   3 -13 3328.99  252.55
  -3   3  13 3127.56  141.35
  -3   3  13 3224.59  142.04
  -3  -3  13 3252.15  172.21
   3  -3 -13 3201.78  140.58
   3   3 -12 6636.83  328.44
  -3   3  12 6678.39  289.00
  -3   3  12 6323.80  335.18
  -3  -3  12 6520.88  315.93
   3  -3 -12 6261.19  281.02
  -3   3  11  301.79   28.00
   3   3 -11  241.65   41.59
  -3   3  11  398.93   54.54
   3  -3 -11  290.57   34.25
   3   3 -10 3921.18  177.04
  -3   3  10 3792.18  138.41
  -3   3  10 3974.89  161.95
   3  -3 -10 3773.76  158.48
   3   3  -9 1082.92   96.58
  -3   3   9 1127.95   55.98
  -3   3   9 1113.45   45.58
   3  -3  -9 1110.10   57.92
   3   3  -8  522.53   63.34
  -3   3   8  619.27   36.44
   3  -3  -8  575.22   37.47
   3   3  -727976.09 1700.59
  -3   3   730052.96 1758.00
   3  -3  -728764.57 1808.67
   3   3  -6  336.21   27.03
  -3   3   6  419.05   40.50
   3  -3  -6  369.59   26.92
   3   3  -525295.54 1190.49
   3   3  -526026.26 1413.57
  -3   3   526002.12 1385.82
   3  -3  -525338.90 1369.60
  -3  -3   523916.36 1131.02
   3   3  -4  626.20   14.28
  -3   3   4  645.06   27.12
   3  -3  -4  598.57   29.45
  -3   3   3 2640.52   79.78
   3   3  -3 2632.08   61.93
  -3  -3   3 2705.85   64.62
   3  -3  -3 2420.96   79.12
   3   3  -2  749.89   34.75
  -3   3   2  731.75   41.88
   3  -3  -2  692.51   29.03
  -3  -3   2  780.14   25.47
   3   3  -123303.36 1131.42
  -3   3   122679.72 1111.41
   3  -3  -121493.73 1072.36
  -3  -3   123982.46 1181.75
   3   3   0  233.66   17.55
  -3   3   0  237.28   13.25
   3  -3   0  248.72   13.79
  -3  -3   0  243.72   18.30
   3   3   1   20.03   17.78
  -3   3  -1   30.87    7.94
  -3   3  -1    3.14    6.53
  -3  -3  -1    5.88   10.80
   3  -3   1    7.27    6.47
   3   3   2 8227.91  294.14
  -3   3  -2 7552.42  263.03
   3  -3   2 7540.01  235.90
  -3  -3  -2 7997.49  289.82
   3   3   3 1014.19   47.28
  -3   3  -3 1124.22   39.87
  -3  -3  -3  998.93   47.45
   3   3   411150.23  461.11
  -3   3  -4 9982.15  407.86
   3  -3   410673.18  391.13
  -3  -3  -410748.87  447.09
   3   3   518450.98  992.26
  -3   3  -516673.01  815.36
   3  -3   516727.70  725.05
  -3  -3  -517072.79  837.65
   3  -3   516653.97  818.48
   3   3   6 4514.79  182.63
  -3   3  -6 4307.42  170.34
   3  -3   6 4469.15  109.52
   3  -3   6 4320.55  171.90
  -3  -3  -6 4391.08  178.41
   3  -3   6 4111.90  124.69
   3   3   727130.32 1643.94
  -3   3  -725059.63 1539.10
   3  -3   726508.65 1325.86
   3  -3   726365.96 1372.11
  -3  -3  -725631.50 1550.03
   3  -3   725000.00 1537.22
   3   3   8  366.07   68.05
  -3   3  -8  393.14   39.10
   3  -3   8  381.42   16.73
   3  -3   8  360.33   40.47
   3  -3   8  360.34   18.87
  -3  -3  -8  364.50   38.83
   3   3   9 2452.57  124.99
   3   3   9 2470.91  118.21
  -3   3  -9 2428.79  127.31
   3  -3   9 2548.57  129.95
   3  -3   9 2508.02   70.83
  -3  -3  -9 2324.32  115.55
   3  -3   9 2558.62   66.40
   3   3  10  134.27   30.01
   3   3  10  136.60   27.99
  -3   3 -10  108.69   31.74
   3  -3  10  135.85    6.77
   3  -3  10  127.89    6.94
  -3  -3 -10  110.51   27.76
   3  -3  10  161.62   33.19
   3   3  11  286.90   36.88
   3   3  11  238.42   61.66
  -3   3 -11  243.97   40.81
   3  -3  11  274.21    8.77
  -3  -3 -11  352.22   35.11
   3  -3  11  250.98   44.90
   3   3  12 2228.29  122.04
   3   3  12 2262.17  130.37
  -3   3 -12 2144.30  134.57
   3  -3  12 2422.50   59.28
   3  -3  12 2507.78  148.46
  -3  -3 -12 2224.19  116.46
   3  -3  12 2332.94   50.42
   3   3  13  120.76   33.62
   3   3  13  122.62   36.42
  -3   3 -13  159.47   37.30
   3  -3  13  152.07   41.72
  -3  -3 -13   73.57   28.70
   3   3  14  734.53   76.42
   3   3  14  829.71   73.04
  -3   3 -14  719.28   75.52
   3  -3  14  830.70   90.52
  -3  -3 -14  670.04   93.20
   3   3  15   58.28   44.38
   3   3  15   25.76   37.62
  -3   3 -15   67.03   38.45
   3  -3  15   64.71   50.17
  -3  -3 -15  201.78   29.22
   3   3  16  532.87   70.48
   3   3  16  322.62   55.94
   3  -3  16  362.76   78.36
  -3  -3 -16  106.70   72.49
   3   5 -17 1460.98  207.91
  -3   5  17 1421.58  163.27
  -3   5  17 1183.10  102.23
   3  -5 -17 1286.64  103.03
   3   5 -16  795.16   96.52
  -3   5  16  870.24   76.20
  -3   5  16  790.36   70.64
   3  -5 -16  754.54   77.03
   3   5 -15 1163.82  105.02
  -3   5  15 1129.34  134.89
  -3   5  15  921.75   71.22
   3  -5 -15 1027.09   85.36
  -3   5  14  981.60   65.99
   3   5 -14 1054.26  156.58
  -3   5  14 1013.03   78.47
   3  -5 -14  912.62   80.39
   3   5 -13  186.64   44.18
  -3   5  13  123.33   27.18
  -3   5  13  134.15   35.12
   3  -5 -13  146.18   36.63
   3   5 -12 4174.68  228.78
  -3   5  12 3568.62  157.92
  -3   5  12 3934.92  191.89
   3  -5 -12 3754.18  192.69
   3   5 -11   34.41   24.80
  -3   5  11    9.86   16.11
  -3   5  11    0.64   20.77
   3  -5 -11    8.05   22.33
   3   5 -10   66.95   36.73
  -3   5  10  294.02   32.33
   3  -5 -10   74.86   34.33
   3   5  -9  357.69   46.62
  -3   5   9  393.52   41.83
   3  -5  -9  315.07   48.24
   3   5  -8 5732.90  261.33
  -3   5   8 5447.79  241.79
   3  -5  -8 5023.04  246.41
   3   5  -7  818.11   16.63
   3   5  -7  861.45   61.78
  -3   5   7  814.84   55.48
   3  -5  -7 1193.68   64.92
  -3  -5   7  821.23   24.93
   3   5  -6  469.21   39.67
   3   5  -6  405.38   18.87
  -3   5   6  402.85   36.67
   3  -5  -6  370.86   41.72
  -3  -5   6  420.40   14.11
   3   5  -5   37.48   11.67
  -3   5   5   46.43   17.79
   3  -5  -5   32.07   34.00
   3   5  -4   19.53    7.46
  -3   5   4    3.61   13.95
   3  -5  -4    9.10   15.88
  -3  -5   4    7.26    9.29
   3   5  -3 1233.42   55.44
  -3   5   3 1192.73   51.03
   3  -5  -3 1194.89   57.70
  -3  -5   3 1270.31   44.97
  -3   5   2   50.85   13.39
   3   5  -2   32.36   10.84
  -3  -5   2   26.92   13.11
   3  -5  -2   27.74   15.26
   3   5  -1 1357.32   72.65
  -3   5   1 1373.01   50.33
   3  -5  -1 1405.81   56.27
  -3  -5   1 1401.57   83.62
   3   5   0   96.86   15.03
  -3   5   0   38.41   12.06
   3  -5   0   30.73   14.05
  -3  -5   0   47.89   28.95
   3   5   1  620.54   36.95
  -3   5  -1  660.73   27.17
   3  -5   1  694.83   48.33
  -3  -5  -1  611.51   42.12
   3   5   2  313.97   29.33
  -3   5  -2  296.52   17.68
  -3   5  -2  280.93   26.12
  -3  -5  -2  337.68   54.50
   3  -5   2  294.68   19.98
   3   5   3   10.58   17.71
  -3   5  -3    5.51   15.73
  -3   5  -3   12.96    8.80
  -3  -5  -3   45.31   32.92
   3  -5   3   35.87    9.64
   3   5   4 2253.86  107.51
  -3   5  -4 2470.43  102.72
  -3  -5  -4 2213.11  115.92
   3   5   5  129.13   27.75
  -3   5  -5   62.00   23.41
   3   5   6  749.92   99.65
  -3   5  -6  718.44   55.18
   3  -5   6  722.10   22.37
  -3  -5  -6  775.04   65.77
   3  -5   6  732.23   30.95
   3   5   7 1551.25  100.43
  -3   5  -7 1536.53   90.18
   3  -5   7 1568.28   35.29
   3  -5   7 1557.64   36.85
  -3  -5  -7 1560.89  103.87
   3   5   8 3122.65  163.81
  -3   5  -8 3171.94  153.09
   3  -5   8 2955.77   61.67
  -3  -5  -8 2965.87  164.71
   3  -5   8 3012.08   73.52
   3   5   9 1759.65  115.37
  -3   5  -9 1870.26  112.28
  -3  -5  -9 1840.04  114.32
   3   5  10 2517.42  218.77
  -3   5 -10 2668.94  151.19
  -3  -5 -10 2388.12  145.13
   3   5  11   17.81   24.02
   3   5  11   26.30   27.81
  -3   5 -11   16.12   26.44
  -3  -5 -11    0.15   43.57
   3   5  12 2495.82  157.95
   3   5  12 2418.34  212.60
  -3   5 -12 2613.29  164.00
  -3  -5 -12 2361.91  149.02
   3   5  13   19.79   64.46
   3   5  13   32.70   33.08
  -3   5 -13   94.13   34.91
  -3  -5 -13   56.52   32.82
   3   5  14 1646.21  129.77
   3   5  14 2014.70  154.34
  -3   5 -14 1750.33  138.17
  -3  -5 -14 1669.07  128.51
   3   5  15   71.46   40.04
  -3  -5 -15   12.84   32.31
   3   7 -15  617.63   92.43
  -3   7  15  428.83   53.55
  -3   7  15  478.98   75.52
   3  -7 -15  457.36  129.62
   3   7 -14  455.42   75.54
  -3   7  14  542.25   62.94
  -3   7  14    0.95   72.76
   3  -7 -14  383.90   68.82
   3   7 -13  505.81   72.69
  -3   7  13  316.17   44.30
  -3   7  13  436.74   59.48
   3  -7 -13  371.74   66.95
   3   7 -12 3489.59  221.87
  -3   7  12 2972.58  275.27
   3  -7 -12 2909.11  199.62
   3   7 -11   89.45   73.42
  -3   7  11  126.16   38.50
   3  -7 -11   87.46   42.97
   3   7 -10 6883.39  379.79
  -3   7  10 6095.11  331.97
   3  -7 -10 5765.24  469.27
   3   7  -9   -9.55   26.26
  -3   7   9    2.96   23.25
   3  -7  -9   14.41   26.05
   3   7  -8 5937.20  301.53
   3   7  -8 5528.53  154.83
  -3   7   8 5209.94  263.84
   3  -7  -8 4702.49  275.63
  -3  -7   8 5459.11  175.69
   3   7  -7 5826.26  179.77
   3   7  -7 6815.33  336.46
  -3   7   7 5883.06  373.37
   3  -7  -7 5751.66  422.24
  -3  -7   7 6432.96  235.67
   3   7  -6  406.57   28.65
  -3   7   6  423.93   72.69
   3  -7  -6  393.30   53.05
   3   7  -5 5653.82  222.35
  -3   7   5 5920.15  267.82
   3  -7  -5 5678.90  289.19
  -3  -7   5 6407.89  272.34
   3   7  -4  992.80   59.71
  -3   7   4 1032.70   62.36
   3  -7  -4  932.62   76.94
  -3  -7   4 1095.58   49.93
   3   7  -3 1544.01   59.18
  -3   7   3 1511.05   76.90
   3  -7  -3 1479.51  146.56
  -3  -7   3 1603.71   71.95
   3   7  -2 1980.17   78.89
  -3   7   2 1888.66   85.79
   3  -7  -2 1924.60  106.29
  -3  -7   2 1952.79   92.76
   3   7  -1 5461.72  213.91
  -3   7   1 5357.21  211.74
   3  -7  -1 5388.36  243.23
  -3  -7   1 5272.35  234.99
   3   7   0  172.03   44.27
  -3   7   0  210.00   23.35
   3  -7   0  198.38   30.28
  -3  -7   0  190.07   33.14
   3   7   1  268.57   34.02
  -3   7  -1  305.24   25.59
   3  -7   1  349.44   31.58
  -3  -7  -1  353.38   41.48
   3   7   2 9890.48  471.10
  -3   7  -210145.48  422.95
   3  -7   210596.60  460.85
  -3  -7  -2 9907.30  508.67
   3   7   3 1633.84   94.27
  -3   7  -3 1837.33   66.02
  -3   7  -3 2065.18  101.49
  -3  -7  -3 1730.39  109.37
   3  -7   3 1876.55   73.15
   3   7   4 7208.35  351.34
  -3   7  -4 8134.23  374.67
  -3   7  -4 7707.33  288.08
  -3  -7  -4 7539.25  391.35
   3  -7   4 8015.52  303.95
   3   7   5  976.17   76.77
  -3   7  -5 1221.68   75.14
  -3  -7  -5 1097.04   89.46
   3   7   6 2891.81  157.46
  -3   7  -6 3372.64  158.45
   3  -7   6 2587.40   76.51
  -3  -7  -6 2946.41  172.28
   3   7   7 5493.32  308.96
  -3   7  -7 6250.28  317.71
   3  -7   7 6359.12  223.62
  -3  -7  -7 5107.62  319.11
   3  -7   7 5972.22  189.08
   3   7   8 2537.82  165.39
  -3   7  -8 2844.70  235.69
   3  -7   8 2633.12   63.35
  -3  -7  -8 2460.81  176.91
   3  -7   8 2595.98   62.75
   3   7   9  699.65  123.28
  -3   7  -9  686.75   74.38
  -3  -7  -9  547.23   82.25
   3   7  10 2780.98  192.03
  -3   7 -10 3042.23  190.65
  -3  -7 -10 2810.87  201.20
   3   7  11  -17.29   31.41
  -3   7 -11   26.97   29.23
  -3  -7 -11  -19.99   53.73
   3   7  12  636.80   84.06
   3   7  12  809.13   98.94
  -3   7 -12  877.14   96.61
  -3  -7 -12  852.41   98.49
   3   9 -11   51.11   40.27
  -3   9  11  -10.59   34.53
   3  -9 -11   14.44   41.68
   3   9 -10  415.97  110.92
  -3   9  10  260.20   59.57
   3  -9 -10  372.11   73.25
   3   9  -9  425.72   69.48
  -3   9   9  397.52   60.01
   3  -9  -9  413.24   75.93
   3   9  -8  118.68   43.15
  -3   9   8  109.46   38.38
   3  -9  -8   88.61   46.42
   3   9  -7    6.19    9.08
   3   9  -7   14.67   29.05
  -3   9   7   44.54   25.35
   3  -9  -7   34.59   30.30
  -3  -9   7    0.99    7.80
   3   9  -6   28.83   11.68
  -3   9   6   11.44   42.63
   3  -9  -6    5.20   32.13
  -3  -9   6   32.77   15.51
   3   9  -5 1002.52   44.97
  -3   9   5  977.96   74.38
   3  -9  -5  964.84   90.09
  -3  -9   5 1132.04   57.32
   3   9  -4  398.72   29.14
  -3   9   4  346.76   43.77
   3  -9  -4  444.88   55.89
  -3  -9   4  419.54   59.30
   3   9  -3  166.77   39.04
  -3   9   3  223.83   32.69
   3  -9  -3  178.73   41.51
  -3  -9   3  189.01   31.51
   3   9  -2  317.28   30.74
  -3   9   2  312.04   36.78
   3  -9  -2  397.49   48.12
  -3  -9   2  349.99   40.55
   3   9  -1   83.21   35.71
  -3   9   1   54.03   21.86
   3  -9  -1  102.56   28.66
  -3  -9   1   46.17   28.30
   3   9   0   66.76   23.89
  -3   9   0   79.25   21.82
   3  -9   0  107.62   27.81
  -3  -9   0  102.51   50.93
   3   9   1  855.82   62.12
  -3   9  -1  921.83   49.93
   3  -9   1  982.40   64.89
  -3  -9  -1  936.10  123.93
   3   9   2  451.84   42.85
  -3   9  -2  400.20   48.69
  -3   9  -2  364.46   30.31
  -3  -9  -2  389.43   55.27
   3  -9   2  340.86   39.26
   3   9   3  108.04   34.29
  -3   9  -3  138.37   20.29
  -3   9  -3  204.00   60.38
  -3  -9  -3  135.88   70.76
   3  -9   3  196.26   26.37
   3   9   4 2352.36  204.48
  -3   9  -4 2807.02  156.42
  -3   9  -4 2545.94   96.33
  -3  -9  -4 2363.77  251.73
   3  -9   4 2713.25  113.15
   3   9   5  145.04   66.02
  -3   9  -5  222.30   42.27
   3  -9   5  147.39   22.88
  -3  -9  -5  168.14   82.75
   3   9   6  661.63  127.72
  -3   9  -6  968.90   82.26
  -3  -9  -6  774.21   99.11
   3   9   7   56.06   34.09
  -3   9  -7   77.55   60.04
  -3  -9  -7   68.25   45.94
   3   9   8  222.40   53.74
  -3   9  -8  293.96   54.95
  -3  -9  -8  206.31   69.85
   3   9   9  729.50   99.44
  -3   9  -9 1012.56  100.33
  -3  -9  -9  763.30  119.68
  -4   0  19    5.78   33.43
   4   0 -18  219.52   18.25
  -4   0  18  238.10   53.12
  -4   0  18  199.75   34.30
   4   0 -17   -1.17    9.55
  -4   0  17   -7.86   26.77
  -4   0  17  -10.43   10.70
   4   0 -16  362.13   21.73
  -4   0  16  373.44   36.67
  -4   0  16  415.73   52.76
   4   0 -15    2.88    8.73
  -4   0  15    9.75   21.26
  -4   0  15   -1.40    9.31
   4   0 -14 1357.92   79.42
   4   0 -14 1288.35   44.47
  -4   0  14 1497.79   86.72
  -4   0  14 1407.34   47.16
   4   0 -13    4.08   17.10
   4   0 -13   -0.58    8.70
  -4   0  13    9.47   14.01
  -4   0  13  -10.10   18.50
   4   0 -12  229.00   16.70
   4   0 -12  238.49   30.14
  -4   0  12  256.41   32.67
  -4   0  12  251.72   25.62
   4   0 -11   11.26   13.98
   4   0 -11   -0.51    7.89
  -4   0  11    7.09   15.36
  -4   0  11   10.38   12.48
   4   0 -10  499.03   31.07
   4   0 -10  528.11   20.23
  -4   0  10  511.76   29.79
   4   0  -9   16.78   10.98
   4   0  -9   -1.96   10.75
  -4   0   9    8.42   11.00
  -4   0   9    5.70   11.65
   4   0  -849393.87 3460.58
   4   0  -848626.56 3573.23
  -4   0   848969.18 3470.25
  -4   0   852009.54 3841.50
   4   0  -7   10.20    8.14
   4   0  -7    2.36    5.78
  -4   0   7   14.27    5.72
  -4   0   7    8.71    8.86
   4   0  -673161.35 6202.88
   4   0  -672251.91 6255.79
  -4   0   674554.98 6442.61
  -4   0   673799.55 6421.60
   4   0  -5   -3.59    5.90
   4   0  -5    3.11    5.29
  -4   0   5   -2.78    5.48
  -4   0   5   -0.41    6.18
   4   0  -4 7696.92  253.48
   4   0  -4 7660.88  234.08
  -4   0   4 7586.65  224.69
   4   0  -3    7.00    3.60
   4   0  -2 8321.63  251.08
   4   0  -1   25.38    6.91
  -4   0   1   34.78    6.98
   4   0   0 7696.41  248.50
  -4   0   0 8108.43  258.66
   4   0   1   19.08   10.70
  -4   0  -1   14.05   16.37
   4   0   2 5216.35  165.68
   4   0   2 4892.92  150.48
  -4   0  -2 5169.83  177.91
   4   0   3    2.61    7.40
   4   0   3   30.73    8.94
  -4   0  -3   10.90    7.75
   4   0   4 6864.56  268.76
   4   0   4 6765.32  220.74
  -4   0  -4 6976.53  223.29
   4   0   5   11.17    9.84
   4   0   5    0.67    9.80
  -4   0  -5    6.47    8.37
   4   0   648692.65 3622.09
   4   0   648721.75 3599.02
  -4   0  -649654.95 3634.78
   4   0   7   -1.23   24.86
   4   0   7   16.58   12.10
  -4   0  -7   12.16   10.37
   4   0   819533.10 1036.78
   4   0   818460.22  937.03
  -4   0  -819188.17  955.41
   4   0   9  -24.23   18.27
   4   0   9   38.04   21.66
  -4   0  -9    7.92   11.21
   4   0  10 3841.32  184.82
   4   0  10 3665.09  138.85
  -4   0 -10 3647.10  167.89
   4   0  11   23.36   23.34
   4   0  11    6.56   12.77
  -4   0 -11    6.77   11.96
   4   0  12 3181.03  250.02
   4   0  12 2916.09  114.74
  -4   0 -12 2861.41  107.14
   4   0  13  -14.27   14.00
   4   0  13   35.93   26.10
  -4   0 -13   -1.07   20.18
   4   0  14 1082.89  102.82
   4   0  14 1140.21   89.05
  -4   0 -14 1012.32   51.19
   4   0  15    0.90   15.80
   4   0  15   10.11   34.33
  -4   0 -15   12.94   13.76
   4   0  16   65.17   43.47
   4   0  16   39.11   18.96
  -4   0 -16   16.70   16.35
   4   2 -19  -23.34   30.39
  -4   2  19   50.36   33.03
  -4   2  19   22.10   19.73
  -4  -2  19  -13.39   58.29
   4  -2 -19    0.22   16.73
  -4   2  18  330.85   90.50
   4   2 -18  246.27   52.20
  -4   2  18  304.45   56.44
   4  -2 -18  290.97   31.48
  -4  -2  18  344.11  101.46
   4   2 -17  585.02   70.20
  -4   2  17  745.59   71.23
  -4   2  17  657.70   47.89
  -4  -2  17  782.41   79.86
   4  -2 -17  681.15   69.07
   4   2 -16   77.07   31.95
  -4   2  16   89.04   21.56
  -4   2  16   96.22   31.98
   4  -2 -16   66.93   20.62
  -4  -2  16  122.51   36.82
   4   2 -15 1338.88   90.17
  -4   2  15 1439.99   85.58
  -4   2  15 1265.67   63.73
   4  -2 -15 1270.12   63.10
  -4  -2  15 1421.84   98.38
   4   2 -14   -2.73   20.74
  -4   2  14    4.33   13.89
  -4   2  14    7.89   17.84
  -4  -2  14   17.77   21.98
   4  -2 -14   -7.84   13.62
  -4   2  1314268.71  819.47
   4   2 -1314087.97  475.60
   4   2 -1313120.11  725.70
  -4   2  1314231.92  699.94
   4  -2 -1313136.72  729.96
  -4  -2  1314137.08  769.72
   4   2 -12    4.92    2.47
   4   2 -12    1.70    1.51
   4   2 -12   24.25   31.03
  -4   2  12    5.39   15.00
  -4   2  12   -5.22   14.29
   4  -2 -12    7.54   14.09
  -4  -2  12  -20.41   19.83
  -4   2  11 3142.77  159.64
   4   2 -11 2918.09   49.35
   4   2 -11 2968.16  133.52
   4   2 -11 2925.05   50.50
  -4   2  11 3135.52  150.98
  -4  -2  11 3012.54  134.18
   4  -2 -11 3012.21  115.14
  -4   2  10   34.44   13.03
   4   2 -10   36.93    2.40
   4   2 -10   19.85   18.14
  -4   2  10   26.91   24.00
   4  -2 -10   30.26   14.95
  -4  -2  10   44.72   17.92
   4   2  -9 2509.38   40.40
   4   2  -9 2450.51   39.00
   4   2  -9 2244.09   92.87
  -4   2   9 2426.02   76.61
  -4   2   9 2615.95  119.42
   4  -2  -9 2367.34  115.82
  -4  -2   9 2269.23   93.32
   4   2  -8 2449.90   40.40
   4   2  -8 2541.98   41.98
   4   2  -8 2187.08   85.04
  -4   2   8 2500.94   83.57
  -4   2   8 2442.92   70.57
   4  -2  -8 2493.32  112.22
   4   2  -7  557.26   30.06
   4   2  -7  619.83   10.84
   4   2  -7  609.92   10.30
  -4   2   7  640.94   21.53
  -4   2   7  622.24   29.01
   4  -2  -7  665.97   29.54
   4   2  -6 3446.73   70.95
   4   2  -6 3139.15  133.26
   4   2  -6 3278.08   64.67
  -4   2   6 3466.42  105.23
  -4   2   6 3614.37   89.72
   4  -2  -6 3388.37  104.00
  -4   2   5    6.82    8.32
   4   2  -5    6.13    4.94
   4   2  -5   14.66    8.87
   4  -2  -5    0.94    8.66
  -4  -2   5   -2.52    3.13
   4   2  -4 2058.23   42.41
  -4   2   4 2021.62   59.48
   4  -2  -4 1922.47   82.10
   4   2  -3  679.59   20.03
  -4   2   3  674.77   26.65
   4  -2  -3  688.04   27.31
  -4  -2   3  715.56   19.63
  -4   2   2  545.12   36.29
   4   2  -2  582.30   22.71
  -4  -2   2  592.17   33.47
   4  -2  -2  485.82   23.17
  -4   2   1  583.12   22.87
   4   2  -1  646.88   26.60
  -4  -2   1  589.59   39.58
   4  -2  -1  541.71   22.16
   4   2   0 3472.38  103.82
  -4   2   0 3129.23   75.39
   4  -2   0 3066.51   84.12
  -4  -2   0 3450.29  101.72
  -4   2  -1   50.53    7.29
   4   2   1   49.18   21.73
   4  -2   1   54.86    7.71
   4  -2   1   36.55    7.71
  -4  -2  -1   50.22   20.25
  -4   2  -2  247.44   13.91
   4   2   2  355.35   21.89
   4  -2   2  262.41   23.97
  -4  -2  -2  326.46   20.43
   4  -2   2  288.03   12.84
  -4   2  -312744.71  517.73
   4   2   313840.32  574.15
   4  -2   313118.56  536.32
   4  -2   312331.40  475.63
  -4  -2  -313677.52  563.74
  -4   2  -4   15.08   18.96
   4   2   4   27.50   14.39
   4  -2   4   35.18    7.17
   4  -2   4   12.98   11.60
  -4  -2  -4   10.35   13.13
   4   2   5 4756.25  172.45
  -4   2  -5 4719.34  161.61
   4  -2   5 4825.79  168.26
  -4  -2  -5 4761.70  165.62
   4  -2   5 4190.96  123.13
  -4   2  -6 1693.63   69.92
   4   2   6 1826.70   77.74
   4  -2   6 1897.54   74.07
   4  -2   6 1718.62   48.95
  -4  -2  -6 1756.05  104.10
   4   2   7 1095.94   56.28
  -4   2  -7 1250.50   59.56
   4   2   7 1188.17   63.75
  -4   2  -7 1143.37   32.89
   4  -2   7 1198.07   61.72
   4  -2   7 1110.89   36.16
  -4  -2  -7 1142.24   57.00
   4   2   8  132.00   27.28
   4   2   8  121.81   23.99
  -4   2  -8  120.54   11.36
  -4   2  -8  128.63   25.84
   4  -2   8  163.06   27.73
  -4  -2  -8  127.70   23.84
   4  -2   8  142.88   21.38
  -4   2  -9 4651.06  215.12
   4   2   9 4517.30  269.76
   4   2   9 4915.13  223.08
  -4   2  -9 4963.79  177.48
   4  -2   9 4779.63  150.68
  -4  -2  -9 4706.50  200.42
   4  -2   9 5065.84  232.20
  -4   2 -10   17.01   14.12
   4   2  10   34.23   20.99
   4   2  10   37.44   20.72
  -4   2 -10   -8.71   36.34
   4  -2  10    2.01   24.58
  -4  -2 -10   32.94   29.75
   4   2  11 2050.15  112.49
   4   2  11 1999.42   98.11
  -4   2 -11 1941.37  113.75
  -4   2 -11 2156.05   81.46
   4  -2  11 1974.64   59.75
   4  -2  11 2228.45  129.18
  -4  -2 -11 2043.56   93.55
   4   2  12  355.74   68.14
   4   2  12  401.77   51.78
  -4   2 -12  413.81   20.18
  -4   2 -12  332.36   51.21
   4  -2  12  397.84   19.85
   4  -2  12  406.57   58.88
  -4  -2 -12  393.78   37.78
   4   2  13 5652.22  312.31
   4   2  13 5752.53  286.94
  -4   2 -13 5475.41  194.03
   4  -2  13 5978.48  339.25
   4  -2  13 5630.93  191.56
  -4  -2 -13 5430.54  250.17
   4   2  14   34.13   25.31
   4   2  14   45.01   32.90
   4  -2  14   28.68   16.26
   4  -2  14   49.58   59.52
  -4  -2 -14   -0.65   20.62
   4   2  15   10.42   21.89
   4   2  15    5.62   31.79
   4  -2  15    2.72   34.10
  -4  -2 -15  -17.65   28.93
   4   2  16   98.77   51.42
   4   2  16   86.74   33.07
   4  -2  16   74.01   55.05
  -4  -2 -16   86.69   26.63
  -4   4  18   34.07   27.56
   4   4 -18   30.95   37.09
  -4   4  18   78.07   31.76
   4  -4 -18   -2.15   26.36
  -4   4  17   13.45   38.34
   4   4 -17   40.38   32.78
  -4   4  17   -0.59   26.05
   4  -4 -17   19.61   23.52
  -4   4  16  645.73   62.60
   4   4 -16  646.69   78.59
  -4   4  16  710.26   61.79
   4  -4 -16  744.53   60.37
  -4   4  15  246.25   36.88
   4   4 -15  279.85   88.27
  -4   4  15  306.74   41.44
   4  -4 -15  270.12   66.69
  -4   4  14 1275.73   82.08
   4   4 -14 1391.60  104.35
  -4   4  14 1262.86   73.65
   4  -4 -14 1268.41   81.73
  -4   4  13  642.81   81.05
   4   4 -13  570.24   62.90
  -4   4  13  543.04   41.73
   4  -4 -13  547.19   49.20
   4   4 -12   54.41   25.84
  -4   4  12   30.73   20.35
  -4   4  12   10.25   25.99
   4  -4 -12    1.93   21.73
  -4   4  11 2015.51   81.10
   4   4 -11 2019.34  119.16
  -4   4  11 2075.21  101.93
   4  -4 -11 1992.68  107.93
  -4   4  10  189.83   31.20
   4   4 -10  205.82   36.73
  -4   4  10  229.89   22.81
   4  -4 -10  211.03   34.20
   4   4  -9 5815.73  262.79
  -4   4   9 6069.90  257.46
   4  -4  -9 5729.57  254.39
   4   4  -817044.22  903.97
  -4   4   817435.01  889.14
   4  -4  -816516.79  972.19
  -4   4   7 1690.14   77.15
   4   4  -7 1879.25   83.92
   4   4  -7 1748.41   30.02
   4  -4  -7 1651.00   78.58
  -4  -4   7 1689.02   31.95
   4   4  -630662.03 1614.75
  -4   4   631742.40 1926.88
   4  -4  -629539.59 1828.14
  -4  -4   630032.68 1620.38
   4   4  -5 2693.42   63.39
  -4   4   5 2752.07   98.88
   4  -4  -5 2575.74  102.66
   4   4  -4  935.21   27.11
  -4   4   4  970.53   42.70
   4  -4  -4  962.77   45.38
  -4  -4   4  981.25   30.84
   4   4  -3 6743.64  244.93
  -4   4   3 6747.11  239.60
   4  -4  -3 6242.56  235.26
  -4  -4   3 6962.53  229.63
   4   4  -2 8199.81  286.71
  -4   4   2 7968.68  289.70
   4  -4  -2 7653.47  292.09
  -4  -4   2 8473.93  309.51
   4   4  -1 1953.97   65.22
  -4   4   1 1987.27   84.03
   4  -4  -1 1833.90   63.14
  -4  -4   1 2111.81   72.05
   4   4   0  713.83   34.95
  -4   4   0  712.96   28.48
   4  -4   0  701.26   29.36
  -4  -4   0  730.46   37.40
  -4   4  -1 2171.30   64.06
   4   4   1 2124.28   80.15
  -4   4  -1 2263.43   70.61
   4  -4   1 2031.65   62.96
  -4  -4  -1 2117.39   82.77
   4   4   2 6661.07  256.65
  -4   4  -2 6608.12  234.51
   4  -4   2 6342.52  207.91
  -4  -4  -2 6651.51  322.86
   4   4   3  832.73   48.72
  -4   4  -3  799.23   36.94
   4  -4   3  753.95   25.53
  -4  -4  -3  836.39   48.18
   4   4   4 1909.70   87.53
  -4   4  -4 1785.55   73.49
   4  -4   4 1830.83   50.77
  -4  -4  -4 1836.25   88.50
   4   4   5  454.68   43.77
  -4   4  -5  458.45   35.29
   4  -4   5  413.94   27.20
  -4  -4  -5  401.74   43.28
  -4   4  -616632.42  891.51
   4   4   618072.82  977.21
   4  -4   617336.48  755.25
   4  -4   616731.18  706.86
  -4  -4  -617048.87  929.80
  -4   4  -7 2255.01  165.06
   4   4   7 2327.86  192.83
   4  -4   7 2283.42   59.19
   4  -4   7 2299.25   55.09
  -4  -4  -7 2176.89  121.82
   4   4   8 8358.90  416.95
  -4   4  -8 8307.55  407.38
   4  -4   8 8433.28  263.96
   4  -4   8 8003.81  391.04
   4  -4   8 8362.05  269.78
  -4  -4  -8 7996.60  395.09
  -4   4  -9 8919.14  447.39
   4   4   9 9217.39  476.74
   4  -4   9 9361.15  298.76
   4  -4   9 9398.51  470.84
   4  -4   9 9139.63  297.22
  -4  -4  -9 8828.39  447.14
  -4   4 -10 1067.94   79.37
   4   4  10 1261.16  130.33
   4   4  10 1177.17   75.88
   4  -4  10 1126.92   21.08
   4  -4  10 1188.84   84.31
  -4  -4 -10 1068.40   76.30
   4  -4  10 1041.88   20.90
   4   4  11  895.79   70.15
   4   4  11  858.23   74.49
  -4   4 -11  905.16   73.68
   4  -4  11  888.52   78.35
  -4  -4 -11  960.85  110.65
  -4   4 -12  212.94   77.52
   4   4  12  232.22   42.93
   4   4  12  266.49   48.92
   4  -4  12  337.10   51.25
  -4  -4 -12  251.07   42.04
  -4   4 -13  113.51   38.59
   4   4  13  170.84   45.66
   4   4  13  182.74   38.95
   4  -4  13   83.53   44.99
  -4  -4 -13  117.88   35.89
  -4   4 -14  289.09   91.88
   4   4  14  336.04  101.26
   4   4  14  330.93   61.23
   4  -4  14  339.36   67.90
  -4  -4 -14  404.41   50.25
  -4   4 -15   18.53   36.34
   4   4  15   76.39   40.50
   4   4  15   63.76   39.19
   4  -4  15   47.27   44.73
  -4  -4 -15   56.25   31.92
  -4   6  16   -0.80   69.74
   4   6 -16  431.40   72.73
  -4   6  16  301.49   55.86
   4  -6 -16  403.39   58.93
  -4   6  15  184.79   38.23
   4   6 -15  220.06   50.72
  -4   6  15    1.17   29.10
   4  -6 -15  136.21   41.40
  -4   6  14   76.71   27.87
   4   6 -14   27.43   34.83
  -4   6  14   -0.19   20.62
   4  -6 -14    5.47   30.06
  -4   6  13 4508.89  272.60
   4   6 -13 5509.31  318.52
  -4   6  13 4911.33  265.20
   4  -6 -13 4567.79  265.09
  -4   6  12  294.65   33.33
   4   6 -12  315.57   58.79
  -4   6  12  290.71   47.81
   4  -6 -12  233.91   49.84
   4   6 -11 6184.50  328.78
  -4   6  11 5811.55  292.97
   4  -6 -11 5155.49  291.86
   4   6 -10 1008.21  125.73
  -4   6  10  966.48  113.07
   4  -6 -10  838.47   76.63
   4   6  -9  593.50   58.87
  -4   6   9  492.73   83.22
   4  -6  -9  498.25   58.27
  -4   6   8 1961.62  109.89
   4   6  -8 2463.02  124.73
   4   6  -8 1992.66   51.12
   4  -6  -8 1883.45  188.41
  -4  -6   8 1984.44   56.42
  -4   6   7  140.35   30.83
   4   6  -7  191.74   35.16
   4   6  -7  126.32    9.25
   4  -6  -7  131.24   36.74
  -4  -6   7  159.57   11.30
   4   6  -6 5353.87  160.71
  -4   6   6 5411.73  237.89
   4  -6  -6 5066.61  255.91
   4   6  -5 2550.06   75.76
  -4   6   5 2473.12  114.52
   4  -6  -5 2281.68  184.62
  -4  -6   5 2600.19   85.88
   4   6  -4  575.33   26.51
  -4   6   4  479.51   66.46
   4  -6  -4  508.03   49.09
  -4  -6   4  570.13   31.15
   4   6  -3 3943.07  170.69
  -4   6   3 3927.58  154.07
   4  -6  -3 3769.58  168.26
  -4  -6   3 4084.66  154.22
   4   6  -2  942.36   43.53
  -4   6   2  840.89   73.31
   4  -6  -2  942.38   89.88
  -4  -6   2 1051.58   52.72
   4   6  -1 1216.42   55.45
  -4   6   1 1238.44   53.82
   4  -6  -1 1214.05   62.93
  -4  -6   1 1228.67   99.85
   4   6   0 1408.76   65.09
  -4   6   0 1412.56   56.46
   4  -6   0 1345.83   64.49
  -4  -6   0 1377.12   76.05
   4   6   1  489.36   67.80
  -4   6  -1  601.80   31.38
   4  -6   1  590.63   35.57
  -4  -6  -1  456.06   48.89
  -4   6  -2 2763.44  114.08
   4   6   2 2418.19  168.86
  -4   6  -2 2525.54   89.04
   4  -6   2 2559.07   94.01
  -4  -6  -2 2508.13  132.97
  -4   6  -3 7874.10  338.85
   4   6   3 7275.53  428.62
  -4   6  -3 7431.90  274.84
   4  -6   3 7522.65  284.66
  -4  -6  -3 7421.30  370.64
   4   6   4  351.10   74.69
  -4   6  -4  401.97   39.87
   4  -6   4  356.27   22.76
  -4  -6  -4  400.12   83.95
   4   6   5 3755.02  188.52
  -4   6  -5 4069.30  180.18
  -4  -6  -5 3765.53  202.67
  -4   6  -6 3602.63  171.05
   4   6   6 3408.05  183.64
   4  -6   6 3828.80  112.25
   4  -6   6 3461.50   96.77
  -4  -6  -6 3592.82  197.37
  -4   6  -7   34.65   22.73
   4   6   7   31.45   25.97
   4  -6   7   -0.03    6.60
   4  -6   7   29.86    7.26
  -4  -6  -7   23.64   27.31
  -4   6  -8  101.85   29.03
   4   6   8  125.71   33.82
   4  -6   8   57.31    6.31
   4  -6   8   69.23    6.18
  -4  -6  -8   55.65   34.03
   4   6   9  186.90   77.02
  -4   6  -9  218.60   42.80
  -4  -6  -9  142.19   77.38
   4   6  10   33.09   31.05
  -4   6 -10   28.60   29.36
  -4  -6 -10    3.66   30.31
   4   6  11 2985.11  201.46
  -4   6 -11 3157.77  188.02
  -4  -6 -11 2984.51  192.31
   4   6  12  385.27   59.19
   4   6  12  378.21   68.02
  -4   6 -12  380.39   61.54
  -4  -6 -12  332.85   63.45
   4   6  13 2384.04  167.55
  -4   6 -13 2522.21  176.06
  -4  -6 -13 2351.37  181.24
   4   8 -13  407.86   76.48
  -4   8  13  328.28   66.48
   4  -8 -13  309.69   73.06
   4   8 -12    5.89   37.88
  -4   8  12    5.81   32.54
   4  -8 -12   47.93   37.14
   4   8 -11 1159.39  111.59
  -4   8  11 1052.80   93.66
   4  -8 -11  974.93  109.47
   4   8 -10  250.78   52.73
  -4   8  10  150.78   44.72
   4  -8 -10  179.91   51.41
   4   8  -9 3657.26  210.81
  -4   8   9 3077.22  182.09
   4  -8  -9 2861.13  197.58
  -4  -8   9 3101.51   82.37
  -4   8   8 1666.52  111.87
   4   8  -8 2035.47  207.72
   4   8  -8 1690.88   46.89
   4  -8  -8 1562.44  126.05
  -4  -8   8 1741.21   72.82
  -4   8   7  934.14  119.55
   4   8  -7 1056.87   91.02
   4   8  -7  955.93   32.85
   4  -8  -7  818.22  142.28
   4   8  -6 2714.29   87.42
  -4   8   6 2605.75  141.23
   4  -8  -6 2484.57  161.61
  -4  -8   6 2960.04  105.93
   4   8  -5  674.73   31.92
  -4   8   5  693.76   54.99
   4  -8  -5  665.29   66.74
  -4  -8   5  729.65   40.12
   4   8  -4  200.11   20.93
  -4   8   4  218.59   32.66
   4  -8  -4  234.94   41.09
  -4  -8   4  234.69   26.62
   4   8  -3 1737.43   71.54
   4  -8  -3 1848.35  161.40
  -4  -8   3 1760.51   85.17
   4   8  -2 2558.52  106.40
  -4   8   2 2581.65  114.40
   4  -8  -2 2524.91  198.28
  -4  -8   2 2864.44  128.91
   4   8  -1  606.63   41.81
  -4   8   1  535.34   63.08
   4  -8  -1  581.08   50.70
  -4  -8   1  603.07   52.08
   4   8   0  156.61   27.90
  -4   8   0  197.20   23.80
   4  -8   0  210.76   30.93
  -4  -8   0  165.63   35.75
   4   8   1  866.73   92.01
  -4   8  -1  983.35   48.55
   4  -8   1  920.36   56.04
  -4  -8  -1  833.17   74.62
  -4   8  -2 1040.01   48.81
   4   8   2  954.86   67.66
  -4   8  -2 1175.25   70.87
   4  -8   2 1045.59   56.27
  -4  -8  -2  974.70   83.92
  -4   8  -3   92.63   17.00
   4   8   3   98.97   29.36
  -4   8  -3  124.41   28.65
   4  -8   3   59.81   33.83
  -4  -8  -3  141.10   36.79
   4   8   4   -1.32   21.84
  -4   8  -4   -5.11   20.93
   4  -8   4   10.91   12.93
  -4  -8  -4   24.26   27.42
   4   8   5   -1.11   23.50
  -4   8  -5    2.40   22.62
   4  -8   5   15.90   12.38
  -4  -8  -5   -1.84   29.24
   4   8   6 1319.24   98.15
  -4   8  -6 1646.92  153.62
  -4  -8  -6 1270.65  120.53
   4   8   7 1541.96  180.10
  -4   8  -7 1942.62  126.63
  -4  -8  -7 1632.64  142.70
   4   8   8 1732.37  145.06
  -4   8  -8 2329.64  150.48
  -4  -8  -8 1981.33  169.09
   4   8   9 4038.54  269.92
  -4   8  -9 4519.72  370.62
  -4  -8  -9 3963.85  286.17
   4   8  10  152.27   58.98
  -4   8 -10  189.52   52.54
  -4  -8 -10  186.05   62.41
   4  10  -8   40.40   41.22
  -4  10   8   56.72   34.94
   4 -10  -8   -3.22   42.30
   4  10  -7  102.09   45.22
  -4  10   7   47.14   36.99
   4 -10  -7  100.81   46.95
   4  10  -6  757.99   42.55
  -4  10   6  786.40  125.08
   4 -10  -6  828.44  156.61
  -4 -10   6  874.72   51.24
   4  10  -5 1189.24   58.57
  -4  10   5 1043.84   90.54
   4 -10  -5 1239.03  179.73
  -4 -10   5 1307.52   72.29
   4  10  -4  114.54   23.40
  -4  10   4  170.94   34.47
   4 -10  -4    7.09   43.79
  -4 -10   4  103.64   48.02
   4  10  -3 3501.97  155.64
  -4  10   3 3040.78  167.20
   4 -10  -3 3290.22  208.52
  -4 -10   3 3576.20  178.15
   4  10  -2 1421.63   81.61
  -4  10   2 1311.55   85.89
   4 -10  -2 1461.01  108.57
  -4 -10   2 1473.91   97.46
   4  10  -1 1216.93   77.75
  -4  10   1 1203.78   74.90
   4 -10  -1 1276.13   93.40
  -4 -10   1 1250.31   94.04
   4  10   0  106.46   47.96
  -4  10   0  107.53   26.11
   4 -10   0  101.67   33.13
  -4 -10   0   -6.53   61.78
  -4  10  -1 1381.13   97.58
   4  10   1 1245.25   87.66
  -4  10  -1 1206.70  102.48
   4 -10   1 1244.30   87.66
  -4 -10  -1 1337.40  111.67
  -4  10  -2 1896.61   90.85
   4  10   2 1970.10  125.50
  -4  10  -2 2183.28  200.29
   4 -10   2 2077.30  162.18
  -4 -10  -2 1908.40  156.56
  -4  10  -3 3653.59  207.47
   4  10   3 3342.51  200.43
  -4  10  -3 3325.98  143.64
   4 -10   3 3735.49  171.04
  -4 -10  -3 3381.11  245.92
   4  10   4   21.32   31.68
  -4  10  -4   37.97   31.28
   4 -10   4   32.21   20.12
  -4 -10  -4   28.50   42.04
   4  10   5  898.25   94.66
  -4  10  -5 1058.88   93.07
  -4 -10  -5 1044.93  190.94
  -5   1  19  258.25   56.53
  -5   1  19  267.38   28.89
   5  -1 -19  223.73   24.43
  -5  -1  19  234.95   57.27
  -5   1  18  985.49   51.91
  -5   1  18  965.39  142.66
  -5  -1  18  884.02   92.08
   5  -1 -18  969.37   47.17
  -5   1  17   15.13   15.59
   5   1 -17   28.80    7.10
   5   1 -17   39.90   25.84
  -5   1  17   59.11   28.33
   5  -1 -17   49.99   14.03
  -5  -1  17  -18.63   49.75
  -5  -1  17   22.79    8.62
  -5   1  16  435.70   52.75
   5   1 -16  412.74   49.43
   5   1 -16  431.45   16.25
  -5   1  16  485.16   31.46
   5  -1 -16  411.00   46.16
  -5  -1  16  470.94   19.37
  -5  -1  16  523.62   56.31
   5   1 -15  209.86   38.94
   5   1 -15  264.05   20.41
  -5   1  15  263.47   24.43
  -5   1  15  315.22   40.56
   5  -1 -15  281.34   38.27
  -5  -1  15  295.46   44.29
  -5  -1  15  353.51   23.31
  -5   1  14 9566.42  454.26
   5   1 -14 8138.98  409.37
   5   1 -14 8873.97  327.95
  -5   1  14 9080.50  428.76
   5  -1 -14 8659.56  354.96
  -5  -1  14 9807.94  339.16
  -5  -1  14 9168.92  461.34
   5   1 -13   93.62    9.38
   5   1 -13  118.98   26.97
  -5   1  13  104.40   16.92
  -5   1  13  103.87   25.75
   5  -1 -13   85.63   17.44
  -5  -1  13   93.28   28.59
  -5  -1  13  102.17    9.73
  -5   1  12 3112.04  110.55
   5   1 -12 3132.93   79.77
   5   1 -12 2965.74  186.01
  -5   1  12 3340.97  135.47
  -5  -1  12 3347.67  102.59
  -5  -1  12 3307.08  145.76
   5  -1 -12 3047.12  108.00
  -5   1  11  297.59   21.35
   5   1 -11  284.38   29.65
   5   1 -11  286.14   12.07
  -5   1  11  328.91   43.95
  -5  -1  11  311.52   31.08
  -5  -1  11  306.62   18.85
   5  -1 -11  284.85   22.13
  -5   1  10   75.08   13.32
   5   1 -10  101.77   11.36
   5   1 -10  108.27   18.31
  -5   1  10   95.92   15.76
   5  -1 -10   86.23   13.64
  -5  -1  10  133.99   18.93
  -5  -1  10   87.79    7.47
   5   1  -9 6561.06  180.74
   5   1  -9 6150.60  230.18
  -5   1   9 6939.05  236.27
   5  -1  -9 6603.98  220.23
  -5  -1   9 6269.93  234.07
   5   1  -8   76.38    6.17
  -5   1   8   88.50   11.29
   5   1  -8  101.01   14.16
  -5   1   8   83.77   12.01
   5  -1  -8   80.74   19.72
   5  -1  -8   98.45   11.53
  -5  -1   8   79.23   14.23
   5   1  -727928.24 1407.22
   5   1  -724836.72 1383.28
  -5   1   729413.67 1552.15
  -5   1   727935.97 1518.42
  -5  -1   725429.92 1421.72
   5  -1  -729989.40 1568.49
   5  -1  -727695.12 1494.97
  -5   1   6  733.80   19.10
   5   1  -6  668.81   16.30
   5   1  -6  651.49   15.63
   5   1  -6  589.64   24.46
  -5   1   6  677.45   24.49
   5  -1  -6  776.27   19.14
   5  -1  -6  638.47   24.53
   5   1  -5 5697.18  169.49
   5   1  -5 5682.52  174.26
  -5   1   5 5889.07  180.34
   5  -1  -5 5642.12  174.06
   5   1  -4 1561.63   38.12
  -5   1   4 1586.61   47.38
   5  -1  -4 1504.81   66.24
   5   1  -3 3705.90  101.28
  -5   1   3 3789.91   66.69
  -5   1   3 3646.10  107.35
   5  -1  -3 3417.43  104.48
  -5  -1   3 3382.40   94.34
   5   1  -2   72.04   13.18
   5  -1  -2   86.33   12.60
  -5  -1   2  105.16   12.74
   5   1  -1  538.42   29.36
  -5   1   1  635.38   11.27
   5  -1  -1  572.39   11.18
  -5  -1   1  575.15   43.91
  -5   1   0   18.82    8.37
   5   1   0    0.11   11.69
   5  -1   0   32.59    5.06
   5  -1   0    9.63    9.05
  -5  -1   0    8.20   18.42
  -5   1  -110440.71  336.94
   5   1   1 9904.59  366.01
  -5   1  -1 9211.61  323.87
   5  -1   110145.31  355.10
   5  -1   1 8692.56  315.75
  -5  -1  -110133.81  362.36
  -5   1  -2 4206.16  111.93
   5   1   2 3992.79  126.67
  -5   1  -2 3876.82  109.05
   5  -1   2 4185.54  133.85
   5  -1   2 3492.62  104.52
  -5  -1  -2 4140.51  123.94
  -5   1  -3  834.59   42.06
   5   1   3  791.58   35.64
  -5   1  -3  777.46   25.04
   5  -1   3  692.22   25.68
  -5  -1  -3  816.12   32.31
   5  -1   3  790.96   27.70
   5   1   410029.90  400.05
  -5   1  -4 9863.72  394.86
  -5   1  -410175.65  387.36
   5  -1   410393.11  393.28
   5  -1   4 8712.83  374.35
  -5  -1  -410238.54  392.03
  -5   1  -513288.05  569.70
   5   1   512805.48  566.78
   5   1   512697.40  536.38
  -5   1  -512793.79  519.86
   5  -1   513458.72  575.56
  -5  -1  -513138.23  557.40
   5  -1   511849.82  502.13
   5   1   6  259.40   24.14
   5   1   6  340.42   45.32
  -5   1  -6  337.57   26.67
  -5   1  -6  266.93   17.83
   5  -1   6  342.21   33.08
   5  -1   6  253.60   25.40
  -5  -1  -6  289.12   24.06
   5   1   7 6790.56  286.76
   5   1   7 7214.43  284.00
  -5   1  -7 6208.40  274.04
  -5   1  -7 7300.76  290.57
   5  -1   7 6792.68  250.63
   5  -1   7 7218.96  356.35
  -5  -1  -7 7146.43  279.72
   5   1   8 5359.96  224.61
   5   1   8 5515.62  233.98
  -5   1  -8 5683.33  230.22
   5  -1   8 5464.91  200.06
   5  -1   8 5783.08  246.42
  -5  -1  -8 5557.51  219.96
   5   1   9 1659.40   90.32
   5   1   9 1766.06   87.48
  -5   1  -9 1720.19   85.36
   5  -1   9 1699.48   99.76
   5  -1   9 1662.57   65.57
  -5  -1  -9 1704.97   76.87
   5   1  10  111.83   24.06
  -5   1 -10  145.36   26.34
   5   1  10  123.47   30.02
   5  -1  10   98.18   16.93
   5  -1  10  107.13   31.31
  -5  -1 -10  135.47   35.10
   5   1  11  768.43   51.15
   5   1  11  813.70   69.46
  -5   1 -11  813.83   35.94
   5  -1  11  762.51   37.59
   5  -1  11  802.82  111.67
  -5  -1 -11  784.18   45.19
   5   1  12 3563.77  202.93
  -5   1 -12 3539.02  129.91
   5   1  12 3564.73  160.79
   5  -1  12 3530.88  209.77
   5  -1  12 3474.90  131.08
  -5  -1 -12 3343.74  145.47
   5   1  13 1304.51  105.13
  -5   1 -13 1191.38   52.51
   5   1  13 1246.34  116.60
   5  -1  13 1305.89  108.98
   5  -1  13 1271.04   56.72
  -5  -1 -13 1150.67   99.38
   5   1  14  200.32   32.70
  -5   1 -14  164.48   20.21
   5   1  14  245.74   52.32
   5  -1  14  157.28   53.48
   5  -1  14  147.83   22.93
  -5  -1 -14  190.51   27.58
   5   1  15  362.32   44.21
   5   1  15  379.39   72.60
   5  -1  15  412.52   75.09
  -5  -1 -15  312.31   57.87
  -5   3  19  686.49   79.40
   5   3 -19  623.01   83.12
  -5   3  19  619.91   60.38
   5  -3 -19  584.35   86.46
  -5   3  18 1086.12   90.90
   5   3 -18  874.86   98.38
  -5   3  18  984.01  105.39
   5  -3 -18 1017.16   65.63
  -5   3  17  603.85   54.10
   5   3 -17  395.89   60.95
  -5   3  17  463.04   44.36
   5  -3 -17  446.36   44.49
  -5   3  16  251.70   39.18
   5   3 -16  259.84   77.25
  -5   3  16  269.03   32.82
   5  -3 -16  221.31   55.27
  -5   3  15  303.59   36.61
   5   3 -15  273.35   46.62
  -5   3  15  251.50   32.88
   5  -3 -15  280.15   33.86
  -5   3  14 1221.46   66.95
   5   3 -14 1215.70   86.15
  -5   3  14 1153.22   99.19
   5  -3 -14 1045.42   65.11
  -5   3  13  387.10   33.41
   5   3 -13  532.57   77.26
  -5   3  13  429.13   38.45
   5  -3 -13  374.75   62.94
  -5   3  12 3225.43  142.88
   5   3 -12 3017.84  157.86
  -5   3  12 3127.03  122.32
   5  -3 -12 3017.85  138.01
  -5   3  11 1781.95   67.72
   5   3 -11 1764.17   95.66
  -5   3  11 1770.54   84.47
   5  -3 -11 1699.37   84.34
  -5   3  10  356.65   37.70
   5   3 -10  342.60   36.71
  -5   3  10  353.60   32.22
   5  -3 -10  349.76   33.01
  -5   3   9 5604.52  215.45
   5   3  -9 5143.14  212.32
  -5   3   9 5334.69  172.99
   5  -3  -9 5147.89  205.27
   5   3  -8  372.26    7.26
   5   3  -8  383.81    5.55
   5   3  -8  389.83   31.43
  -5   3   8  381.02   29.93
  -5   3   8  376.01   19.29
   5  -3  -8  358.59   30.39
   5   3  -742410.54 3037.91
   5   3  -742412.01 2635.62
  -5   3   744607.95 3238.61
   5  -3  -742064.27 2965.12
   5   3  -6 1820.92   37.44
  -5   3   6 1781.48   66.73
   5  -3  -6 1792.76   68.68
   5   3  -512539.69  470.56
  -5   3   512299.95  507.35
   5  -3  -511850.27  559.28
   5   3  -4 8622.67  301.26
  -5   3   4 8605.35  313.84
   5  -3  -4 8026.84  297.67
  -5  -3   4 8519.55  278.81
   5   3  -3 4319.88  145.88
  -5   3   3 4186.74  130.72
   5  -3  -3 3984.38  129.04
  -5  -3   3 4356.18  147.67
   5   3  -2 6278.08  200.24
  -5   3   2 6067.18  201.08
   5  -3  -2 5735.61  193.60
  -5  -3   2 6514.22  240.41
   5   3  -1 4099.16  128.41
  -5   3   1 4058.29  123.87
   5  -3  -1 3842.21  119.14
  -5  -3   1 4259.23  132.69
  -5   3   0  205.99   18.05
   5   3   0  231.76   19.36
  -5   3   0  153.78   14.34
   5  -3   0  208.82   14.13
  -5  -3   0  273.78   32.32
   5   3   124759.39 1301.72
  -5   3  -122085.20 1129.46
   5  -3   122942.68 1170.59
  -5  -3  -124917.39 1312.16
   5   3   2 1375.34   56.19
  -5   3  -2 1067.82   53.90
   5  -3   2 1083.20   48.30
  -5  -3  -2 1159.20   52.69
  -5   3  -3 1959.92   64.83
   5   3   3 2202.53   86.80
   5  -3   3 2004.15   54.38
   5  -3   3 2106.38   58.94
   5  -3   3 2028.92   68.60
  -5  -3  -3 2122.51   83.66
  -5   3  -4 1057.67   66.04
   5   3   4 1094.77   57.38
   5  -3   4 1020.59   29.85
   5  -3   4 1051.85   33.27
   5  -3   4 1031.47   46.00
  -5  -3  -4 1128.37   55.01
  -5   3  -517597.95  901.24
   5   3   518280.92  956.07
   5  -3   517469.89  845.69
   5  -3   517817.56  906.78
  -5  -3  -517725.85  918.63
   5   3   6  308.06   40.34
  -5   3  -6  316.13   32.20
   5  -3   6  315.28   32.71
   5  -3   6  341.61   27.83
  -5  -3  -6  313.75   58.39
  -5   3  -7 6119.35  344.63
   5   3   7 6540.77  299.60
   5  -3   7 6167.37  201.94
   5  -3   7 6043.65  346.14
  -5  -3  -7 5884.77  266.07
   5   3   8   -2.37   20.46
   5   3   8  -26.55   38.78
  -5   3  -8   10.08   19.46
   5  -3   8   13.52    8.87
   5  -3   8   52.51   21.30
  -5  -3  -8    2.47   20.46
   5   3   9 1532.85   96.03
   5   3   9 1583.96   86.65
  -5   3  -9 1526.92  132.02
   5  -3   9 1565.67   64.67
   5  -3   9 1664.85   95.99
  -5  -3  -9 1501.26   87.91
   5   3  10 2153.45  175.89
  -5   3 -10 2084.86  117.87
   5   3  10 2244.08  117.00
   5  -3  10 2430.59  132.84
   5  -3  10 2258.97   79.56
  -5  -3 -10 2219.64  164.88
   5   3  11  931.51   71.90
  -5   3 -11  889.95   71.82
   5   3  11  969.98   73.23
   5  -3  11  907.07   29.14
   5  -3  11  925.75   81.64
  -5  -3 -11  978.15   66.74
   5   3  12 4163.71  301.38
  -5   3 -12 3346.12  193.42
   5   3  12 3673.52  201.20
   5  -3  12 3859.94  323.82
   5  -3  12 3657.28  107.12
  -5  -3 -12 3656.80  181.93
  -5   3 -13 1824.29  129.53
   5   3  13 2487.42  147.74
   5   3  13 2203.58  143.28
   5  -3  13 2315.45  239.28
  -5  -3 -13 2033.26  178.57
   5   3  14  396.20   64.67
   5   3  14  371.41   95.14
   5  -3  14  391.54   71.71
  -5  -3 -14  364.97   47.23
   5   3  15  269.65   60.72
   5   3  15  198.37   48.45
   5  -3  15  222.90   64.02
  -5  -3 -15  181.43   39.33
  -5   5  17 1020.03   90.65
   5   5 -17 1237.87  113.82
  -5   5  17 1110.21   83.01
   5  -5 -17  980.19   91.47
  -5   5  16   80.04   30.24
   5   5 -16   48.63   38.68
  -5   5  16    0.97   24.23
   5  -5 -16   98.40   49.68
  -5   5  15  339.59   38.13
   5   5 -15  380.53   61.72
  -5   5  15  317.85   79.69
   5  -5 -15  306.29   49.38
  -5   5  14 5327.96  242.46
   5   5 -14 6055.24  337.76
  -5   5  14 5737.90  292.68
   5  -5 -14 5310.65  279.70
  -5   5  13  206.38   26.47
   5   5 -13  200.50   47.62
  -5   5  13  163.05   38.69
   5  -5 -13  183.80   39.36
  -5   5  12 2381.17  124.79
   5   5 -12 2418.89  144.37
  -5   5  12 2266.26  131.69
   5  -5 -12 2238.52  127.69
  -5   5  11  857.90   44.36
   5   5 -11  880.90   74.44
  -5   5  11  927.35   62.67
   5  -5 -11  765.90   67.49
   5   5 -10 1147.28  130.21
  -5   5  10 1116.50   72.18
   5  -5 -10  992.79   79.67
   5   5  -9 4635.75  304.22
  -5   5   9 4544.61  208.59
   5  -5  -9 4368.79  220.45
  -5   5   8  423.14   40.54
   5   5  -8  517.64   74.67
   5   5  -8  404.55   14.10
   5  -5  -8  389.10   43.43
  -5  -5   8  362.42   11.28
   5   5  -7 2380.14   55.16
  -5   5   7 2395.57  109.49
   5  -5  -7 2266.89  114.61
  -5  -5   7 2389.89   60.38
   5   5  -6  228.23   12.40
  -5   5   6  263.28   29.58
   5  -5  -6  268.13   32.82
   5   5  -5   21.68    8.69
  -5   5   5   18.68   16.79
   5  -5  -5   28.16   18.61
  -5  -5   5   32.26   10.13
   5   5  -4  470.52   22.25
  -5   5   4  416.21   31.87
   5  -5  -4  361.96   35.39
  -5  -5   4  467.27   25.24
   5   5  -3   46.18   12.13
  -5   5   3   38.69   15.46
   5  -5  -3   55.48   17.66
  -5  -5   3   28.18   13.81
   5   5  -2  163.23   18.59
  -5   5   2  168.94   32.55
   5  -5  -2  170.18   22.02
  -5  -5   2  164.44   21.17
   5   5  -1  520.45   31.89
  -5   5   1  517.70   28.81
   5  -5  -1  562.13   32.29
  -5  -5   1  505.74   58.13
   5   5   0   59.65   18.65
  -5   5   0   69.00   14.18
   5  -5   0   79.60   26.17
  -5  -5   0   75.50   20.99
  -5   5  -1   18.79   17.48
   5   5   1    4.51   15.50
  -5   5  -1  -10.88   19.55
   5  -5   1   10.55   10.52
  -5  -5  -1   -6.86   17.06
   5   5   2 1129.25   64.24
  -5   5  -2 1205.75   52.34
   5  -5   2 1055.66   42.35
  -5  -5  -2 1138.86   68.79
   5   5   3   22.29   20.83
  -5   5  -3   19.27   15.22
   5  -5   3   18.00   16.44
  -5  -5  -3   10.71   22.09
   5   5   4 3846.83  183.74
  -5   5  -4 3856.35  156.84
   5  -5   4 3757.81  141.96
  -5  -5  -4 3853.07  189.34
   5   5   5  403.74   52.43
  -5   5  -5  404.71   40.30
   5  -5   5  486.66   34.82
  -5  -5  -5  434.42   54.28
   5   5   6  274.92   74.12
  -5   5  -6  259.69   34.90
   5  -5   6  304.73   26.05
  -5  -5  -6  277.04   45.43
  -5   5  -7 2668.86  129.77
   5   5   7 2572.26  147.98
   5  -5   7 2678.53   73.94
   5  -5   7 2577.68   84.27
  -5  -5  -7 2523.99  144.83
  -5   5  -8 6476.77  316.01
   5   5   8 6576.45  339.28
   5  -5   8 6375.89  190.61
   5  -5   8 6382.97  199.51
  -5  -5  -8 6033.01  318.00
  -5   5  -9  288.81   43.94
   5   5   9  272.68   52.03
   5  -5   9  328.95   15.04
   5  -5   9  305.99   10.81
  -5  -5  -9  331.13   47.55
   5   5  10    4.45   27.22
   5   5  10   60.34   30.81
  -5   5 -10   26.84   27.61
  -5  -5 -10    4.14   46.48
   5   5  11   35.32   28.82
   5   5  11   64.67   30.72
  -5   5 -11  -26.84   28.87
  -5  -5 -11   54.49   30.04
   5   5  12 2834.51  290.95
   5   5  12 2545.56  165.83
  -5   5 -12 2473.89  160.52
  -5  -5 -12 2630.52  164.23
   5   5  13   16.37   39.71
   5   5  13   50.51   56.78
  -5   5 -13   46.44   32.71
  -5  -5 -13   32.76   56.10
  -5   7  15    0.51   25.99
   5   7 -15  226.91   85.72
  -5   7  15  161.13   39.90
   5  -7 -15  104.19   43.32
  -5   7  14    0.62   17.90
   5   7 -14   19.92   33.65
  -5   7  14  -15.53   27.35
   5  -7 -14   19.80   30.03
  -5   7  13   38.38   57.32
   5   7 -13   81.20   41.82
  -5   7  13   56.75   22.22
   5  -7 -13    3.72   63.05
   5   7 -12 1833.53  137.53
  -5   7  12 1556.19  179.59
   5  -7 -12 1479.23  126.26
   5   7 -11  965.67   90.03
  -5   7  11  748.96   79.39
   5  -7 -11  813.40   85.48
   5   7 -10 3808.30  212.77
  -5   7  10 3286.10  186.24
   5  -7 -10 2953.53  196.33
  -5   7   9 1833.94  171.85
   5   7  -9 1852.63   40.96
   5   7  -9 2142.04  132.71
   5  -7  -9 1739.84  125.82
  -5  -7   9 1861.77   45.32
  -5   7   8 1444.09  144.95
   5   7  -8 1480.65   50.04
   5   7  -8 1762.78  113.53
   5  -7  -8 1287.27  166.35
  -5  -7   8 1455.09   58.51
   5   7  -710494.47  393.79
  -5   7   710619.89  529.72
   5  -7  -710137.98  550.11
   5   7  -6 2126.69   64.83
  -5   7   6 2133.62  111.56
   5  -7  -6 2050.35  126.80
  -5  -7   6 2285.31   78.36
   5   7  -5  603.65   31.16
  -5   7   5  640.47   50.49
   5  -7  -5  560.86   97.30
  -5  -7   5  679.70   36.36
   5   7  -415135.32  710.35
  -5   7   415153.59  895.25
   5  -7  -414678.23  810.03
  -5  -7   415431.73  759.60
   5   7  -3 3406.63  126.37
  -5   7   3 3407.05  146.49
   5  -7  -3 3254.06  164.19
  -5  -7   3 3463.91  145.36
   5   7  -2 9651.56  494.62
  -5   7   2 9832.34  520.13
   5  -7  -2 9635.05  468.48
  -5  -7   210033.60  560.67
   5   7  -1   26.83   19.58
  -5   7   1   94.46   18.08
   5  -7  -1   -3.82   36.48
  -5  -7   1   31.01   23.63
   5   7   0  124.23   27.88
  -5   7   0  206.81   23.22
   5  -7   0  204.30   44.93
  -5  -7   0  163.97   34.61
  -5   7  -1 5244.16  202.65
   5   7   1 4822.84  219.60
  -5   7  -1 5816.84  237.87
   5  -7   1 5231.87  211.86
  -5  -7  -1 5184.30  256.19
  -5   7  -2  608.01   34.87
   5   7   2  541.79   50.68
  -5   7  -2  731.51   46.71
   5  -7   2  627.90   37.52
  -5  -7  -2  625.66   61.63
   5   7   3  483.74   47.63
  -5   7  -3  474.86   43.21
   5  -7   3  528.29   31.28
  -5  -7  -3  443.51   57.52
   5   7   4   11.36   24.60
  -5   7  -4   63.32   21.34
   5  -7   4   35.58   21.61
  -5  -7  -4    5.65   30.19
   5   7   5 4229.38  217.66
  -5   7  -5 4531.07  212.11
   5  -7   5 4339.13  142.76
  -5  -7  -5 4187.90  244.82
   5   7   6  499.32   65.01
  -5   7  -6  509.32   57.06
   5  -7   6  616.82   28.29
  -5  -7  -6  687.03  120.17
  -5   7  -7 2431.72  141.46
   5   7   7 2116.89  148.98
   5  -7   7 2519.28   95.29
   5  -7   7 2377.17   71.47
  -5  -7  -7 2132.84  160.01
   5   7   8 3371.06  315.64
  -5   7  -8 3947.59  214.86
  -5  -7  -8 3362.50  227.26
   5   7   9   97.14   41.46
  -5   7  -9   61.93   61.28
  -5  -7  -9   51.77   43.17
   5   7  10 4295.23  289.87
  -5   7 -10 4478.36  266.75
  -5  -7 -10 4024.54  281.73
   5   7  11  130.81   55.21
  -5   7 -11  178.03   46.14
  -5  -7 -11   84.44   53.98
   5   9 -11 1523.87  143.45
  -5   9  11 1308.07  117.71
   5  -9 -11 1150.14  136.69
   5   9 -10  204.57   56.41
  -5   9  10  132.62   46.64
   5  -9 -10  163.87   57.12
   5   9  -9 1656.67  135.98
  -5   9   9 1440.16  111.84
   5  -9  -9 1343.09  133.05
   5   9  -8   84.98   40.70
  -5   9   8   74.02   35.01
   5  -9  -8   48.22   40.60
  -5  -9   8   67.33   13.86
   5   9  -7   43.13   12.02
  -5   9   7   23.78   47.13
   5  -9  -7  -26.02   57.50
  -5  -9   7   32.71   15.27
   5   9  -6  285.49   23.11
  -5   9   6  247.63   42.97
   5  -9  -6  227.88   54.38
  -5  -9   6  318.06   29.65
   5   9  -5   40.00   14.32
  -5   9   5   18.94   24.50
   5  -9  -5   52.47   31.56
  -5  -9   5   14.69   19.12
   5   9  -4 1393.35   92.18
  -5   9   4 1278.92   82.38
   5  -9  -4 1276.13  103.97
  -5  -9   4 1385.75   76.51
   5   9  -3  126.93   23.72
  -5   9   3  191.17   49.12
   5  -9  -3  195.87   38.60
  -5  -9   3  144.14   31.01
   5   9  -2  692.66   75.43
  -5   9   2  698.09   51.00
   5  -9  -2  736.91   65.08
  -5  -9   2  698.68   60.13
   5   9  -1  458.43   43.69
  -5   9   1  636.58   66.95
   5  -9  -1  454.12   52.68
  -5  -9   1  496.56   54.50
   5   9   0   69.32   27.43
  -5   9   0  105.18   23.56
   5  -9   0  135.99   29.76
  -5  -9   0  128.40   34.37
  -5   9  -1  772.26   55.98
   5   9   1  733.56   55.52
  -5   9  -1  529.68   42.78
   5  -9   1  623.37   52.93
  -5  -9  -1  653.95  109.42
  -5   9  -2  609.57   39.39
   5   9   2  572.90   59.55
  -5   9  -2  701.86   57.61
   5  -9   2  662.72   49.20
  -5  -9  -2  676.98  114.48
   5   9   3   37.54   24.17
  -5   9  -3   16.76   22.01
   5  -9   3  -12.88   16.24
  -5  -9  -3    4.26   47.86
   5   9   4  805.72   76.81
  -5   9  -4  903.35  113.07
   5  -9   4  921.43   78.18
  -5  -9  -4  870.00   93.33
   5   9   5   57.02   36.10
  -5   9  -5  125.52   33.74
   5  -9   5   85.40   18.77
  -5  -9  -5   47.75   44.46
   5   9   6   27.55   28.48
  -5   9  -6    3.76   26.90
  -5  -9  -6   10.51   36.87
   5   9   7  627.18   82.60
  -5   9  -7  860.39   80.40
  -5  -9  -7  754.18  103.69
  -6   0  20 1459.45  131.74
  -6   0  19    2.08   28.53
   6   0 -18  539.40   42.71
  -6   0  18  628.57   33.70
  -6   0  18  632.91   68.80
   6   0 -17    7.40   14.50
  -6   0  17   -0.01   16.51
  -6   0  17  -14.93   22.80
   6   0 -16   93.39   22.34
  -6   0  16  104.94   15.35
  -6   0  16   93.96   50.87
   6   0 -15   -4.15   17.01
   6   0 -15    8.69    8.65
  -6   0  15   -2.59    9.41
  -6   0  15   -4.69   19.33
   6   0 -14 1185.54   42.59
   6   0 -14 1173.22   69.26
  -6   0  14 1343.32   46.12
  -6   0  14 1356.47   77.28
   6   0 -13   -3.25    9.43
   6   0 -13   23.44   16.14
  -6   0  13    7.84    9.50
  -6   0  13   13.78   17.58
   6   0 -12 6902.95  289.15
   6   0 -12 7139.43  246.38
  -6   0  12 7352.89  255.95
  -6   0  12 7502.46  314.78
   6   0 -11   -6.26   12.56
   6   0 -11    0.44   13.58
  -6   0  11   18.15    8.35
  -6   0  11   -9.91   13.84
   6   0 -10  267.07   14.89
   6   0 -10  260.00   20.71
  -6   0  10  259.52   15.31
  -6   0  10  275.40   22.86
   6   0  -9   20.78    9.55
   6   0  -9    0.07   12.08
  -6   0   9   15.04   10.68
  -6   0   9    7.36    7.71
   6   0  -854247.23 4086.88
   6   0  -854522.72 4282.37
  -6   0   856473.14 4357.69
  -6   0   855665.19 4302.81
   6   0  -7    1.08    6.56
   6   0  -7   13.44   11.06
  -6   0   7    3.31    7.30
  -6   0   7    6.76    6.74
   6   0  -632382.93 1850.52
   6   0  -631875.61 1785.53
  -6   0   632374.73 1880.31
   6   0  -5    8.74    6.71
   6   0  -5   -1.70    4.57
   6   0  -4  677.26   15.67
   6   0  -3   27.24   10.48
   6   0  -2 2667.08   81.11
  -6   0   2 2736.06   79.49
   6   0  -1    6.23    9.20
  -6   0   1   -6.75    8.60
   6   0   074530.39 6675.93
  -6   0   078803.74 7169.18
   6   0   1    2.69    8.80
  -6   0  -1    0.02   14.19
   6   0   230862.79 1710.47
   6   0   229176.88 1702.81
  -6   0  -232152.11 1851.34
   6   0   3    2.24   10.41
   6   0   3    7.62    7.92
  -6   0  -3    3.93    9.29
   6   0   4 5951.16  264.83
   6   0   4 6218.14  209.67
  -6   0  -4 6501.22  223.15
   6   0   5    9.05   12.05
   6   0   5   -8.91   17.59
  -6   0  -5    4.21   10.12
   6   0   6 8155.64  337.39
   6   0   6 8513.65  343.41
  -6   0  -6 8977.73  402.74
   6   0   7   21.69   15.82
   6   0   7   -2.06   26.28
  -6   0  -7   12.75   22.12
   6   0   8 1676.51  115.98
   6   0   8 1634.46   87.34
  -6   0  -8 1663.20   99.37
   6   0   9   10.44   22.15
   6   0   9   21.14   26.97
  -6   0  -9   15.70   14.17
   6   0  10 1549.88   71.05
   6   0  10 1832.80  103.15
  -6   0 -10 1591.65   68.10
   6   0  11  -10.00   25.19
   6   0  11   25.26   16.18
  -6   0 -11   15.08   14.41
   6   0  12 5502.63  396.91
   6   0  12 5178.81  229.71
  -6   0 -12 5037.66  261.66
   6   0  13    5.80   30.14
   6   0  13   27.82   17.15
  -6   0 -13   -8.24   14.99
   6   0  14 2009.50   98.05
   6   0  14 1912.99  158.59
  -6   0 -14 1749.80   86.93
   6   0  15  -16.17   33.02
   6   0  15   -4.24   41.00
  -6   0 -15  -27.95   29.31
  -6   2  19 2842.58  178.58
   6   2 -19 2355.24  167.35
  -6   2  19 2816.53  131.22
   6  -2 -19 2499.71  116.23
  -6  -2  19 2492.70  188.96
   6   2 -18   91.84   36.15
  -6   2  18  124.66   36.57
  -6   2  18   91.58   38.19
   6  -2 -18   43.37   36.40
  -6  -2  18  123.65   39.31
  -6   2  17  558.52   87.17
   6   2 -17  387.99   55.86
  -6   2  17  527.21   38.42
   6  -2 -17  516.84   38.14
  -6  -2  17  489.03   62.25
   6   2 -16   28.20   25.73
  -6   2  16    7.24   22.83
  -6   2  16   20.80   17.12
   6  -2 -16   21.73   16.63
  -6  -2  16   58.28   26.80
   6   2 -15 5472.31  362.82
   6   2 -15 5600.05  135.19
   6   2 -15 5628.70  132.40
  -6   2  15 5740.14  239.17
  -6   2  15 6303.13  278.24
   6  -2 -15 5551.13  226.15
  -6  -2  15 5734.19  288.36
   6   2 -14  106.74    6.50
   6   2 -14  106.52    6.29
   6   2 -14  120.40   29.91
  -6   2  14   95.07   24.80
  -6   2  14  109.42   35.45
   6  -2 -14   98.45   21.20
  -6  -2  14  173.03   30.08
   6   2 -1313070.11  460.93
   6   2 -1312884.87  466.36
   6   2 -1312767.00  671.65
  -6   2  1313456.19  650.00
  -6   2  1313055.49  712.28
   6  -2 -1312697.01  697.30
  -6  -2  1312739.49  666.52
   6   2 -12 1228.22   22.69
   6   2 -12 1147.38  110.62
   6   2 -12 1236.24   22.41
  -6   2  12 1292.23   89.05
  -6   2  12 1265.54   57.75
   6  -2 -12 1254.17   60.28
  -6  -2  12 1234.11   69.33
   6   2 -11  342.40    8.26
   6   2 -11  282.17   33.69
   6   2 -11  348.24   12.65
  -6   2  11  378.07   25.46
  -6   2  11  390.09   44.99
   6  -2 -11  320.18   29.27
   6   2 -10  802.33   15.63
  -6   2  10  842.89   33.83
   6   2 -10  726.97   44.55
   6   2 -10  797.97   15.28
  -6   2  10  868.42   62.22
   6  -2 -10  821.02   41.22
   6   2  -9   53.57    7.12
   6   2  -9   50.61   15.13
   6   2  -9   49.26    4.41
  -6   2   9   53.04   14.25
   6  -2  -9   60.89   14.50
   6   2  -8 1202.55   49.57
   6   2  -8 1320.17   33.40
   6   2  -8 1278.71   25.52
  -6   2   8 1362.28   50.58
  -6   2   8 1357.90   36.52
   6  -2  -8 1292.04   50.44
  -6   2   7 5982.41  165.84
   6   2  -7 5554.35  197.14
   6   2  -7 5857.08  167.34
  -6   2   7 5806.74  200.00
   6  -2  -7 5755.51  200.32
   6   2  -6  102.18   11.48
   6   2  -6  133.31   13.82
  -6   2   6  124.67   14.62
   6  -2  -6  117.29   14.56
   6   2  -5 6649.53  206.21
  -6   2   5 6676.01  219.40
   6  -2  -5 6274.38  210.10
  -6  -2   5 5718.46  169.95
   6   2  -4  629.98   20.03
  -6   2   4  614.99   26.45
   6  -2  -4  556.07   25.80
  -6  -2   4  547.36   19.84
  -6   2   3  311.40   19.09
   6   2  -3  319.10   16.31
  -6  -2   3  339.69   16.66
   6  -2  -3  309.21   18.89
  -6   2   2   98.98    3.78
   6   2  -2  111.69   12.86
  -6  -2   2   97.11   20.53
   6  -2  -2  134.07   12.89
   6   2  -1   55.72   12.16
  -6   2   1   48.22    7.06
   6  -2  -1   47.38   10.66
  -6  -2   1   54.61   11.62
   6   2   0 2399.28   77.88
  -6   2   0 2407.34   53.26
   6  -2   0 2301.90   53.92
   6  -2   0 2215.47   64.51
  -6  -2   0 2547.05   79.32
  -6   2  -1 1088.82   28.44
   6   2   1 1114.88   46.41
   6  -2   1 1101.39   30.61
  -6  -2  -1 1234.03   45.84
   6  -2   1 1007.07   34.07
   6   2   2  809.29   40.46
  -6   2  -2  783.98   26.12
   6  -2   2  737.97   27.34
   6  -2   2  665.48   26.83
  -6  -2  -2  829.97   37.82
   6   2   315317.18  710.28
  -6   2  -315155.23  659.52
   6  -2   315257.02  728.02
   6  -2   313938.91  659.76
  -6  -2  -315573.12  707.17
  -6   2  -4 1049.72   41.78
   6   2   4 1061.71   54.40
   6  -2   4 1077.85   42.80
   6  -2   4  941.38   35.32
  -6  -2  -4 1031.56   48.91
  -6   2  -5  385.97   28.44
   6   2   5  407.82   59.64
   6  -2   5  366.39   22.52
   6  -2   5  403.11   29.24
  -6  -2  -5  411.51   32.26
  -6   2  -6  219.96   26.72
   6   2   6  211.42   33.10
   6  -2   6  208.39   31.68
   6  -2   6  254.91   27.42
  -6  -2  -6  235.46   28.48
   6   2   7 3072.12  130.36
  -6   2  -7 3065.02  186.84
   6   2   7 2991.13  145.31
  -6   2  -7 3133.77   99.58
   6  -2   7 3254.36  140.14
   6  -2   7 2924.72  101.13
  -6  -2  -7 3110.61  131.94
   6   2   8   43.32   22.26
  -6   2  -8   47.02   22.57
  -6   2  -8   43.18   12.03
   6   2   8   62.71   25.52
   6  -2   8   60.28   23.95
   6  -2   8   48.14   23.26
  -6  -2  -8   68.46   36.64
   6   2   9    1.72   19.66
  -6   2  -9   -4.82   19.52
  -6   2  -9   11.01    9.57
   6   2   9   24.59   19.08
   6  -2   9   10.83   34.68
   6  -2   9    7.00   11.00
  -6  -2  -9    1.22   17.43
   6   2  10  168.42   33.29
  -6   2 -10  186.81   16.51
   6   2  10  201.05   50.77
  -6   2 -10   -1.08   32.65
   6  -2  10  158.00   17.05
  -6  -2 -10  182.49   28.09
   6  -2  10  172.04   36.75
   6   2  11 6948.86  359.23
  -6   2 -11 7144.66  272.66
   6   2  11 6976.02  348.28
   6  -2  11 6601.84  295.90
   6  -2  11 7293.27  386.35
  -6  -2 -11 6952.11  324.78
   6   2  12  590.41   68.07
  -6   2 -12  597.83   30.87
   6   2  12  599.64   60.83
   6  -2  12  682.91   75.36
   6  -2  12  626.93   31.78
  -6  -2 -12  572.45   50.15
   6   2  13 1202.91  105.24
   6   2  13 1229.24   90.21
   6  -2  13 1188.58  110.81
   6  -2  13 1182.44   49.73
  -6  -2 -13 1130.11   73.06
   6   2  14  -10.97   24.93
   6   2  14   -0.76   33.13
   6  -2  14   38.78   56.89
  -6  -2 -14  -21.24   31.78
   6   2  15  918.28  128.50
   6   2  15  918.66  114.54
   6  -2  15  923.78  115.71
  -6  -2 -15  816.33   68.35
  -6   4  18  110.74   29.60
   6   4 -18   35.19   66.60
  -6   4  18   72.50   31.91
   6  -4 -18   41.33   30.36
   6   4 -17  298.28   58.01
  -6   4  17  339.65   69.13
  -6   4  17  349.16   44.40
   6  -4 -17  326.67   43.82
   6   4 -16   36.30   29.89
  -6   4  16   21.48   19.98
  -6   4  16   -0.74   21.88
   6  -4 -16   -5.88   21.92
   6   4 -15 2745.39  171.08
  -6   4  15 2717.77  140.73
  -6   4  15 2710.74  126.51
   6  -4 -15 2526.10  137.36
  -6   4  14  637.75   55.13
   6   4 -14  784.45   70.04
  -6   4  14  605.28   43.16
   6  -4 -14  677.07   90.17
  -6   4  13 1732.08  105.46
   6   4 -13 1861.75  113.60
  -6   4  13 1789.82   95.75
   6  -4 -13 1724.37   97.81
   6   4 -12 2416.45  131.52
  -6   4  12 2223.65   86.30
  -6   4  12 2391.54  113.58
   6  -4 -12 2212.78  117.20
   6   4 -11  640.34   88.51
  -6   4  11  591.86   48.32
  -6   4  11  573.87   31.90
   6  -4 -11  554.95   84.29
   6   4 -10 1073.47   69.24
  -6   4  10 1079.51   63.44
  -6   4  10 1001.86   41.39
   6  -4 -10  975.14   65.75
   6   4  -9  244.65   31.79
   6   4  -9  196.62    6.38
   6   4  -9  209.97    6.86
  -6   4   9  189.31   29.78
   6  -4  -9  218.74   31.88
   6   4  -821247.00  948.31
   6   4  -821853.42 1327.93
  -6   4   821167.59 1156.58
   6  -4  -819645.49 1099.62
  -6  -4   820119.41  903.24
   6   4  -7    9.49    5.27
  -6   4   7    8.93   15.32
   6  -4  -7   17.25   16.53
   6   4  -614245.55  589.44
  -6   4   614588.84  666.58
   6  -4  -613559.64  643.67
   6   4  -5 2969.81   80.43
  -6   4   5 3014.58  109.34
   6  -4  -5 2809.52  110.70
  -6  -4   5 2946.11   84.24
   6   4  -4  632.29   25.21
  -6   4   4  622.25   33.10
   6  -4  -4  552.88   34.63
  -6  -4   4  626.42   26.85
   6   4  -3 8974.90  331.36
  -6   4   3 9052.46  352.55
   6  -4  -3 8430.87  395.19
  -6  -4   3 9446.76  354.71
   6   4  -2  548.42   28.54
  -6   4   2  519.54   28.61
   6  -4  -2  507.21   29.14
  -6  -4   2  537.00   30.54
  -6   4   1 5120.77  175.96
   6   4  -1 5065.34  182.71
  -6   4   1 5367.67  160.88
   6  -4  -1 4880.95  174.52
  -6  -4   1 5349.95  195.80
   6   4   025816.91 1447.02
  -6   4   026082.97 1450.73
  -6   4   024184.16 1340.24
   6  -4   024904.52 1452.44
  -6  -4   026809.94 1515.84
  -6   4  -1  307.62   19.21
   6   4   1  290.82   29.11
  -6  -4  -1  333.85   48.49
   6  -4   1  276.75   19.55
   6   4   211414.16  509.34
  -6   4  -210730.23  443.98
   6  -4   210910.54  478.81
  -6  -4  -211367.95  509.08
   6   4   3 3860.56  168.33
  -6   4  -3 3645.04  131.90
   6  -4   3 3835.22  122.17
   6  -4   3 3718.86  116.02
  -6  -4  -3 3752.82  162.60
   6   4   4 1906.46  153.45
  -6   4  -4 1811.66   74.47
   6  -4   4 1749.90   72.44
  -6  -4  -4 1701.39  144.11
   6  -4   4 1845.23   59.04
   6   4   5  655.43   61.38
  -6   4  -5  670.36   44.05
   6  -4   5  650.71   27.65
   6  -4   5  650.48   24.19
  -6  -4  -5  712.07   92.84
   6   4   6 5119.14  260.49
  -6   4  -6 5225.73  224.75
   6  -4   6 4761.32  213.99
   6  -4   6 5023.50  164.63
  -6  -4  -6 5054.62  245.02
  -6   4  -7 1531.23   84.77
   6   4   7 1450.16  161.44
   6  -4   7 1633.99   88.41
  -6  -4  -7 1561.58   98.30
   6  -4   7 1612.16   51.92
   6   4   8 1685.11  110.08
  -6   4  -8 1505.50  133.31
   6  -4   8 1634.97   58.89
   6  -4   8 1641.35   97.22
  -6  -4  -8 1637.42  100.31
   6  -4   8 1640.53   49.38
   6   4   9 2781.37  148.40
   6   4   9 2694.96  159.32
  -6   4  -9 2520.95  139.58
   6  -4   9 2797.75   99.73
   6  -4   9 2756.15  151.99
  -6  -4  -9 2633.64  145.35
   6  -4   9 2829.23   76.45
   6   4  10  365.89   44.28
   6   4  10  357.01   48.53
  -6   4 -10  239.74   69.57
   6  -4  10  294.81   22.12
   6  -4  10  281.29   48.09
  -6  -4 -10  250.31   45.09
   6  -4  10  305.31   13.77
   6   4  11   31.30   26.99
   6   4  11    9.53   23.82
  -6   4 -11   23.88   22.59
   6  -4  11   24.17   26.04
   6  -4  11   -2.77    8.92
  -6  -4 -11  -17.37   22.74
   6  -4  11    3.37    9.06
   6   4  12 1728.14  130.80
  -6   4 -12 1328.45  156.91
   6   4  12 1403.57  115.43
  -6  -4 -12 1426.04  102.75
   6  -4  12 1456.17  120.52
   6   4  13  179.14   55.13
   6   4  13  204.83   52.29
  -6   4 -13  222.57   45.44
   6  -4  13  237.92   57.39
  -6  -4 -13  252.34   74.18
   6   4  14 1391.54  124.24
   6   4  14 1313.16  124.19
  -6   4 -14 1049.88  102.36
   6  -4  14 1540.88  133.17
  -6  -4 -14 1264.09  106.12
   6   6 -17 1257.82  131.02
  -6   6  17 1028.93   99.73
  -6   6  17 1114.79   79.28
   6  -6 -17 1109.11  169.57
   6   6 -16   27.32   39.41
  -6   6  16   -0.29   21.89
  -6   6  16   45.07   29.90
   6  -6 -16   50.06   32.56
   6   6 -15  520.02  131.16
  -6   6  15  499.34   60.75
  -6   6  15  539.07   43.70
   6  -6 -15  465.99  105.46
   6   6 -14  254.78   54.37
  -6   6  14  208.30   28.89
  -6   6  14  217.60   45.25
   6  -6 -14  223.87   46.98
   6   6 -13 2775.37  170.56
  -6   6  13 2270.19  137.09
  -6   6  13 2077.19   95.70
   6  -6 -13 2236.79  218.86
   6   6 -12 3854.49  220.37
  -6   6  12 3574.80  193.25
  -6   6  12 3421.94  141.94
   6  -6 -12 3241.89  195.12
   6   6 -11  670.16  112.59
  -6   6  11  675.51   63.29
   6  -6 -11  607.04  110.76
   6   6 -10 1427.10  150.96
  -6   6  10 1283.44   84.49
   6  -6 -10 1268.41   93.01
   6   6  -9  -11.85   23.03
   6   6  -9    1.63    6.21
  -6   6   9    5.30   20.25
   6  -6  -9    8.57   23.55
  -6  -6   9    6.77    7.70
   6   6  -8 1626.13   52.00
   6   6  -8 1760.54  105.86
  -6   6   8 1588.28   92.28
   6  -6  -8 1586.49  103.32
  -6  -6   8 1605.21   45.89
   6   6  -7 1875.35   52.68
  -6   6   7 1765.88   98.00
   6  -6  -7 1700.78  109.82
   6   6  -6 1070.91   38.22
   6  -6  -6 1010.86   75.85
  -6  -6   6 1114.87   43.06
  -6   6   5 6657.35  283.04
   6   6  -5 6368.55  223.70
  -6  -6   5 6622.21  248.99
   6  -6  -5 6011.38  289.98
   6   6  -4  899.36   40.38
  -6   6   4  860.20   53.86
   6  -6  -4  883.00   96.38
  -6  -6   4  906.81   46.43
   6   6  -3 5790.30  272.74
  -6   6   3 5836.85  240.93
   6  -6  -3 5889.74  260.46
  -6  -6   3 6216.84  248.58
   6   6  -2   18.91   16.22
  -6   6   2   16.10   27.00
   6  -6  -2   32.34   18.99
  -6  -6   2   29.09   18.66
   6   6  -1 2908.32  122.08
  -6   6   1 2900.83  113.91
   6  -6  -1 2841.46  168.25
  -6  -6   1 3013.66  133.67
   6   6   0 8300.84  379.07
  -6   6   0 8773.31  365.08
  -6   6   0 9625.19  393.34
  -6  -6   0 8580.88  412.48
   6  -6   0 8634.85  381.85
   6   6   1  517.79   46.83
  -6   6  -1  547.26   34.05
  -6   6  -1  501.81   37.18
  -6  -6  -1  513.16   51.87
   6  -6   1  520.10   36.10
   6   6   2 3243.64  156.68
  -6   6  -2 3537.73  142.77
   6  -6   2 3313.34  124.44
  -6  -6  -2 3300.28  173.81
   6   6   3 2228.52  124.72
  -6   6  -3 2481.07  108.55
   6  -6   3 2347.42   84.67
  -6  -6  -3 2323.26  137.44
   6   6   4  888.71  109.70
  -6   6  -4  903.27   54.64
   6  -6   4  894.52   37.03
  -6  -6  -4  861.08   76.54
   6   6   5    9.97   24.86
  -6   6  -5   10.46   18.56
   6  -6   5   24.78   10.90
  -6  -6  -5   -2.05   26.71
   6   6   6   87.37   36.71
  -6   6  -6  135.66   28.64
   6  -6   6  121.17   14.10
  -6  -6  -6   82.95   38.00
  -6   6  -7  394.04   46.42
   6   6   7  437.77   57.98
   6  -6   7  413.42   18.91
  -6  -6  -7  336.99   57.71
   6  -6   7  374.01   19.73
  -6   6  -8  210.69   40.44
   6   6   8  246.57   81.38
   6  -6   8  231.37   13.62
  -6  -6  -8  123.58   80.58
   6  -6   8  191.49   11.99
   6   6   9 1672.69  131.80
  -6   6  -9 1711.74  167.28
  -6  -6  -9 1661.09  126.86
   6   6  10   65.15   35.95
  -6   6 -10   31.52   31.06
  -6  -6 -10   12.72   34.59
   6   6  11 4905.90  307.54
   6   6  11 5549.25  371.22
  -6   6 -11 4789.19  282.67
  -6  -6 -11 4885.60  316.05
   6   6  12  899.08  116.56
   6   6  12  959.12  100.64
  -6   6 -12  933.01   96.14
  -6  -6 -12  834.48  168.22
   6   8 -14   25.17   39.66
  -6   8  14   -0.03   18.28
  -6   8  14   -3.76   32.62
   6  -8 -14   17.10   36.88
   6   8 -13  729.61  158.52
  -6   8  13  618.18   49.35
  -6   8  13  611.83   81.42
   6  -8 -13  637.39   90.42
   6   8 -12   19.92   34.64
  -6   8  12    9.69   28.56
   6  -8 -12   -8.73   33.56
   6   8 -11  553.94   76.09
  -6   8  11  446.34   63.57
   6  -8 -11  396.61   74.26
   6   8 -10 1803.14  133.39
  -6   8  10 1707.27  119.78
   6  -8 -10 1562.07  135.42
   6   8  -9  262.24   21.56
   6   8  -9  332.81   98.38
  -6   8   9  302.80   49.08
   6  -8  -9  286.98   57.95
  -6  -8   9  298.41   17.12
   6   8  -8 3780.44  116.56
   6   8  -8 4364.46  239.79
  -6   8   8 3626.70  280.10
   6  -8  -8 3378.81  219.70
   6   8  -7   29.63   10.45
  -6   8   7   36.21   25.70
   6  -8  -7   15.10   30.02
  -6  -8   7    9.41   13.03
   6   8  -6 1266.68   48.39
  -6   8   6 1167.15   81.44
   6  -8  -6 1085.69   95.67
  -6  -8   6 1295.38   56.52
   6   8  -5 1215.93   51.57
  -6   8   5 1224.24   75.97
   6  -8  -5 1151.73   90.12
  -6  -8   5 1213.25   89.83
   6   8  -4  652.05   58.51
  -6   8   4  607.42   80.71
   6  -8  -4  606.99   99.44
  -6  -8   4  613.79   45.50
   6   8  -3 4259.20  171.00
  -6   8   3 4270.22  190.17
   6  -8  -3 4398.59  218.05
  -6  -8   3 4626.38  203.71
   6   8  -2  127.00   24.79
  -6   8   2  153.02   43.12
   6  -8  -2  135.40   31.37
  -6  -8   2  145.50   29.73
   6   8  -1  887.87   54.79
  -6   8   1  884.59   51.67
   6  -8  -1  814.11   61.14
  -6  -8   1  825.31   65.15
   6   8   0  601.32   81.29
  -6   8   0  713.55   47.42
  -6   8   0  654.19   43.29
  -6  -8   0  593.28   60.93
   6  -8   0  650.38   50.84
   6   8   1  176.49   35.08
  -6   8  -1  225.18   26.09
  -6   8  -1  231.35   31.18
  -6  -8  -1  182.57   42.09
   6  -8   1  225.55   29.73
   6   8   2  741.28   62.23
  -6   8  -2  868.49   57.47
   6  -8   2  778.83   48.76
  -6  -8  -2  821.84   76.05
   6   8   3 2337.19  135.41
  -6   8  -3 2897.66  187.00
   6  -8   3 2650.27  107.72
  -6  -8  -3 2480.45  163.68
   6   8   4  113.99   36.04
  -6   8  -4  140.69   30.89
   6  -8   4  128.41   20.97
  -6  -8  -4  138.45   43.12
   6   8   5  292.22   74.76
  -6   8  -5  304.06   43.36
   6  -8   5  288.74   40.71
  -6  -8  -5  279.54   58.64
   6   8   6 1381.70  115.51
  -6   8  -6 1817.30  112.29
   6  -8   6 1892.77   93.03
  -6  -8  -6 1619.07  142.06
   6   8   7 1580.25  127.95
  -6   8  -7 1952.06  186.32
  -6  -8  -7 1711.84  151.17
   6   8   8  787.99   95.54
  -6   8  -8  839.02   81.87
  -6  -8  -8  899.31  172.40
   6   8   9 1307.71  134.48
  -6   8  -9 1388.25  114.68
  -6  -8  -9 1251.17  144.46
   6  10  -8  167.54   60.10
  -6  10   8  154.74   47.88
   6 -10  -8  194.31   58.21
  -6  10   7  133.22   44.30
   6 -10  -7  196.72   54.41
  -6 -10   7  159.46   39.78
   6  10  -6   19.16   15.75
  -6  10   6    8.72   27.67
   6 -10  -6   41.01   35.87
  -6 -10   6    6.55   18.77
   6  10  -5 4117.16  176.73
  -6  10   5 3794.43  220.16
   6 -10  -5 3967.21  379.00
  -6 -10   5 4082.90  196.19
   6  10  -4 2077.32  104.46
  -6  10   4 1853.63  123.33
   6 -10  -4 1971.89  147.88
  -6 -10   4 2118.74  174.06
   6  10  -3 8211.87  400.14
  -6  10   3 7483.34  400.73
   6 -10  -3 7939.98  467.50
  -6 -10   3 8324.50  441.40
   6  10  -2  641.22   57.34
  -6  10   2  564.92   56.25
   6 -10  -2  682.82   70.49
  -6 -10   2  548.49   66.28
   6  10  -1 2187.02  125.68
  -6  10   1 2054.95  114.34
   6 -10  -1 2263.32  138.17
  -6 -10   1 2191.63  145.63
   6  10   0  802.83  109.32
  -6  10   0  621.04   52.73
  -6  10   0  726.44   63.79
  -6 -10   0  264.13  125.07
   6 -10   0  721.36   65.65
   6  10   1   81.16   37.43
  -6  10  -1  119.21   23.58
  -6  10  -1   67.21   31.82
  -6 -10  -1   32.80   70.19
   6 -10   1   90.17   30.93
   6  10   2  563.56   69.95
  -6  10  -2  533.52   60.51
   6 -10   2  540.79   82.38
  -6 -10  -2  549.82   79.99
   6  10   3   20.80   34.52
  -6  10  -3   47.01   48.69
   6 -10   3   56.06   22.95
  -6 -10  -3   31.84   41.89
  -7   1  20 1894.77  152.15
  -7   1  20 2170.92   96.80
  -7  -1  20 1798.62  240.70
   7  -1 -20 1851.96   82.59
   7   1 -19  408.99   55.35
  -7   1  19  421.23   59.90
  -7   1  19  403.14   54.20
   7  -1 -19  408.45   30.27
  -7  -1  19  440.85   63.60
   7   1 -18 1516.93  105.03
  -7   1  18 1866.83  118.14
  -7   1  18 1841.57   77.93
  -7  -1  18 1717.69  120.61
   7  -1 -18 1730.43   71.72
  -7   1  17   88.87   34.07
   7   1 -17  144.30   10.92
   7   1 -17  159.28   53.20
  -7   1  17  156.84   21.26
   7  -1 -17  128.20   18.98
  -7  -1  17  102.85   36.15
   7   1 -16 2447.13   81.78
   7   1 -16 2171.09  121.66
  -7   1  16 2628.58  133.71
  -7   1  16 2646.70  191.78
   7  -1 -16 2391.16   88.07
  -7  -1  16 2472.74  134.21
   7   1 -15  475.88   75.27
   7   1 -15  511.68   18.86
  -7   1  15  583.19   47.37
  -7   1  15  536.05   32.03
   7  -1 -15  502.17   49.07
  -7  -1  15  493.96   49.84
  -7   1  14 6679.41  291.61
   7   1 -14 5992.25  280.27
   7   1 -14 6196.57  192.19
  -7   1  14 6387.12  244.30
   7  -1 -14 6142.40  286.60
  -7  -1  14 6323.96  291.74
   7   1 -13 3852.31  169.41
   7   1 -13 3987.07  110.18
  -7   1  13 4135.76  169.53
  -7   1  13 3891.75  142.17
   7  -1 -13 3788.23  136.74
  -7  -1  13 3903.24  172.89
   7   1 -12  404.19   33.11
   7   1 -12  361.43   24.35
  -7   1  12  397.19   25.61
  -7   1  12  404.45   30.74
  -7  -1  12  280.95   33.85
   7  -1 -12  370.82   25.62
   7   1 -11  172.54   17.50
  -7   1  11  189.69   20.42
   7   1 -11  176.92   22.61
  -7   1  11  184.55   30.02
   7  -1 -11  178.21   18.68
   7  -1 -11  165.36   18.79
  -7  -1  11  235.85   38.11
   7   1 -10   61.04   12.65
  -7   1  10   54.21   12.71
   7   1 -10   71.31   14.64
  -7   1  10   52.68   13.12
   7  -1 -10   53.32   11.71
   7  -1 -10   51.02   12.96
  -7  -1  10   69.94   15.09
   7   1  -9 7400.13  283.08
   7   1  -9 8234.54  260.82
  -7   1   9 8630.94  298.38
  -7   1   9 8336.02  304.77
   7  -1  -9 7904.42  290.99
   7  -1  -9 8254.66  278.46
  -7  -1   9 7236.39  277.21
   7   1  -8 2820.81   72.79
  -7   1   8 3036.55   81.00
   7   1  -8 2495.11   81.91
  -7   1   8 2922.34  117.69
   7  -1  -8 2940.53   91.11
   7  -1  -8 2829.24  114.70
  -7   1   712077.00  481.29
   7   1  -711533.77  430.09
   7   1  -711387.76  445.72
   7   1  -710807.21  429.28
  -7   1   712335.68  459.96
   7  -1  -712702.60  437.02
   7  -1  -711517.31  460.01
   7   1  -6 5048.58  145.27
  -7   1   6 5284.68  168.94
   7   1  -6 5046.02  177.85
   7  -1  -6 5728.58  137.44
   7  -1  -6 5213.62  168.05
  -7   1   5  764.72   12.57
   7   1  -5  737.59   24.18
   7  -1  -5  690.13   28.78
   7  -1  -5  807.61   12.25
   7   1  -4   56.08    9.48
   7  -1  -4   47.63    1.13
   7  -1  -4   61.18   10.79
  -7  -1   4   41.46   15.54
   7   1  -3 1363.35   42.11
  -7  -1   3 1326.93   41.50
   7   1  -2  104.40   13.83
   7  -1  -2  102.22   13.54
   7  -1  -2  117.78    4.89
  -7  -1   2  121.05   13.95
   7   1  -119381.18  926.28
   7  -1  -118808.51  906.22
   7  -1  -120271.61  841.64
  -7  -1   121278.69 1009.60
   7   1   0  384.05   23.69
   7  -1   0  308.13   20.12
   7  -1   0  392.52   17.28
  -7  -1   0  384.29   22.76
  -7   1  -124913.90 1352.78
   7   1   125393.74 1387.57
   7  -1   123550.97 1289.45
   7  -1   127148.76 1367.51
  -7  -1  -128072.71 1512.85
  -7   1  -2 6404.11  220.44
   7   1   2 6376.85  238.30
   7  -1   2 5798.82  210.48
   7  -1   2 6775.37  212.11
  -7  -1  -2 6845.31  242.24
  -7   1  -3  918.90   35.31
   7   1   3  882.65   44.15
   7  -1   3  773.92   36.07
   7  -1   3  944.67   34.40
  -7  -1  -3  960.25   41.78
   7   1   4 2591.47  104.95
   7   1   4 2663.38   90.11
  -7   1  -4 2616.45   85.09
   7  -1   4 2621.56   87.56
  -7  -1  -4 2633.53  128.86
   7  -1   4 2267.94  117.82
   7   1   5 1626.08   78.72
  -7   1  -5 1738.12   61.28
   7   1   5 1688.79   96.76
   7  -1   5 1593.31   65.60
   7  -1   5 1860.14   70.03
  -7  -1  -5 1731.51   70.97
   7   1   6 1129.28   55.00
  -7   1  -6 1166.53   69.74
   7   1   6 1144.89   67.31
   7  -1   6 1084.09   52.49
   7  -1   6 1203.70   58.27
  -7  -1  -6 1165.21   57.59
   7   1   7  123.00   25.54
  -7   1  -7  316.61   32.06
   7   1   7  133.36   30.82
   7  -1   7  140.76   22.92
   7  -1   7  123.39   26.35
  -7  -1  -7  147.51   40.41
   7   1   8 1185.74   75.68
  -7   1  -8 1324.07   79.40
   7   1   8 1241.94   71.61
   7  -1   8 1274.95  118.84
   7  -1   8 1147.06   58.77
  -7  -1  -8 1284.72  100.69
   7   1   9   75.93   22.73
   7   1   9   39.42   24.03
  -7   1  -9   71.78   24.97
   7  -1   9   37.25   25.51
   7  -1   9   49.83   17.16
  -7  -1  -9   35.26   19.56
   7   1  10 3147.39  229.29
   7   1  10 2754.46  190.15
  -7   1 -10 3047.36  152.01
   7  -1  10 3214.29  166.84
   7  -1  10 2974.15  157.75
  -7  -1 -10 3016.47  131.13
   7   1  11  999.46   65.21
  -7   1 -11  911.18   46.28
   7   1  11  926.82   83.18
   7  -1  11  836.47   74.56
   7  -1  11  865.69  130.14
  -7  -1 -11  921.31   57.95
   7   1  12 1420.31  114.89
  -7   1 -12 1399.11   64.91
   7   1  12 1479.24   91.19
   7  -1  12 1408.82   70.78
   7  -1  12 1470.82  114.64
  -7  -1 -12 1466.76  115.38
   7   1  13 1144.96   78.92
  -7   1 -13 1060.72   55.03
   7   1  13 1148.79  111.51
   7  -1  13 1171.98  108.86
   7  -1  13 1098.71   59.26
  -7  -1 -13 1009.53   67.54
   7   1  14  702.06   95.37
  -7   1 -14  556.44   41.49
   7   1  14  701.09   89.06
   7  -1  14  649.78   90.93
   7  -1  14  617.87   44.29
  -7  -1 -14  602.79   51.11
  -7   3  19  859.15  121.89
   7   3 -19  757.69  139.24
  -7   3  19  718.12   61.16
   7  -3 -19  773.82   59.52
  -7   3  18 1868.21  116.08
   7   3 -18 1620.89  131.64
  -7   3  18 1819.37  141.20
   7  -3 -18 1743.77   94.79
  -7   3  17  241.90   34.29
   7   3 -17  304.57   50.13
  -7   3  17  259.44   39.68
   7  -3 -17  262.03   34.76
   7   3 -16  152.52   37.90
  -7   3  16  160.84   28.80
  -7   3  16  113.21   26.77
   7  -3 -16  127.92   27.62
  -7   3  15  711.95   48.50
   7   3 -15  638.68   64.97
  -7   3  15  662.61   50.50
   7  -3 -15  686.27   50.15
  -7   3  14  393.14   56.10
   7   3 -14  465.71   52.69
  -7   3  14  485.31   40.72
   7  -3 -14  465.23   66.80
  -7   3  13 8512.92  362.32
   7   3 -13 8286.41  413.87
  -7   3  13 8593.08  390.14
   7  -3 -13 8250.80  377.43
  -7   3  12  100.01   24.95
   7   3 -12   91.15   29.66
  -7   3  12  148.22   30.06
   7  -3 -12   92.06   25.22
   7   3 -11 2566.67   44.94
   7   3 -11 2466.07  117.09
   7   3 -11 2374.54   39.09
  -7   3  11 2761.27  113.76
  -7   3  11 2629.28   85.21
   7  -3 -11 2448.23  110.02
   7   3 -10   18.29   17.51
   7   3 -10   16.43    3.24
   7   3 -10   20.34    3.12
  -7   3  10   11.04   15.74
  -7   3  10   25.00   16.44
   7  -3 -10    4.66   28.42
   7   3  -9 5779.27  151.53
   7   3  -9 5563.09  153.37
   7   3  -9 5467.18  222.05
  -7   3   9 5621.40  175.06
  -7   3   9 5755.84  225.35
   7  -3  -9 5263.12  215.28
  -7   3   8  382.11   28.94
   7   3  -8  330.24   17.37
   7   3  -8  429.71   29.85
  -7   3   8  355.38   14.56
   7  -3  -8  292.35   29.99
  -7   3   7 9940.50  346.84
   7   3  -711995.48  438.55
  -7   3   711878.53  492.85
   7  -3  -711143.25  471.81
   7   3  -6 4903.69  133.10
  -7   3   6 4848.47  168.39
   7  -3  -6 4460.85  161.73
  -7  -3   6 4284.89  127.22
   7   3  -5  105.55   11.06
  -7   3   5  159.51   17.57
   7  -3  -5  100.25   17.72
  -7  -3   5  101.42   18.74
   7   3  -416310.98  701.53
  -7   3   416355.05  749.66
   7  -3  -415007.86  763.78
  -7  -3   416211.08  717.61
   7   3  -3   77.76   13.16
  -7   3   3   53.58   24.04
   7  -3  -3   61.30   14.32
  -7  -3   3   75.07   13.45
   7   3  -2 7029.94  247.79
  -7   3   2 6706.33  202.61
   7  -3  -2 6223.83  227.33
  -7  -3   2 7179.33  253.14
   7   3  -127213.33 1615.13
  -7   3   125811.32 1325.42
   7  -3  -125425.32 1428.59
  -7  -3   128805.82 1613.89
   7   3   0  902.13   46.03
  -7   3   0  867.23   25.46
   7  -3   0  910.65   35.79
  -7  -3   0  973.76   45.14
   7   3   132443.72 2132.88
  -7   3  -130302.97 1781.92
   7  -3   130535.19 1924.07
  -7  -3  -133700.43 2075.62
   7   3   2  160.42   24.56
  -7   3  -2  135.14   14.09
   7  -3   2  135.51   15.17
   7  -3   2  128.64   14.47
   7  -3   2  146.86   15.40
  -7  -3  -2  142.85   23.20
   7   3   3  823.97   54.36
  -7   3  -3  777.10   34.83
   7  -3   3  799.21   33.80
   7  -3   3  802.45   30.90
   7  -3   3  810.79   37.36
  -7  -3  -3  787.11   49.73
   7   3   4  598.50   50.49
  -7   3  -4  613.51   33.55
   7  -3   4  538.28   24.75
   7  -3   4  521.22   43.35
   7  -3   4  559.90   53.86
  -7  -3  -4  602.88   45.45
  -7   3  -5 1940.75   81.18
   7   3   5 1929.45  109.04
   7  -3   5 1966.63   86.36
   7  -3   5 1833.32   65.63
  -7  -3  -5 1884.89   96.87
  -7   3  -6 1508.56   74.22
   7   3   6 1441.27   91.69
   7  -3   6 1531.59   77.86
   7  -3   6 1433.46   55.68
  -7  -3  -6 1418.98   83.66
  -7   3  -7   10.02   18.84
   7   3   7   21.54   25.43
   7  -3   7   40.61   20.46
   7  -3   7   11.43   21.11
  -7  -3  -7   31.90   22.70
   7   3   8   84.88   25.96
  -7   3  -8   40.58   23.21
   7   3   8   65.13   29.22
   7  -3   8   78.75   26.96
   7  -3   8   57.84   13.33
  -7  -3  -8   89.15   25.88
   7   3   9   44.94   26.20
   7   3   9   19.74   23.76
  -7   3  -9   27.59   22.62
   7  -3   9   21.26   26.45
   7  -3   9   42.09   12.05
  -7  -3  -9   24.71   24.10
   7   3  10 3184.82  176.53
  -7   3 -10 3047.52  163.83
   7   3  10 3175.70  166.48
   7  -3  10 3188.38  105.37
   7  -3  10 3602.97  192.77
  -7  -3 -10 3240.02  168.08
   7   3  11 1773.88  127.77
  -7   3 -11 1637.67  106.37
   7   3  11 1731.57  116.30
   7  -3  11 1614.64   57.56
   7  -3  11 1883.20  128.42
  -7  -3 -11 1773.82  106.89
   7   3  12 1816.61  126.44
   7   3  12 1581.27  189.68
   7  -3  12 1805.09  135.16
   7  -3  12 1583.62   57.76
  -7  -3 -12 1622.30  157.10
   7   3  13 1541.37  183.73
   7   3  13 1477.13  123.94
   7  -3  13 1528.22  210.53
  -7  -3 -13 1368.30   97.06
   7   3  14   40.95   47.87
   7   3  14   87.37   39.89
   7  -3  14  120.53   49.14
  -7  -3 -14   73.17   32.03
  -7   5  18 1407.24   97.52
   7   5 -18 1395.17  210.78
  -7   5  18 1420.02  107.94
   7  -5 -18 1443.04  110.90
  -7   5  17  -25.44   23.86
   7   5 -17   15.60   31.53
  -7   5  17   -1.11   19.76
   7  -5 -17    0.77   24.59
  -7   5  16 1320.59   98.33
   7   5 -16 1468.23  121.64
  -7   5  16 1350.65  118.22
   7  -5 -16 1275.45   94.95
  -7   5  15  134.38   25.33
   7   5 -15  168.80   74.11
  -7   5  15  128.82   59.47
   7  -5 -15  100.00   60.98
  -7   5  14 4503.22  189.66
   7   5 -14 5460.52  296.58
  -7   5  14 4864.37  247.06
   7  -5 -14 4646.22  247.02
  -7   5  13   22.26   13.97
   7   5 -13   15.42   26.74
  -7   5  13  -21.30   23.00
   7  -5 -13   25.28   39.71
  -7   5  12   62.20   15.46
   7   5 -12  105.31   32.26
  -7   5  12   87.10   27.36
   7  -5 -12   76.65   29.96
  -7   5  11 1440.43   54.44
   7   5 -11 1580.23   98.48
  -7   5  11 1502.68   88.26
   7  -5 -11 1329.10   90.80
  -7   5  10   16.69   23.57
   7   5 -10   42.40   42.16
   7   5 -10   32.82    2.52
   7  -5 -10   81.23   26.67
   7   5  -9 5482.33  143.10
   7   5  -9 5970.16  353.97
  -7   5   9 5447.23  325.90
   7  -5  -9 5090.35  253.07
  -7  -5   9 5126.50  161.10
   7   5  -8 1872.50   47.05
  -7   5   8 1871.91   95.88
   7  -5  -8 1677.34  100.31
   7   5  -7 1733.80   66.79
  -7   5   7 1742.85   86.60
   7  -5  -7 1586.48   91.12
   7   5  -6 1811.73   55.91
  -7   5   6 1799.67   83.65
   7  -5  -6 1643.39   88.51
  -7  -5   6 1785.81   79.49
   7   5  -5  222.31   30.13
  -7   5   5  272.70   27.66
   7  -5  -5  238.50   31.30
  -7  -5   5  202.07   20.26
   7   5  -4  253.64   21.54
  -7   5   4  293.07   28.11
   7  -5  -4  309.94   50.44
  -7  -5   4  290.16   38.67
   7   5  -3   57.07   15.77
  -7   5   3   69.42   18.47
   7  -5  -3   64.11   19.18
  -7  -5   3   51.68   17.47
   7   5  -2  113.47   20.71
  -7   5   2  144.13   20.67
   7  -5  -2  120.72   21.37
  -7  -5   2  141.31   37.69
   7   5  -1  298.32   31.34
  -7   5   1  338.84   27.63
  -7   5   1  358.90   21.14
   7  -5  -1  334.36   28.06
  -7  -5   1  280.19   33.87
   7   5   0  181.77   28.73
  -7   5   0  201.72   18.81
   7  -5   0  199.80   22.14
  -7  -5   0  198.19   31.78
   7   5   1 1208.40  113.50
  -7   5  -1 1309.40   52.32
   7  -5   1 1334.30   54.32
  -7  -5  -1 1256.53   76.73
   7   5   2 4965.32  225.33
  -7   5  -2 4966.51  188.64
   7  -5   2 4992.98  179.98
  -7  -5  -2 5056.54  234.19
  -7   5  -3   21.70   17.18
   7   5   3   62.59   27.15
   7  -5   3   79.20   13.44
   7  -5   3   27.24   14.30
  -7  -5  -3   40.29   27.87
  -7   5  -4 1901.90   88.71
   7   5   4 1951.40  120.97
   7  -5   4 1951.97   91.13
   7  -5   4 2078.81   72.12
  -7  -5  -4 2058.34  122.57
  -7   5  -5 1132.71   98.02
   7   5   5 1162.68  140.90
   7  -5   5 1190.49   45.87
   7  -5   5 1151.75   58.28
  -7  -5  -5 1066.33   86.61
   7   5   6 1350.07   98.42
  -7   5  -6 1378.61   77.10
   7  -5   6 1404.20   48.85
  -7  -5  -6 1332.76   95.85
   7   5   7  902.82   76.78
  -7   5  -7  770.66   56.49
   7  -5   7  742.98   31.04
  -7  -5  -7  734.01   72.29
  -7   5  -8  701.70   61.99
   7   5   8  817.04   80.80
   7  -5   8  804.54   40.55
   7  -5   8  803.51   30.22
  -7  -5  -8  773.02   73.68
  -7   5  -9   72.49   24.35
   7   5   9  -17.64   31.53
   7  -5   9   21.45    7.60
   7  -5   9   19.20    8.41
  -7  -5  -9  -11.27   28.56
   7   5  10 3031.53  206.92
   7   5  10 3234.36  186.35
  -7   5 -10 3092.87  173.46
  -7  -5 -10 2969.77  184.93
   7   5  11   21.28   47.73
   7   5  11   16.06   59.46
  -7   5 -11  -11.55   24.77
  -7  -5 -11   28.90   28.00
   7   5  12 1162.68  121.71
   7   5  12 1016.32  103.21
  -7   5 -12  979.91   92.98
  -7  -5 -12 1121.92  159.55
  -7   7  16 1691.53  142.04
   7   7 -16 2108.97  181.77
  -7   7  16 1601.44   94.63
   7  -7 -16 1862.16  153.92
  -7   7  15   63.75   32.35
   7   7 -15   -4.13   41.11
  -7   7  15   -0.38   19.12
   7  -7 -15   53.36   34.71
  -7   7  14  675.40  116.25
   7   7 -14  681.71   88.39
  -7   7  14  571.32   43.15
   7  -7 -14  613.47   79.74
  -7   7  13 1835.32   83.96
   7   7 -13 2130.02  156.82
  -7   7  13 1947.29  199.16
   7  -7 -13 1759.45  143.87
  -7   7  12    1.44   13.90
   7   7 -12  -54.59   47.38
  -7   7  12   29.07   41.38
   7  -7 -12    5.64   27.37
   7   7 -11  530.06   70.69
  -7   7  11  452.24   96.78
   7  -7 -11  481.07  110.78
   7   7 -10  284.29   52.97
  -7   7  10  361.50   75.59
   7  -7 -10  355.61   51.90
  -7  -7  10  258.50   11.02
  -7   7   9 4390.50  227.46
   7   7  -9 4344.58  142.24
   7   7  -9 5069.00  268.75
   7  -7  -9 4099.72  242.33
  -7  -7   9 4482.41  140.24
   7   7  -8  675.90   24.47
  -7   7   8  627.27   60.96
   7  -7  -8  647.16   67.94
   7   7  -7 3258.05  101.19
  -7   7   7 3283.36  158.90
   7  -7  -7 2986.29  173.89
  -7  -7   7 3323.17  113.10
   7   7  -6 1681.94   82.58
  -7   7   6 1672.07   90.93
   7  -7  -6 1496.34  159.07
  -7  -7   6 1733.31   67.68
   7   7  -5 1144.48   48.66
  -7   7   5 1095.10   69.54
   7  -7  -5 1097.76   80.10
  -7  -7   5 1153.49   54.81
   7   7  -412357.79  634.27
  -7   7   412099.55  601.82
   7  -7  -412175.07  640.05
  -7  -7   412592.64  595.76
   7   7  -3  648.65   42.12
  -7   7   3  659.61   48.39
   7  -7  -3  722.97   56.33
  -7  -7   3  648.39   48.68
   7   7  -2 5575.62  235.27
  -7   7   2 5844.90  245.08
   7  -7  -2 5875.27  339.36
  -7  -7   2 5713.97  261.97
  -7   7   1 4999.04  208.25
   7   7  -1 4761.63  208.69
  -7   7   1 5441.14  205.81
   7  -7  -1 4916.10  215.90
  -7  -7   1 4886.74  232.80
  -7   7   0 1233.72   58.61
   7   7   0 1066.72   67.81
  -7   7   0 1195.24   59.71
   7  -7   0 1156.69   63.11
  -7  -7   0 1114.14  126.21
   7   7   1 7212.56  351.44
  -7   7  -1 8623.80  368.01
   7  -7   1 8113.55  347.07
  -7  -7  -1 7843.98  505.57
   7   7   2 2143.97  119.36
  -7   7  -2 2447.12  103.55
   7  -7   2 2323.25   94.74
  -7  -7  -2 2314.68  138.30
   7   7   3   83.36   29.15
  -7   7  -3   48.10   36.38
   7  -7   3   71.88   17.42
  -7  -7  -3  100.82   34.16
   7   7   4 3303.15  185.42
  -7   7  -4 3776.36  168.25
   7  -7   4 3717.28  135.15
  -7  -7  -4 3393.09  303.28
  -7   7  -5 1594.96   91.28
   7   7   5 1501.41  111.18
   7  -7   5 1719.35   66.35
   7  -7   5 1587.26   61.31
  -7  -7  -5 1552.36  194.03
   7   7   6  532.67  113.80
  -7   7  -6  519.62   55.08
   7  -7   6  632.01   31.97
  -7  -7  -6  522.47   75.52
  -7   7  -7    0.32   41.85
   7   7   7   23.86   31.52
   7  -7   7    0.05    9.78
   7  -7   7   37.15   10.61
  -7  -7  -7   29.93   33.00
   7   7   8  854.07  101.08
  -7   7  -8  948.78   83.53
  -7  -7  -8  940.57  106.19
   7   7   9   79.04   43.93
  -7   7  -9   48.59   31.30
  -7  -7  -9    6.51   42.40
   7   7  10 1317.85  220.55
  -7   7 -10 1187.06  105.61
  -7  -7 -10 1231.07  204.70
   7   9 -12   29.64   47.79
  -7   9  12    5.39   38.25
   7  -9 -12   85.59   45.15
   7   9 -11 2539.66  196.90
  -7   9  11 2032.52  161.65
   7  -9 -11 2100.92  188.96
   7   9 -10  646.53   85.00
  -7   9  10  435.08   67.45
   7  -9 -10  441.89   84.12
   7   9  -9 1326.00  121.50
  -7   9   9 1174.89  100.74
   7  -9  -9 1030.21  119.77
   7   9  -8   22.77   12.00
  -7   9   8   39.17   30.52
   7  -9  -8   41.90   36.60
  -7  -9   8   46.51   13.75
   7   9  -7  331.74   24.32
  -7   9   7  213.73   80.27
   7  -9  -7  277.26   97.38
  -7  -9   7  318.86   29.35
   7   9  -6  539.16   34.55
  -7   9   6  596.01   56.32
   7  -9  -6  538.36   70.36
  -7  -9   6  515.91   41.39
   7   9  -5 1235.58   88.17
  -7   9   5 1053.83   79.96
   7  -9  -5 1076.88   98.53
  -7  -9   5 1179.76   68.48
   7   9  -4 1711.70   84.70
  -7   9   4 1677.46  152.00
   7  -9  -4 1715.21  120.56
  -7  -9   4 1775.13   96.01
   7   9  -3  512.08   68.89
  -7   9   3  494.77   47.08
   7  -9  -3  416.79   57.73
  -7  -9   3  431.28   78.64
   7   9  -2  899.77   62.77
  -7   9   2  868.21   95.53
   7  -9  -2  946.83   75.57
  -7  -9   2  880.75   73.28
  -7   9   1   38.41   22.26
   7   9  -1   35.07   25.11
  -7   9   1   71.35   22.11
   7  -9  -1   50.95   27.34
  -7  -9   1   61.95   30.65
  -7   9   0   38.42   21.62
   7   9   0   54.21   25.27
  -7   9   0   37.69   19.89
   7  -9   0   15.04   39.61
  -7  -9   0   -1.88   29.39
   7   9   1   37.45   26.68
  -7   9  -1   32.99   22.52
   7  -9   1   33.79   22.90
  -7  -9  -1   50.97   32.22
   7   9   2  298.87   48.27
  -7   9  -2  213.80   67.36
   7  -9   2  387.04   37.60
  -7  -9  -2  300.50   57.73
   7   9   3   42.06   33.45
  -7   9  -3   46.85   26.94
   7  -9   3   78.81   21.53
  -7  -9  -3   72.69   40.03
   7   9   4   80.09   35.41
  -7   9  -4   62.67   29.40
   7  -9   4   67.37   20.59
  -7  -9  -4   65.39   43.59
  -7   9  -5  160.10   60.31
   7   9   5  132.01   44.01
   7  -9   5  111.52   35.48
   7  -9   5  119.76   21.44
  -7  -9  -5  191.10   53.96
   7   9   6 1181.76  112.54
  -7   9  -6 1526.25  107.61
  -7  -9  -6 1376.88  145.60
  -8   0  20  223.35   51.01
   8   0 -19    8.76   10.06
  -8   0  19   20.77   41.75
  -8   0  19    2.46   11.60
   8   0 -18  603.42   29.63
  -8   0  18  640.55   33.77
  -8   0  18  532.81   97.90
   8   0 -17    0.21   19.84
   8   0 -17   34.46   10.64
  -8   0  17  -11.30   22.87
  -8   0  17    1.56   11.84
   8   0 -16 1376.04   48.49
   8   0 -16 1290.07   75.39
  -8   0  16 1539.29   55.08
  -8   0  16 1430.18   85.33
   8   0 -15    9.92   15.89
   8   0 -15   32.39   15.93
  -8   0  15  -25.35   18.23
  -8   0  15    2.23   10.26
   8   0 -1410829.87  492.31
   8   0 -1410634.54  505.83
  -8   0  1411771.55  484.49
  -8   0  1410959.28  538.90
   8   0 -13  -16.75   13.66
   8   0 -13    5.07    9.36
  -8   0  13   -5.28    9.55
  -8   0  13   16.22   14.91
   8   0 -1217407.29  813.61
   8   0 -1216927.87  857.53
  -8   0  1218319.55  864.84
  -8   0  1216832.56  872.65
   8   0 -11    8.26   18.22
   8   0 -11   15.20    9.00
  -8   0  11    4.33    9.25
  -8   0  11  -11.90   19.60
   8   0 -10  179.80   15.95
   8   0 -10  199.49   14.72
  -8   0  10  196.43   17.07
   8   0  -9    6.94    7.33
   8   0  -9    1.71    7.70
  -8   0   9   -5.03    7.84
   8   0  -810299.51  368.79
   8   0  -810600.82  434.74
  -8   0   8 9913.13  363.83
   8   0  -7   14.09    8.00
   8   0  -7    2.77    5.60
   8   0  -6 3750.96   92.01
   8   0  -6 3736.20  110.81
   8   0  -5    3.79    9.14
   8   0  -5   30.62    4.60
   8   0  -4 3914.21  118.50
   8   0  -3    1.72    8.80
   8   0  -227990.03 1567.45
  -8   0   228756.78 1613.11
   8   0  -1   12.73   10.93
  -8   0   1   16.42   10.81
   8   0   073051.99 6737.79
  -8   0   081721.84 7508.84
   8   0   1   -7.05   11.35
   8   0   1   15.36    7.55
  -8   0  -1    4.89   11.21
   8   0   212387.74  560.90
   8   0   213707.27  591.20
  -8   0  -213932.21  608.69
   8   0   3    8.06   12.94
   8   0   3   -2.13    9.09
  -8   0  -3   17.74   11.73
   8   0   4  202.87   25.31
   8   0   4  214.50   19.82
  -8   0  -4  232.24   22.62
   8   0   5  -10.34   20.76
   8   0   5    5.02   14.59
  -8   0  -5   -2.63   12.63
   8   0   6 1899.51   81.52
   8   0   6 1800.03   91.07
  -8   0  -6 1956.96   81.66
   8   0   7    2.74   32.55
   8   0   7   10.77   20.48
  -8   0  -7   45.05   17.02
   8   0   8 1825.19   92.62
   8   0   8 2054.62  104.08
  -8   0  -8 1959.82   85.98
   8   0   9   17.57   22.72
   8   0   9   14.40   17.70
  -8   0  -9   20.40   16.05
   8   0  10   26.25   26.28
   8   0  10   21.09   19.03
  -8   0 -10   40.39   17.65
   8   0  11  -31.33   29.68
   8   0  11    1.47   25.39
  -8   0 -11    0.94   15.71
   8   0  12 1607.10  185.91
   8   0  12 1541.71   87.53
  -8   0 -12 1426.15  116.74
   8   0  13  -19.51   19.41
   8   0  13   -1.19   31.62
  -8   0 -13    8.81   16.72
   8   0  14 2077.10  175.80
   8   0  14 2048.46  112.81
  -8   0 -14 1862.90  103.65
  -8   2  20   -7.02   18.51
   8   2 -20    8.39   27.35
  -8   2  20   45.02   27.08
   8  -2 -20  -20.63   27.67
  -8   2  19 6556.12  356.74
   8   2 -19 5423.66  331.36
  -8   2  19 6581.03  299.73
   8  -2 -19 6131.08  274.70
  -8   2  18   31.97   25.10
   8   2 -18  -16.06   44.25
  -8   2  18   30.40   18.88
   8  -2 -18   25.32   17.94
   8   2 -17  453.30   54.31
  -8   2  17  553.40   60.46
  -8   2  17  546.95   49.40
   8  -2 -17  474.47   38.21
   8   2 -16    5.37    3.31
  -8   2  16   16.31   18.50
   8   2 -16  -15.15   35.37
   8   2 -16    7.93    3.50
  -8   2  16   18.13   15.07
   8  -2 -16   -2.28   15.07
   8   2 -15 3486.99   90.80
   8   2 -15 3318.46  165.25
   8   2 -15 3546.89   94.23
  -8   2  15 3556.69  203.67
  -8   2  15 3397.90  140.88
   8  -2 -15 3350.30  138.20
   8   2 -14  333.05   10.84
   8   2 -14  316.63   16.04
   8   2 -14  273.20   39.86
  -8   2  14  372.40   31.63
  -8   2  14  307.18   32.03
   8  -2 -14  429.12   31.35
   8   2 -13  641.72   24.29
   8   2 -13  595.48   15.88
   8   2 -13  575.12   50.27
  -8   2  13  666.25   38.90
  -8   2  13  581.74   41.26
   8  -2 -13  529.73   67.62
   8   2 -12 2374.66   68.11
   8   2 -12 2155.97  150.59
  -8   2  12 2410.88  100.09
   8   2 -12 2570.66   71.48
  -8   2  12 2501.16   90.33
   8  -2 -12 2367.91  139.22
   8   2 -11  372.68   35.01
   8   2 -11  451.63   14.12
   8   2 -11  449.71   13.95
  -8   2  11  419.30   32.47
  -8   2  11  444.00   38.25
   8  -2 -11  443.86   33.18
   8   2 -10  411.27   14.28
   8   2 -10  409.88   29.68
   8   2 -10  409.74   20.77
  -8   2  10  456.93   48.34
  -8   2  10  421.91   20.12
   8  -2 -10  386.40   30.36
   8   2  -9 3286.74   99.32
   8   2  -9 2992.67   76.34
   8   2  -9 2931.57  140.40
  -8   2   9 3232.99  115.98
  -8   2   9 3232.42   86.63
   8  -2  -9 3037.86  110.78
  -8   2   8   27.99   12.37
   8   2  -8   22.88    6.47
   8   2  -8   12.07   12.15
   8  -2  -8   -4.88   12.74
  -8   2   712869.34  550.88
   8   2  -712618.66  513.23
   8   2  -712612.04  529.09
   8  -2  -712365.82  533.65
  -8   2   6  929.00   15.39
   8   2  -6  840.67   27.04
  -8   2   6  892.27   59.55
   8  -2  -6  830.70   38.50
  -8  -2   6  771.71   27.27
   8   2  -512246.39  470.81
  -8   2   512564.18  517.48
  -8   2   512474.56  375.09
  -8  -2   511229.44  454.25
   8  -2  -511903.80  550.98
   8   2  -4  700.07   28.42
   8  -2  -4  673.88   48.31
  -8  -2   4  868.94   31.08
   8   2  -312818.16  510.95
   8  -2  -311542.43  535.53
  -8  -2   312901.66  526.38
   8   2  -2  367.45   24.07
  -8   2   2  441.13   10.98
   8  -2  -2  388.71   36.80
  -8  -2   2  430.17   24.89
   8   2  -1 2868.81   98.59
  -8   2   1 3105.08   65.66
   8  -2  -1 2663.22   88.23
   8  -2  -1 2632.88   84.35
   8  -2  -1 2727.52   72.28
  -8  -2   1 3102.82  103.00
  -8   2   0 4683.53  121.73
   8   2   0 4314.06  205.92
   8  -2   0 4369.00  119.39
   8  -2   0 4152.34  142.70
  -8  -2   0 4829.75  213.85
  -8   2  -1 3531.61   95.78
   8   2   1 3363.03  130.03
   8  -2   1 3131.39  140.79
   8  -2   1 3361.69  116.88
  -8  -2  -1 3560.39  127.93
  -8   2  -2  612.70   36.29
   8   2   2  562.20   39.97
   8  -2   2  551.23   24.32
   8  -2   2  499.23   27.99
  -8  -2  -2  579.12   36.43
  -8   2  -3 1500.28   52.46
   8   2   3 1478.43  112.69
   8  -2   3 1520.84   53.22
   8  -2   3 1328.06   54.04
  -8  -2  -3 1453.56   67.87
  -8   2  -4  102.93   17.94
   8   2   4   89.40   26.49
   8  -2   4   98.53   18.06
   8  -2   4  110.78   17.39
  -8  -2  -4  118.19   23.11
  -8   2  -5 3118.65  121.68
   8   2   5 3030.44  148.42
   8  -2   5 3012.62  121.22
   8  -2   5 2907.85  112.24
  -8  -2  -5 3051.44  131.71
   8   2   6  850.04   52.76
  -8   2  -6  777.92   52.55
   8   2   6  892.92  111.24
   8  -2   6  883.71   53.05
   8  -2   6  839.57   67.96
  -8  -2  -6  849.64   57.12
   8   2   7 1001.93   73.79
   8   2   7  990.66   97.08
   8  -2   7  910.58   47.64
   8  -2   7 1037.58   64.10
  -8  -2  -7  979.49   64.25
   8   2   8  335.57   42.49
   8   2   8  363.54   38.80
   8  -2   8  349.63   27.90
   8  -2   8  340.10   41.26
  -8  -2  -8  324.30   37.64
   8   2   9 4962.59  242.16
   8   2   9 4565.12  231.66
   8  -2   9 5425.47  259.73
   8  -2   9 4898.60  190.42
  -8  -2  -9 5016.81  231.90
   8   2  10   61.77   25.35
   8   2  10   35.31   42.45
   8  -2  10  -13.45   23.84
   8  -2  10    5.39   46.82
  -8  -2 -10   23.51   22.14
   8   2  11 4710.68  261.47
   8   2  11 4951.27  357.53
   8  -2  11 4556.62  181.55
   8  -2  11 4978.27  279.25
  -8  -2 -11 4584.78  230.19
   8   2  12   42.99   30.26
   8   2  12   15.57   57.33
   8  -2  12   27.49   16.01
   8  -2  12   25.17   34.30
  -8  -2 -12   24.33   23.62
   8   2  13   -7.34   26.07
   8   2  13   23.46   32.12
   8  -2  13   -0.51   33.01
   8  -2  13   -3.09   14.06
  -8  -2 -13   23.00   21.36
   8   2  14   22.13   68.90
   8   2  14   18.46   52.03
   8  -2  14   11.43   71.09
  -8  -2 -14   29.74   25.61
  -8   4  19   75.69   32.72
   8   4 -19   89.76   80.65
  -8   4  19  145.17   34.61
   8  -4 -19   98.02   33.06
  -8   4  18  129.17   34.60
   8   4 -18  184.08   47.54
  -8   4  18  142.45   54.37
   8  -4 -18  108.80   56.41
  -8   4  17  443.13   43.39
   8   4 -17  458.58   65.85
  -8   4  17  423.27   76.02
   8  -4 -17  393.09   47.90
  -8   4  16  772.51   64.92
   8   4 -16  784.68  130.48
  -8   4  16  816.67   55.10
   8  -4 -16  856.29   65.79
  -8   4  15 2724.57  119.68
   8   4 -15 2765.21  168.99
  -8   4  15 2924.82  144.50
   8  -4 -15 2737.28  144.01
  -8   4  14 5465.28  262.11
   8   4 -14 5711.78  297.11
  -8   4  14 5317.96  216.65
   8  -4 -14 5265.48  257.96
  -8   4  13  688.40   51.72
   8   4 -13  627.25   60.17
  -8   4  13  594.99   33.93
   8  -4 -13  632.39   53.96
  -8   4  12 3102.87  146.31
   8   4 -12 3222.54  232.50
  -8   4  12 3062.99  136.83
   8  -4 -12 2988.64  148.93
   8   4 -11  531.62   12.01
   8   4 -11  526.70    8.95
   8   4 -11  634.31   81.99
  -8   4  11  500.44   25.58
  -8   4  11  530.67   45.81
   8  -4 -11  575.89   49.92
   8   4 -10 1702.94   37.27
   8   4 -10 1840.10  138.83
   8   4 -10 1709.26   35.53
  -8   4  10 1626.58   51.50
  -8   4  10 1667.50   89.17
   8  -4 -10 1600.23   90.99
  -8   4   9 3605.28  103.65
   8   4  -9 3726.22  225.09
   8   4  -9 3538.80   89.37
  -8   4   9 3655.91  211.68
   8  -4  -9 3284.72  155.22
   8   4  -8 8750.91  317.37
  -8   4   8 8839.05  384.65
   8  -4  -8 8133.88  377.76
   8   4  -7 1299.43   37.82
  -8   4   7 1284.82   63.89
   8  -4  -7 1213.04   64.61
  -8  -4   7 1194.27   40.02
   8   4  -6  384.29   19.11
  -8   4   6  400.73   31.41
   8  -4  -6  319.32   31.75
  -8  -4   6  312.95   20.57
   8   4  -5   70.27   12.10
  -8   4   5   68.11   17.85
   8  -4  -5   45.73   17.71
  -8  -4   5   37.74   13.01
   8   4  -4 1414.26   51.55
  -8   4   4 1547.32   63.76
   8  -4  -4 1333.41   61.23
  -8  -4   4 1408.39   54.10
   8   4  -3  623.39   53.19
  -8   4   3  654.15   36.54
   8  -4  -3  637.86   36.30
  -8  -4   3  589.37   55.04
   8   4  -214973.24  694.48
  -8   4   215203.74  650.08
   8  -4  -213931.28  663.42
  -8  -4   215591.99  739.35
   8   4  -1  367.97   31.93
  -8   4   1  341.25   16.28
   8  -4  -1  352.87   42.86
  -8  -4   1  391.88   52.99
   8   4   030290.59 1877.22
  -8   4   028815.24 1729.82
   8  -4   029215.41 1782.33
  -8  -4   030824.55 1926.00
   8   4   1 4695.12  203.78
  -8   4  -1 4391.71  174.55
   8  -4   1 4488.33  162.56
  -8  -4  -1 4778.46  202.52
  -8   4  -2 4531.19  198.30
   8   4   2 4672.04  214.22
   8  -4   2 4678.80  210.17
   8  -4   2 4477.55  158.16
  -8  -4  -2 4705.19  207.61
  -8   4  -3 6742.11  261.67
   8   4   3 6925.37  329.58
   8  -4   3 6569.13  285.30
   8  -4   3 7008.28  267.29
  -8  -4  -3 6649.29  310.94
  -8   4  -4   -6.36   15.62
   8   4   4   23.22   25.55
   8  -4   4   34.64   22.05
   8  -4   4   38.12   11.75
  -8  -4  -4   30.13   24.04
  -8   4  -5  504.31   40.06
   8   4   5  498.10   59.41
   8  -4   5  512.44   26.21
   8  -4   5  509.21   40.55
   8  -4   5  491.53   30.14
  -8  -4  -5  537.53   55.60
  -8   4  -6  120.19   21.44
   8   4   6   94.01   53.91
   8  -4   6   51.17   15.03
   8  -4   6   29.87   12.32
   8  -4   6  195.95   23.48
  -8  -4  -6   41.04   29.16
   8   4   7   36.01   31.03
  -8   4  -7   35.98   21.28
   8  -4   7   46.21   22.30
   8  -4   7   47.52   17.85
   8  -4   7   62.45   23.96
  -8  -4  -7   40.34   27.50
  -8   4  -8  520.00   48.43
   8   4   8  585.35   65.43
   8  -4   8  551.84   28.44
   8  -4   8  524.48   87.30
  -8  -4  -8  524.32   92.17
   8   4   9  418.32   58.13
  -8   4  -9  402.64   46.06
   8   4   9  441.35   52.93
   8  -4   9  396.62   24.59
   8  -4   9  484.14   86.10
  -8  -4  -9  369.97   55.11
   8   4  10   25.80   32.62
   8   4  10   35.92   25.86
  -8   4 -10   -6.63   23.66
   8  -4  10   21.32   16.18
   8  -4  10    7.92    9.77
   8  -4  10   44.88   45.54
  -8  -4 -10   11.95   26.56
  -8   4 -11  131.91   35.39
   8   4  11  111.48   42.13
   8   4  11  119.04   49.51
   8  -4  11  174.12   70.86
  -8  -4 -11  136.83   39.19
   8   4  12  609.47   83.67
   8   4  12  559.91   77.89
   8  -4  12  636.85   82.35
  -8  -4 -12  555.70  113.31
   8   4  13  344.78  119.74
   8   4  13  502.59   75.13
   8  -4  13  368.92   77.72
  -8  -4 -13  406.40   61.82
  -8   6  17  753.02   78.63
   8   6 -17  773.10   98.58
  -8   6  17  665.82   56.11
   8  -6 -17  642.61   82.75
  -8   6  16  156.74   41.62
   8   6 -16  205.30   53.87
  -8   6  16  117.40   26.87
   8  -6 -16  172.78   44.52
  -8   6  15   66.39   35.50
   8   6 -15  135.67   43.77
  -8   6  15   53.37   34.57
   8  -6 -15  141.58   37.93
  -8   6  14  686.52   41.97
   8   6 -14  845.47   83.34
  -8   6  14  713.82   71.42
   8  -6 -14  741.10   75.57
  -8   6  13   -6.83   25.69
   8   6 -13   39.83   30.87
  -8   6  13   16.17   13.58
   8  -6 -13   17.00   27.86
  -8   6  12 3322.33  178.11
   8   6 -12 3529.93  198.81
  -8   6  12 2936.36  110.19
   8  -6 -12 3105.38  185.60
   8   6 -11 1781.28   32.43
   8   6 -11 2100.54  184.72
   8   6 -11 1763.78   30.35
  -8   6  11 1881.44  112.17
   8  -6 -11 1714.28  115.74
  -8   6  10  364.89   41.15
   8   6 -10  288.32   45.97
   8   6 -10  256.54    9.60
   8  -6 -10  225.61   44.76
  -8  -6  10  261.06   11.26
  -8   6   9  346.40   42.76
   8   6  -9  394.45   49.25
   8   6  -9  361.83   14.33
   8  -6  -9  337.61   48.18
  -8  -6   9  348.92   17.22
   8   6  -8  199.88   14.23
  -8   6   8  174.13   55.70
   8  -6  -8  194.50   39.39
   8   6  -7 2432.03   76.74
  -8   6   7 2315.98  117.71
   8  -6  -7 2090.74  128.13
  -8  -6   7 2347.66   81.96
  -8   6   6 2145.27  104.42
   8   6  -6 2110.93   74.31
  -8  -6   6 2051.05   78.55
   8  -6  -6 1913.03  116.08
   8   6  -5 5252.70  196.17
  -8   6   5 5626.75  316.61
   8  -6  -5 5143.21  332.31
  -8  -6   5 5361.03  209.83
   8   6  -4 3305.43  131.21
  -8   6   4 3522.70  152.74
   8  -6  -4 3385.68  160.63
  -8  -6   4 3458.20  140.56
   8   6  -3 7214.30  300.99
  -8   6   3 7378.78  319.79
   8  -6  -3 7067.13  325.99
  -8  -6   3 7267.68  316.42
  -8   6   2 1004.20   58.16
   8   6  -2  954.24   59.58
  -8   6   2 1046.71   42.57
   8  -6  -2 1029.35   60.78
  -8  -6   2  998.66   64.32
  -8   6   1 2791.77  115.76
   8   6  -1 2591.32  125.30
  -8   6   1 2851.14   98.36
   8  -6  -1 2539.92  116.53
  -8  -6   1 2692.86  194.92
   8   6   0 4745.09  223.14
  -8   6   0 5219.83  191.30
   8  -6   0 4873.38  201.38
  -8  -6   0 4980.14  242.84
   8   6   1   93.27   27.48
  -8   6  -1   73.91   17.68
   8  -6   1   68.23   30.05
  -8  -6  -1   56.09   30.56
   8   6   2   88.04   31.04
  -8   6  -2  121.31   20.24
   8  -6   2  125.63   18.74
  -8  -6  -2  118.97   34.63
  -8   6  -3 1228.13   61.69
   8   6   3 1183.58  131.20
   8  -6   3 1227.73   52.11
   8  -6   3 1328.20   56.24
  -8  -6  -3 1239.20   91.24
  -8   6  -4   15.04   16.32
   8   6   4    5.71   25.38
   8  -6   4    9.66   11.63
   8  -6   4   21.50   12.95
  -8  -6  -4    2.87   27.05
  -8   6  -5 4343.36  256.28
   8   6   5 4205.59  238.59
   8  -6   5 4200.51  148.53
   8  -6   5 4652.27  166.09
  -8  -6  -5 4173.21  241.01
   8   6   6  944.07   91.96
  -8   6  -6  962.49   66.56
   8  -6   6  978.85   62.57
  -8  -6  -6  847.20   88.85
   8   6   7  990.48   99.04
  -8   6  -7 1003.84   71.84
   8  -6   7 1012.54   41.44
  -8  -6  -7  924.61  151.93
  -8   6  -8  548.68   58.73
   8   6   8  565.84   76.96
   8  -6   8  597.54   25.22
   8  -6   8  556.82   41.38
  -8  -6  -8  533.91   74.30
   8   6   9 1344.79  123.01
  -8   6  -9 1377.23   99.59
  -8  -6  -9 1432.28  123.19
   8   6  10  -26.79   41.92
   8   6  10   98.71   87.89
  -8   6 -10   89.94   33.08
  -8  -6 -10   95.58   41.87
   8   6  11 2341.34  174.34
   8   6  11 2472.37  214.76
  -8   6 -11 2091.08  148.10
  -8  -6 -11 2120.79  272.20
  -8   8  14  952.62   99.04
   8   8 -14 1253.94  192.06
  -8   8  14  789.70   51.20
   8  -8 -14  778.01  109.56
  -8   8  13  108.69   44.38
   8   8 -13  145.28   51.28
  -8   8  13   82.66   22.28
   8  -8 -13  146.46   50.53
   8   8 -12   84.21   44.59
  -8   8  12   63.29   37.97
   8  -8 -12   63.06   44.68
   8   8 -11   -0.49   33.63
  -8   8  11   29.80   28.59
   8  -8 -11   -5.66   56.18
   8   8 -10 2680.44  260.01
  -8   8  10 2399.49  145.69
   8  -8 -10 2119.96  165.92
  -8  -8  10 2336.17   92.43
  -8   8   9  698.03  117.67
   8   8  -9  843.00   90.18
   8   8  -9  788.21   41.67
   8  -8  -9  740.66   85.60
   8   8  -8 2808.02   92.59
  -8   8   8 2736.66  159.90
   8  -8  -8 2597.84  267.10
  -8  -8   8 2893.59  107.78
   8   8  -7  653.15   50.55
  -8   8   7  570.64   59.78
   8  -8  -7  648.19   69.23
  -8  -8   7  610.58   37.07
   8   8  -6   31.14   14.84
  -8   8   6   47.47   24.90
   8  -8  -6   54.45   29.09
  -8  -8   6   26.07   17.14
   8   8  -5  474.31   55.15
  -8   8   5  537.95   50.12
   8  -8  -5  446.16   59.31
  -8  -8   5  552.07   40.85
   8   8  -4   56.86   18.55
  -8   8   4   61.44   24.17
   8  -8  -4   18.93   48.29
  -8  -8   4   46.23   22.36
   8   8  -3  472.31   39.18
  -8   8   3  472.86   71.46
   8  -8  -3  455.03   51.07
  -8  -8   3  489.62   46.59
  -8   8   2 1376.36   78.04
   8   8  -2 1317.45   77.28
  -8   8   2 1557.60   69.43
   8  -8  -2 1505.11   89.98
  -8  -8   2 1473.61  137.98
  -8   8   1   38.40   20.73
   8   8  -1   19.00   38.35
  -8   8   1   68.07   18.35
   8  -8  -1   19.88   24.06
  -8  -8   1   27.57   27.22
   8   8   0 2620.10  200.64
  -8   8   0 3049.34  168.66
   8  -8   0 2810.81  135.41
  -8  -8   0 2654.72  160.79
   8   8   1 2397.73  193.10
  -8   8  -1 2580.67  161.13
   8  -8   1 2493.23  115.79
  -8  -8  -1 2373.63  153.37
   8   8   2  490.49   87.78
  -8   8  -2  471.71   43.67
   8  -8   2  519.61   40.70
  -8  -8  -2  517.88   66.58
   8   8   3 3079.80  258.64
  -8   8  -3 3598.73  163.88
   8  -8   3 3401.55  141.29
  -8  -8  -3 3069.97  207.88
  -8   8  -4  347.94   40.94
   8   8   4  267.40   52.35
   8  -8   4  321.89   30.71
   8  -8   4  386.35   31.50
  -8  -8  -4  365.34   62.89
  -8   8  -5   70.09   48.25
   8   8   5   66.16   34.13
   8  -8   5   98.16   18.08
   8  -8   5   53.26   30.70
  -8  -8  -5   56.56   45.09
   8   8   6  439.96   69.34
  -8   8  -6  667.00   60.83
  -8  -8  -6  572.14   88.82
   8   8   7  276.78   62.24
  -8   8  -7  341.42   50.38
  -8  -8  -7  330.08   74.10
   8   8   8   -8.87   37.02
  -8   8  -8  -12.41   28.07
  -8  -8  -8    9.85   64.47
  -8  10   8  204.96   53.52
   8 -10  -8  282.14   66.13
   8  10  -7   -2.08   15.66
  -8  10   7    0.97   48.52
   8 -10  -7   52.01   37.19
  -8 -10   7   29.74   18.00
   8  10  -6  922.95   85.36
  -8  10   6  778.21   85.23
   8 -10  -6  918.12  104.78
  -8 -10   6  900.31   96.32
   8  10  -5 3376.65  156.33
  -8  10   5 3016.71  186.39
   8 -10  -5 3064.15  322.41
  -8 -10   5 3050.84  165.13
   8  10  -4 2277.04  180.40
  -8  10   4 2157.41  196.26
   8 -10  -4 2111.81  245.91
  -8 -10   4 2036.32  187.68
   8  10  -3 3371.52  176.01
  -8  10   3 2854.39  167.88
   8 -10  -3 3035.51  201.18
  -8 -10   3 3110.12  179.11
  -8  10   2   51.59   40.63
   8  10  -2   38.69   29.38
  -8  10   2   31.19   22.52
   8 -10  -2   30.10   31.08
  -8 -10   2    9.34   30.27
  -8  10   1  406.22   45.52
   8  10  -1  437.81   60.53
  -8  10   1  386.29   46.06
   8 -10  -1  435.71   55.53
  -8 -10   1  501.79   62.51
   8  10   0  367.48  113.44
  -8  10   0  626.93   50.73
   8 -10   0  467.98   57.17
  -8 -10   0  108.24  118.58
   8  10   1  416.60  116.03
  -8  10  -1  432.81   77.92
   8 -10   1  451.26   50.47
  -8 -10  -1  360.64  117.59
  -8  10  -2  168.34   37.22
  -9   1  20 5978.74  251.64
   9   1 -20 4692.49  281.06
  -9   1  20 5556.94  322.08
   9  -1 -20 5393.74  221.34
  -9  -1  20 5197.85  318.75
  -9   1  19   75.85   34.18
   9   1 -19  117.92   32.17
  -9   1  19   99.87   34.42
   9  -1 -19   86.01   18.85
  -9  -1  19   89.65   35.19
  -9   1  18 1242.26   81.58
   9   1 -18 1150.53   35.75
   9   1 -18 1042.15   75.63
  -9   1  18 1191.27   57.59
   9  -1 -18 1151.70   52.49
  -9  -1  18 1073.67   83.97
  -9   1  17  283.88   61.80
   9   1 -17  242.72   15.52
   9   1 -17  324.13   36.62
  -9   1  17  290.94   28.08
   9  -1 -17  319.33   25.13
  -9  -1  17  333.25   39.72
  -9   1  16  344.01   38.69
   9   1 -16  391.43   17.58
   9   1 -16  366.88   39.79
  -9   1  16  352.02   29.84
   9  -1 -16  369.50   27.84
  -9  -1  16  351.83   41.39
   9   1 -15 5137.61  156.78
  -9   1  15 5134.72  219.46
   9   1 -15 4774.48  214.69
  -9   1  15 5283.36  202.60
  -9  -1  15 4750.60  220.40
   9  -1 -15 4806.66  182.57
  -9   1  14   12.19   15.06
   9   1 -14    2.31    7.87
   9   1 -14   -0.71   16.39
  -9   1  14   -7.15   13.15
   9  -1 -14   18.28   12.92
  -9  -1  14   10.43   16.34
  -9   1  13 6208.17  251.40
   9   1 -13 6451.74  239.98
   9   1 -13 6053.89  328.73
  -9   1  13 6499.85  254.48
   9  -1 -13 6140.67  236.93
  -9  -1  13 5698.88  247.82
   9   1 -12  682.12   41.06
   9   1 -12  723.44   26.60
  -9   1  12  688.34   37.43
  -9   1  12  748.98   39.66
   9  -1 -12  748.07   39.07
   9  -1 -12  752.94   34.17
   9   1 -11  179.66   21.72
   9   1 -11  253.70   14.90
  -9   1  11  243.03   18.99
  -9   1  11  178.04   36.10
   9   1 -10   53.54    9.17
   9   1 -10   32.05   12.78
   9   1 -10   59.39    9.52
  -9   1  10   58.75   13.95
   9  -1 -10   14.54   15.13
   9  -1 -10   38.71   13.89
  -9   1   9  871.89   37.64
   9   1  -9  782.52   31.48
   9   1  -9  829.33   28.58
   9   1  -9  760.00   39.12
  -9   1   9  874.03   26.01
   9  -1  -9  839.56   23.23
   9  -1  -9  834.72   36.81
   9   1  -8 6018.70  204.72
   9   1  -8 6196.88  204.98
   9   1  -8 6189.15  200.84
   9  -1  -8 6270.22  222.42
   9  -1  -8 6616.98  182.34
   9   1  -7 1353.19   57.08
   9   1  -7 1335.92   42.12
   9  -1  -7 1493.65   34.97
   9  -1  -7 1320.34   49.65
   9   1  -6 6772.19  232.34
   9  -1  -6 6407.34  235.81
   9  -1  -6 7435.35  184.75
   9   1  -5 4144.52  129.40
   9  -1  -5 4526.30   86.92
   9  -1  -5 3843.33  164.62
   9   1  -4 5063.38  162.77
   9  -1  -4 5058.41  101.22
  -9  -1   4 5020.41  166.24
   9   1  -3 1588.06   79.25
   9  -1  -3 1768.54   29.52
   9  -1  -3 1563.06   55.19
  -9  -1   3 1714.36   59.27
   9   1  -2 5063.05  216.84
   9  -1  -2 5486.15  128.80
   9  -1  -2 4892.42  212.33
  -9  -1   2 5462.06  188.26
   9   1  -120925.40 1090.95
   9  -1  -123325.66 1079.64
   9  -1  -120288.58 1066.43
  -9  -1   123870.48 1323.44
   9   1   0   20.86   15.53
   9  -1   0    8.82   13.60
   9  -1   0   45.84    6.77
  -9  -1   0   36.27   14.85
  -9   1  -1 9118.85  356.10
   9   1   1 8511.02  352.86
   9  -1   1 8175.92  333.08
   9  -1   1 9111.01  308.89
  -9  -1  -1 9450.38  434.22
  -9   1  -2 1084.86   66.90
   9   1   2  971.60   53.77
   9  -1   2  945.18   46.10
   9  -1   2 1038.41   36.26
  -9  -1  -2 1080.28   50.94
  -9   1  -3  189.83   21.94
   9   1   3  195.59   28.70
   9  -1   3  203.08   18.73
   9  -1   3  207.66   37.95
  -9  -1  -3  227.59   25.73
   9   1   4  474.96   44.88
  -9   1  -4  444.37   32.78
   9   1   4  492.84   32.59
   9  -1   4  535.06   31.66
   9  -1   4  493.62   58.34
  -9  -1  -4  539.34   38.56
   9   1   5 1157.69   56.63
  -9   1  -5 1224.11   81.67
   9   1   5 1126.00   73.93
   9  -1   5 1184.52   57.24
   9  -1   5 1089.63   60.37
  -9  -1  -5 1201.06   65.21
   9   1   6 3038.56  176.88
  -9   1  -6 3211.30  124.08
   9   1   6 3010.22  154.63
   9  -1   6 2802.77  129.22
   9  -1   6 3171.26  133.37
  -9  -1  -6 3179.49  140.32
   9   1   7 2465.88  117.75
  -9   1  -7 2610.17  104.91
   9   1   7 2490.99  132.56
   9  -1   7 2494.09  116.05
   9  -1   7 2599.67  121.87
  -9  -1  -7 2634.58  120.50
   9   1   8 1048.36   70.34
  -9   1  -8 1086.55   55.15
   9   1   8 1087.20   70.99
   9  -1   8 1081.48   60.01
   9  -1   8 1278.23  114.36
  -9  -1  -8 1149.77   67.44
   9   1   9  308.33   44.57
  -9   1  -9  382.06   31.18
   9   1   9  311.32   41.08
   9  -1   9  355.52   34.22
   9  -1   9  338.44   47.27
  -9  -1  -9  374.22   38.05
   9   1  10 4086.40  209.09
  -9   1 -10 4367.80  236.34
   9   1  10 4452.15  233.53
   9  -1  10 4416.78  237.53
   9  -1  10 3939.44  179.25
  -9  -1 -10 4309.27  201.49
   9   1  11   20.23   24.77
  -9   1 -11   35.90   17.51
   9   1  11   10.66   29.51
   9  -1  11    4.40   48.37
   9  -1  11    5.88   18.71
  -9  -1 -11   25.74   34.45
   9   1  12   19.63   33.40
  -9   1 -12   -9.57   17.20
   9   1  12   22.62   42.15
   9  -1  12   60.78   32.94
   9  -1  12   16.42   19.15
  -9  -1 -12   28.71   21.18
   9   1  13  228.90   55.22
   9   1  13  135.53   42.43
  -9   1 -13  163.10   28.53
   9  -1  13  240.91   56.06
   9  -1  13  156.07   31.79
  -9  -1 -13  195.41   34.74
   9   3 -20 1318.19  198.65
  -9   3  20 1506.44   95.61
  -9   3  20 1507.72  166.20
   9  -3 -20 1479.57   90.52
  -9   3  19  -19.68   23.72
   9   3 -19    7.18   28.91
  -9   3  19   30.43   20.81
   9  -3 -19   22.77   33.17
   9   3 -18  853.33   84.28
  -9   3  18 1031.67  102.22
  -9   3  18 1025.93   69.11
   9  -3 -18  871.32   62.99
  -9   3  17   -0.57   31.31
   9   3 -17   37.17   25.70
  -9   3  17    6.97   31.65
   9  -3 -17   10.39   19.47
   9   3 -16    7.34   28.48
  -9   3  16   77.82   21.27
  -9   3  16   17.77   19.91
   9  -3 -16   41.64   21.91
  -9   3  15 5143.11  214.00
   9   3 -15 5002.02  255.98
  -9   3  15 5173.10  234.54
   9  -3 -15 5125.73  300.15
  -9   3  14  234.86   28.78
   9   3 -14  170.96    5.16
   9   3 -14  126.47   33.80
  -9   3  14  175.35   21.60
   9  -3 -14  203.71   29.79
   9   3 -13 7960.47  389.31
   9   3 -13 8246.99  238.89
   9   3 -13 8213.62  237.90
  -9   3  13 8243.70  376.92
  -9   3  13 8120.34  328.32
   9  -3 -13 7985.64  371.40
   9   3 -12 2127.41   55.48
   9   3 -12 2007.13  103.63
   9   3 -12 1990.88   53.04
  -9   3  12 2101.10   96.45
  -9   3  12 1977.72   69.53
   9  -3 -12 1936.86   99.95
   9   3 -11  645.53   25.55
   9   3 -11  661.53   18.21
   9   3 -11  588.03   46.99
  -9   3  11  634.41   45.57
  -9   3  11  604.99   26.70
   9  -3 -11  534.96   77.19
   9   3 -10 1441.66   50.05
   9   3 -10 1391.34   47.09
   9   3 -10 1315.84   69.96
  -9   3  10 1467.59   71.62
  -9   3  10 1442.54   41.62
   9  -3 -10 1339.78   72.10
  -9   3   9 1226.09   59.16
   9   3  -9 1070.44   41.89
   9   3  -9 1164.39   57.46
   9  -3  -9 1080.99   59.41
   9   3  -8  294.56   15.14
  -9   3   8  412.16   29.17
   9  -3  -8  280.21   29.77
  -9   3   7 3676.38  137.56
   9   3  -7 3483.41  100.92
  -9   3   7 3661.64   78.81
   9  -3  -7 3284.87  131.17
  -9  -3   7 3150.60  101.93
  -9   3   6 2382.98   91.96
   9   3  -6 2342.86   93.13
  -9   3   6 2428.26   42.77
   9  -3  -6 2042.19   88.05
  -9  -3   6 2072.25   70.13
   9   3  -511464.71  451.43
  -9   3   511645.83  494.56
   9  -3  -510465.12  520.22
  -9  -3   510789.96  447.09
   9   3  -4 3187.17  103.81
  -9   3   4 3149.92   62.34
   9  -3  -4 2938.91  111.43
  -9  -3   4 3169.69  108.16
   9   3  -3 2834.18   99.41
  -9   3   3 2861.65   55.28
   9  -3  -3 2698.98  100.96
  -9  -3   3 2927.86  103.51
   9   3  -2  925.13   46.20
  -9   3   2  944.11   19.45
   9  -3  -2  963.37   44.97
  -9  -3   2  977.81   47.13
   9   3  -131573.70 1957.12
  -9   3   130958.76 1715.22
   9  -3  -129965.95 1958.77
  -9  -3   132287.97 2012.59
  -9   3   0  445.73   25.42
   9   3   0  449.71   37.36
   9  -3   0  374.84   26.83
   9  -3   0  441.30   28.43
  -9  -3   0  459.96   34.75
   9   3   1 9969.61  452.70
  -9   3  -110016.85  372.67
   9  -3   1 9339.90  388.85
   9  -3   1 9930.98  413.93
   9  -3   1 9996.01  420.94
  -9  -3  -110428.77  456.04
  -9   3  -2  805.61   32.34
   9   3   2  816.12   58.13
   9  -3   2  757.11   34.27
   9  -3   2  720.97   39.40
   9  -3   2  673.70   34.57
  -9  -3  -2  814.84   84.79
  -9   3  -3  238.89   21.00
   9   3   3  244.94   39.12
   9  -3   3  224.03   23.64
   9  -3   3  190.53   23.30
  -9  -3  -3  259.10   34.57
  -9   3  -4 4676.35  178.38
   9   3   4 4663.24  241.18
   9  -3   4 4810.31  234.11
   9  -3   4 4762.50  190.35
  -9  -3  -4 4806.59  224.72
  -9   3  -5 3512.02  200.89
   9   3   5 3583.27  192.40
   9  -3   5 3538.57  155.50
   9  -3   5 3606.08  139.17
  -9  -3  -5 3565.20  180.04
  -9   3  -6 2903.85  125.96
   9   3   6 2902.58  166.59
   9  -3   6 2924.26  138.03
   9  -3   6 3009.63  114.93
  -9  -3  -6 2984.40  223.95
   9   3   7 5817.30  269.41
   9   3   7 5271.52  280.67
  -9   3  -7 5469.57  244.36
   9  -3   7 5800.73  271.47
   9  -3   7 5398.18  210.60
  -9  -3  -7 5700.69  363.99
   9   3   8   97.68   29.84
  -9   3  -8   83.23   26.78
   9   3   8   54.73   33.27
   9  -3   8   79.33   30.64
   9  -3   8   95.97   18.04
  -9  -3  -8   72.32   30.53
   9   3   9  431.97   56.65
   9   3   9  405.25   52.04
   9  -3   9  534.96   56.03
   9  -3   9  424.11   47.14
  -9  -3  -9  377.23   51.27
   9   3  10  771.22   83.81
   9   3  10  745.25   72.87
   9  -3  10  895.84   78.76
   9  -3  10  747.87   39.65
  -9  -3 -10  771.70   69.02
   9   3  11   36.78   34.07
   9   3  11   32.01   30.59
   9  -3  11   38.27   31.91
   9  -3  11   15.92   13.80
  -9  -3 -11   -6.71   42.80
   9   3  12  -46.44   51.09
   9   3  12   29.95   31.55
   9  -3  12   -4.26   32.91
  -9  -3 -12   13.76   25.28
   9   3  13   43.95   37.56
   9   3  13   45.00   39.83
   9  -3  13    9.21   70.20
  -9  -3 -13   32.08   31.61
  -9   5  18  447.66   45.30
   9   5 -18  407.54   78.50
  -9   5  18  383.36   57.93
   9  -5 -18  390.66   58.85
  -9   5  17 1248.78   75.47
   9   5 -17 1497.71  126.44
  -9   5  17 1312.84   99.00
   9  -5 -17 1361.51  155.39
  -9   5  16  946.65   56.42
   9   5 -16 1048.41  155.75
  -9   5  16  959.18   79.62
   9  -5 -16  920.78   81.91
  -9   5  15 1410.29   94.16
   9   5 -15 1379.16  112.13
  -9   5  15 1344.92  144.97
   9  -5 -15 1139.05   96.01
  -9   5  14  104.49   18.42
   9   5 -14  147.81   39.20
  -9   5  14   95.63   54.41
   9  -5 -14  113.90   34.63
  -9   5  13  467.21   27.67
   9   5 -13  563.11   61.55
  -9   5  13  507.74   83.70
   9  -5 -13  521.72   54.42
   9   5 -12  590.73   59.10
  -9   5  12  656.75   84.69
  -9   5  12  557.52   27.50
   9  -5 -12  529.03   91.38
  -9   5  11  725.95   57.70
   9   5 -11  877.07   97.78
   9   5 -11  743.62   22.55
  -9   5  11  686.47   28.55
   9  -5 -11  731.26   63.93
  -9   5  10  228.07   15.72
   9   5 -10  292.14   65.72
   9   5 -10  238.21   11.57
  -9   5  10  269.08   37.06
   9  -5 -10  257.10   41.20
   9   5  -9 1454.15   41.62
  -9   5   9 1521.82   86.84
   9  -5  -9 1325.08   92.42
   9   5  -8 3311.47   98.29
  -9   5   8 3399.25  153.74
   9  -5  -8 3012.12  160.49
  -9  -5   8 3117.30  102.62
   9   5  -7  896.82   36.19
  -9   5   7  934.81   61.09
   9  -5  -7  814.83   63.86
  -9  -5   7  927.92   57.19
   9   5  -6 3161.99  107.21
  -9   5   6 3371.32  144.07
   9  -5  -6 2875.47  139.61
  -9  -5   6 3195.45  115.30
   9   5  -5 1170.11   49.62
  -9   5   5 1172.98   63.15
   9  -5  -5  993.98   64.81
  -9  -5   5 1048.33   76.01
   9   5  -4 2225.89   89.94
  -9   5   4 2473.62  104.09
   9  -5  -4 2202.29  101.89
  -9  -5   4 2256.08   93.91
   9   5  -3  969.93   55.13
  -9   5   3 1118.62   57.78
  -9   5   3 1149.97   47.24
   9  -5  -3  980.06   57.80
  -9  -5   3 1007.95   58.73
   9   5  -2 2135.20   97.46
  -9   5   2 2168.19   63.14
   9  -5  -2 2000.82   93.14
  -9  -5   2 2186.99  102.50
   9   5  -1 4867.72  212.63
  -9   5   1 4948.05  159.46
   9  -5  -1 4786.17  196.88
  -9  -5   1 5283.63  302.36
   9   5   0  246.16   36.48
  -9   5   0  269.21   29.89
   9  -5   0  249.53   26.87
  -9  -5   0  253.81   37.34
   9   5   1 3237.53  163.07
  -9   5  -1 3273.92  113.57
   9  -5   1 3389.17  130.18
  -9  -5  -1 3417.96  167.81
  -9   5  -2 2345.81   86.35
   9   5   2 2233.43  130.06
   9  -5   2 2442.77   95.86
   9  -5   2 2224.25   87.40
  -9  -5  -2 2313.79  132.97
  -9   5  -3   53.02   16.41
   9   5   3   46.90   29.67
   9  -5   3   79.62   27.31
   9  -5   3   15.78   24.24
  -9  -5  -3   47.18   29.28
  -9   5  -4  308.81   49.97
   9   5   4  437.65   85.02
   9  -5   4  386.30   28.40
   9  -5   4  394.95   25.09
  -9  -5  -4  399.69   51.65
  -9   5  -5  319.55   33.15
   9   5   5  328.91   53.28
   9  -5   5  366.29   41.70
   9  -5   5  323.00   23.23
  -9  -5  -5  375.22   50.74
  -9   5  -6 2704.17  127.12
   9   5   6 2793.20  181.76
   9  -5   6 2970.91  106.91
   9  -5   6 2678.75   93.86
  -9  -5  -6 2732.34  166.33
  -9   5  -7  -14.39   19.85
   9   5   7   40.87   52.25
   9  -5   7   23.04   20.50
   9  -5   7   15.11    9.72
  -9  -5  -7   31.50   27.30
   9   5   8 1171.12  103.28
  -9   5  -8 1033.78   73.79
   9  -5   8 1138.88   65.73
  -9  -5  -8 1115.90   97.66
   9   5   9   23.55   49.18
  -9   5  -9  224.11   37.73
   9   5   9  249.91   55.79
   9  -5   9  191.50   18.75
   9  -5   9  236.40   27.62
  -9  -5  -9  193.97   49.46
   9   5  10 3285.80  209.54
   9   5  10 3479.34  247.28
  -9   5 -10 2826.03  245.59
  -9  -5 -10 3218.37  216.10
   9   5  11   -7.46   31.32
   9   5  11  -29.31   38.83
  -9   5 -11   17.47   25.57
  -9  -5 -11   35.39   32.66
  -9   7  16  598.66   45.53
   9   7 -16  872.31   99.97
  -9   7  16  584.00   79.87
   9  -7 -16  600.82   87.04
  -9   7  15 1189.78   64.06
   9   7 -15 1653.84  137.11
  -9   7  15 1341.27  174.27
   9  -7 -15 1288.51  121.78
  -9   7  14  425.76   90.44
   9   7 -14  483.91   67.83
  -9   7  14  297.59   28.98
   9  -7 -14  280.05   62.15
  -9   7  13 2540.77  238.65
   9   7 -13 2980.96  273.77
  -9   7  13 2416.40   96.48
   9  -7 -13 2627.18  178.18
  -9   7  12 1209.74  153.91
   9   7 -12 1435.75  112.86
  -9   7  12 1104.34   50.93
   9  -7 -12 1139.65  104.90
  -9   7  11   51.59   30.75
   9   7 -11   63.67   33.57
   9   7 -11   32.09    5.47
   9  -7 -11   41.55   33.26
  -9   7  10 4002.16  216.70
   9   7 -10 4588.70  250.15
   9   7 -10 4045.15  115.81
   9  -7 -10 3614.97  225.33
  -9  -7  10 3892.86  126.38
   9   7  -9 1895.26   75.64
  -9   7   9 1845.62  116.01
   9  -7  -9 1868.72  195.18
   9   7  -8 2659.96  110.26
  -9   7   8 2571.53  141.03
   9  -7  -8 2387.66  153.30
  -9  -7   8 2649.86   95.35
   9   7  -7  537.26   28.36
  -9   7   7  513.37   82.52
   9  -7  -7  510.16   57.65
  -9  -7   7  509.09   33.14
   9   7  -6  544.16   52.81
  -9   7   6  613.49   53.74
   9  -7  -6  611.56   59.27
  -9  -7   6  640.99   38.37
   9   7  -5 3514.95  136.26
  -9   7   5 3423.79  162.03
   9  -7  -5 3309.47  175.06
  -9  -7   5 3377.39  144.42
   9   7  -4 1955.95   86.54
  -9   7   4 1991.10  100.39
   9  -7  -4 1851.99  107.47
  -9  -7   4 1937.17   93.38
   9   7  -3  287.93   30.83
  -9   7   3  207.89   32.80
   9  -7  -3  236.97   59.52
  -9  -7   3  223.84   54.13
  -9   7   2  255.13   22.33
   9   7  -2  215.99   32.05
  -9   7   2  205.84   31.10
   9  -7  -2  255.86   33.83
  -9  -7   2  193.71   35.89
   9   7  -1 9680.91  483.10
  -9   7   110772.34  466.41
   9  -7  -110293.16  502.50
  -9  -7   110050.73  524.14
   9   7   0 1094.40   77.73
  -9   7   0 1325.46   56.99
   9  -7   0 1169.86   68.44
  -9  -7   0 1150.02   86.82
   9   7   1 2216.88  128.91
  -9   7  -1 2543.86  101.85
   9  -7   1 2413.32  107.54
  -9  -7  -1 2494.15  144.17
   9   7   2 5767.21  302.05
  -9   7  -2 6346.42  322.75
   9  -7   2 6394.86  321.97
  -9  -7  -2 6126.83  330.53
  -9   7  -3  246.20   30.53
   9   7   3  246.09   44.41
   9  -7   3  201.73   42.34
   9  -7   3  245.78   28.80
  -9  -7  -3  300.79   51.03
  -9   7  -4 6677.03  317.73
   9   7   4 6045.08  471.69
   9  -7   4 7458.80  307.50
   9  -7   4 6861.47  337.53
  -9  -7  -4 6379.68  381.96
  -9   7  -5   73.12   27.95
   9   7   5   80.66   38.22
   9  -7   5   99.60   18.81
   9  -7   5  107.51   20.07
  -9  -7  -5  192.82   43.90
   9   7   6 1361.81  124.33
  -9   7  -6 1601.67   98.32
   9  -7   6 1648.35   68.19
  -9  -7  -6 1434.92  136.17
   9   7   7  802.49  102.50
  -9   7  -7 1029.09   75.28
  -9  -7  -7  882.70  107.60
   9   7   8  231.78  100.78
  -9   7  -8  191.67   40.10
  -9  -7  -8  151.71   60.03
   9   7   9  286.00   82.37
  -9   7  -9  217.87   46.03
  -9  -7  -9  214.38   66.23
   9   9 -12 1061.04  126.86
  -9   9  12  934.75  107.51
   9  -9 -12  994.72  125.52
   9   9 -11  597.96   90.17
  -9   9  11  529.48   72.89
   9  -9 -11  435.29   91.00
   9   9 -10  657.88   89.11
  -9   9  10  525.87   72.06
   9  -9 -10  452.06  142.16
  -9   9   9  195.73   48.01
   9  -9  -9  147.37   55.93
   9   9  -8   10.05   13.63
  -9   9   8   26.59   48.62
   9  -9  -8   62.11   35.19
  -9  -9   8   32.95   16.62
   9   9  -7 1064.58   52.25
  -9   9   7  974.41   87.62
   9  -9  -7  818.41   98.40
  -9  -9   7 1027.10   86.30
   9   9  -6  448.47   52.51
  -9   9   6  383.89   50.76
   9  -9  -6  312.44   58.39
  -9  -9   6  294.86   37.65
   9   9  -5 2005.41   96.25
  -9   9   5 1741.85  170.07
   9  -9  -5 1779.64  130.13
  -9  -9   5 1884.20  104.38
   9   9  -4  594.06   48.37
  -9   9   4  517.56   53.97
   9  -9  -4  518.73   64.41
  -9  -9   4  509.73   52.80
  -9   9   3  603.19   54.56
   9   9  -3  614.49   86.35
  -9   9   3  674.74   42.37
   9  -9  -3  553.41   63.81
  -9  -9   3  548.48   93.65
  -9   9   2  229.36   28.88
   9   9  -2  220.74   38.50
  -9   9   2  214.96   33.93
   9  -9  -2  182.74   40.21
  -9  -9   2  203.80   41.84
   9   9  -1  233.17   40.27
  -9   9   1  186.59   28.36
   9  -9  -1  158.17   37.28
  -9  -9   1  215.42   43.75
   9   9   0  122.81   38.37
  -9   9   0  124.69   42.05
   9  -9   0   97.28   49.92
  -9  -9   0  101.75   40.49
   9   9   1  717.70   81.04
  -9   9  -1  775.56   55.80
   9  -9   1  849.46   93.01
  -9  -9  -1  784.37   84.33
   9   9   2   46.91   34.41
  -9   9  -2   40.88   22.38
   9  -9   2   27.43   21.38
  -9  -9  -2   27.81   36.95
   9   9   3  142.60   47.89
  -9   9  -3  133.15   31.61
   9  -9   3  168.43   27.30
  -9  -9  -3   79.67   50.94
  -9   9  -4 1558.41   99.36
   9   9   4 1464.52  129.84
   9  -9   4 1624.65  113.33
   9  -9   4 1400.93   74.91
  -9  -9  -4 1395.54  144.87
 -10   0  21  -27.49   51.43
 -10   0  20   47.85   51.23
  10   0 -19   13.55   11.00
 -10   0  19   -4.31   23.41
  10   0 -18   31.69   22.88
  10   0 -18   54.13   13.10
 -10   0  18   58.24   25.96
  10   0 -17   -7.24   15.73
  10   0 -17   14.19   16.29
 -10   0  17  -10.03   17.48
  10   0 -16 2323.34  149.53
  10   0 -16 2629.91   86.48
 -10   0  16 2499.27  117.60
  10   0 -15   -1.79   13.84
  10   0 -15    2.94   10.07
 -10   0  15  -13.09   15.05
  10   0 -1412203.27  652.92
  10   0 -1413202.40  570.23
 -10   0  1412088.97  588.78
  10   0 -13  -10.77   12.80
  10   0 -13   -0.56   18.64
 -10   0  13    4.14   22.34
  10   0 -12 4422.77  148.41
  10   0 -12 4090.21  143.72
 -10   0  12 3862.37  142.23
  10   0 -11   -7.82   10.40
  10   0 -11   13.17    9.36
 -10   0  11    7.11    9.45
  10   0 -10 1445.39   51.27
  10   0 -10 1416.04   43.95
  10   0  -9    5.92    8.96
  10   0  -9   -2.81    6.14
  10   0  -8 8307.79  356.72
  10   0  -8 8397.56  298.42
  10   0  -7   -3.28    4.88
  10   0  -7   10.00    9.20
  10   0  -7   -7.35    9.64
  10   0  -630466.05 1863.59
  10   0  -629412.47 1571.10
  10   0  -5    3.47   16.89
  10   0  -4 3245.96  107.88
  10   0  -3    4.00   11.13
  10   0  -223618.05 1291.26
 -10   0   224890.04 1358.65
  10   0  -1  -10.52   11.87
 -10   0   1    7.77   11.83
  10   0   013079.03  603.99
 -10   0   014507.31  655.75
  10   0   1    0.92    7.47
  10   0   1   -8.30   12.38
 -10   0  -1    7.98   12.10
  10   0   2  404.35   22.65
  10   0   2  476.50   35.04
 -10   0  -2  547.84   53.16
  10   0   3    8.59   17.16
  10   0   3    8.02   19.35
 -10   0  -3   16.61   15.71
  10   0   4 3753.24  136.18
  10   0   4 3301.90  158.40
 -10   0  -4 3941.20  159.19
  10   0   5   -3.34   18.23
  10   0   5    0.66   14.21
 -10   0  -5   12.21   16.20
  10   0   610939.68  512.36
  10   0   610199.21  533.45
 -10   0  -611061.42  529.51
  10   0   7   -5.50   19.03
  10   0   7   -1.95   19.06
 -10   0  -7  -16.26   17.08
  10   0   8 6729.88  334.99
  10   0   8 8171.29  391.52
 -10   0  -8 7946.51  366.06
  10   0   9   13.15   40.48
  10   0   9   26.85   33.39
 -10   0  -9    8.38   19.01
  10   0  10  959.28   68.20
  10   0  10  990.48   81.49
 -10   0 -10  863.52   62.00
  10   0  11   26.08   29.23
  10   0  11   29.66   22.95
 -10   0 -11    2.63   19.99
  10   0  12  108.31   42.99
  10   0  12   63.90   29.85
 -10   0 -12   73.24   25.75
  10   0  13  -82.06   28.09
  10   0  13    1.21   42.34
 -10   0 -13  -21.30   23.79
 -10   2  20   46.19   24.15
  10   2 -20   55.86   33.24
 -10   2  20   44.52   31.57
  10  -2 -20   67.55   22.14
 -10   2  19 3762.40  169.37
  10   2 -19 3105.71  268.48
 -10   2  19 3401.79  186.04
  10  -2 -19 3385.49  153.29
 -10   2  18  338.88   36.28
  10   2 -18  322.97   46.35
 -10   2  18  368.67   41.44
  10  -2 -18  341.93   34.04
  10   2 -17   60.33   11.33
  10   2 -17   95.23    6.74
  10   2 -17  109.59   29.34
 -10   2  17   95.18   24.86
 -10   2  17   81.21   23.14
  10  -2 -17   95.60   22.21
  10   2 -16  113.75    8.11
  10   2 -16  110.65   28.21
  10   2 -16  113.34    8.42
 -10   2  16   82.87   23.78
 -10   2  16  122.01   23.67
  10  -2 -16   90.66   22.33
  10   2 -15  212.11   10.64
  10   2 -15  156.96   32.60
  10   2 -15  200.80   11.12
 -10   2  15  253.09   39.75
 -10   2  15  209.26   45.08
  10  -2 -15  212.70   43.71
  10   2 -14  132.67   10.55
  10   2 -14  222.17   29.35
  10   2 -14  167.34   17.03
 -10   2  14  187.25   21.33
 -10   2  14  197.32   26.24
  10  -2 -14  167.01   42.20
  10   2 -13 8960.55  329.49
 -10   2  13 8387.50  339.75
  10   2 -13 7656.39  441.37
  10   2 -13 8209.12  283.58
 -10   2  13 9042.07  401.35
  10  -2 -13 8258.25  366.33
  10   2 -12  191.80   12.72
  10   2 -12  164.45   12.47
  10   2 -12  148.51   25.08
 -10   2  12  165.83   17.26
 -10   2  12  167.03   26.48
  10  -2 -12  172.30   26.98
  10   2 -11 1959.28   84.81
 -10   2  11 2218.14   67.13
  10   2 -11 2297.73   64.51
  10   2 -11 2105.36   78.01
 -10   2  11 2296.90   96.07
  10  -2 -11 2248.56   93.76
  10   2 -10   78.16   10.94
  10   2 -10   61.74   10.19
  10   2 -10   75.13   27.56
 -10   2  10  106.30   31.57
  10  -2 -10   79.55   19.26
 -10   2   9  449.25   32.90
  10   2  -9  495.39   31.03
  10   2  -9  413.68   27.59
  10  -2  -9  447.23   32.82
  10   2  -8 1175.20   44.68
 -10   2   8 1216.95   53.77
  10   2  -8 1151.37   37.19
 -10   2   8 1189.29   24.69
  10  -2  -8 1164.36   54.07
  10   2  -7 2106.52   63.52
  10  -2  -7 2064.09   79.86
  10   2  -6 1182.84   40.94
  10  -2  -6 1137.86   49.32
 -10  -2   6 1104.27   61.65
  10   2  -5 6965.01  242.47
  10  -2  -5 6672.34  253.35
 -10  -2   5 6766.67  249.04
  10   2  -4 1125.47   66.89
  10  -2  -4 1092.82   47.71
 -10  -2   4 1148.84   48.00
  10   2  -313363.73  580.63
  10  -2  -312517.99  555.35
 -10  -2   313764.26  610.65
  10   2  -2  221.44   23.34
  10  -2  -2  209.32   11.11
  10  -2  -2  205.09   21.39
 -10  -2   2  253.07   23.38
  10   2  -1 1469.36   98.41
  10  -2  -1 1486.44   35.03
  10  -2  -1 1387.19   58.95
 -10  -2   1 1537.54   66.40
  10   2   0   76.71   20.68
  10  -2   0   78.67    9.11
  10  -2   0   64.41   28.10
 -10  -2   0   88.08   19.81
  10   2   1  217.93   30.84
  10  -2   1  240.62   15.79
  10  -2   1  217.10   24.16
 -10  -2  -1  282.48   46.71
  10   2   2  131.85   50.14
  10  -2   2  155.40   26.57
  10  -2   2  149.72   22.33
 -10  -2  -2  160.42   27.89
  10   2   3 4370.31  210.60
  10  -2   3 4717.82  212.93
  10  -2   3 4404.63  180.36
 -10  -2  -3 4647.32  203.18
  10   2   4  316.75   45.58
  10  -2   4  339.80   32.98
  10  -2   4  360.54   47.32
 -10  -2  -4  278.15   39.20
  10   2   510068.02  464.93
  10   2   5 9342.45  639.25
  10  -2   510003.94  558.95
  10  -2   510327.63  473.02
 -10  -2  -510352.66  509.05
  10   2   6  678.94   49.23
  10   2   6  485.79   62.48
  10  -2   6  606.06   41.97
  10  -2   6  670.40   48.30
 -10  -2  -6  667.04   55.86
  10   2   7   47.13   24.38
  10   2   7   19.11   20.24
  10  -2   7    5.53   16.67
  10  -2   7   16.05   20.73
 -10  -2  -7   24.34   22.10
  10   2   8  192.64   55.89
  10   2   8  196.76   38.14
  10  -2   8  174.86   26.46
  10  -2   8  160.99   36.34
 -10  -2  -8  170.04   35.55
  10   2   9 4394.65  247.85
  10   2   9 4698.18  242.04
  10  -2   9 4567.91  197.74
  10  -2   9 5145.08  261.28
 -10  -2  -9 4849.05  242.72
  10   2  10   -9.66   24.47
  10   2  10   19.62   43.28
  10  -2  10  -22.85   43.00
  10  -2  10    2.46   14.63
 -10  -2 -10   17.87   21.48
  10   2  11  496.83   67.49
  10   2  11  409.04   67.31
  10  -2  11  515.86   40.39
  10  -2  11  614.82   68.90
 -10  -2 -11  474.71   54.64
  10   2  12   35.78   35.20
  10   2  12   72.75   38.31
  10  -2  12   35.65   32.11
  10  -2  12   33.96   39.91
 -10  -2 -12   27.81   28.23
 -10   4  19   67.44   26.44
  10   4 -19   61.96   38.36
 -10   4  19   58.03   29.02
  10  -4 -19   20.48   28.55
 -10   4  18    3.38   21.33
  10   4 -18   17.28   33.10
 -10   4  18   42.98   25.36
  10  -4 -18   33.38   24.91
 -10   4  17  164.14   60.72
  10   4 -17  210.98   73.36
 -10   4  17  178.53   28.35
  10  -4 -17  166.71   60.47
 -10   4  16 2324.04  139.69
  10   4 -16 2486.82  151.11
 -10   4  16 2305.59  191.76
  10  -4 -16 2344.89  131.73
 -10   4  15    7.09   15.01
  10   4 -15    2.48   27.84
 -10   4  15   69.93   23.50
  10  -4 -15   36.68   23.68
 -10   4  14 7079.93  327.60
  10   4 -14 7420.72  371.95
 -10   4  14 6974.04  339.37
  10  -4 -14 6866.81  439.24
  10   4 -13  245.73    9.47
  10   4 -13  196.92   64.27
  10   4 -13  243.25    6.27
 -10   4  13  243.80   58.12
 -10   4  13  250.40   19.67
  10  -4 -13  194.56   37.85
  10   4 -12 1463.61   32.17
  10   4 -12 1243.32  124.03
  10   4 -12 1296.58   29.49
 -10   4  12 1290.63  121.95
 -10   4  12 1265.23   44.88
  10  -4 -12 1236.89   83.08
  10   4 -11 2367.82   62.42
  10   4 -11 2406.34   60.43
  10   4 -11 2367.92  119.99
 -10   4  11 2415.18  122.82
 -10   4  11 2287.51   67.56
  10  -4 -11 2259.38  185.81
 -10   4  10 1323.54   77.32
  10   4 -10 1265.73   37.19
  10   4 -10 1375.69  121.30
  10  -4 -10 1156.82   78.34
 -10   4   9 3765.64  163.24
  10   4  -9 3681.12  107.59
 -10  -4   9 3409.28  105.71
  10  -4  -9 3210.60  155.85
  10   4  -8 1261.72   43.90
 -10   4   8 1280.78   27.32
 -10   4   8 1272.52  111.34
  10  -4  -8 1144.43  109.85
 -10  -4   8 1123.59   62.41
  10   4  -7  742.00   33.81
 -10   4   7  762.85   52.89
  10  -4  -7  684.36   51.58
 -10  -4   7  716.89   35.38
  10   4  -617368.77  823.36
 -10   4   618357.69 1038.34
  10  -4  -615914.26  843.06
 -10  -4   615998.71  798.12
 -10   4   5  494.22   39.04
  10   4  -5  478.30   31.54
 -10   4   5  494.51   11.22
  10  -4  -5  446.37   62.89
 -10  -4   5  446.78   32.64
  10   4  -4  497.86   35.19
 -10   4   4  526.04   17.65
  10  -4  -4  511.46   37.74
 -10  -4   4  514.20   35.54
  10   4  -3 1697.14  111.82
 -10   4   3 1668.33   45.08
  10  -4  -3 1651.77   75.74
 -10  -4   3 1729.35   78.86
  10   4  -212533.85  583.05
 -10   4   211906.27  445.04
  10  -4  -212159.21  565.08
 -10  -4   213024.45  612.45
  10   4  -1  260.26   32.63
 -10   4   1  212.41   12.50
  10  -4  -1  233.36   25.85
 -10  -4   1  260.01   31.98
  10   4   0 7425.21  440.50
 -10   4   0 7257.04  282.12
  10  -4   0 7216.86  294.71
 -10  -4   0 7608.81  337.58
 -10   4  -1 3651.93  118.61
  10   4   1 3825.58  186.58
  10  -4   1 3761.20  144.07
  10  -4   1 3955.71  154.84
 -10  -4  -1 3932.64  182.86
 -10   4  -2  237.99   32.12
  10   4   2  191.31   42.19
  10  -4   2  245.89   26.43
  10  -4   2  224.06   23.87
 -10  -4  -2  227.47   39.76
 -10   4  -3 2157.92   82.82
  10   4   3 2070.04  134.39
  10  -4   3 2251.93   91.84
  10  -4   3 2043.43  113.14
 -10  -4  -3 2291.02  130.89
 -10   4  -4  423.21   51.21
  10   4   4  449.80   56.84
  10  -4   4  385.03   34.46
  10  -4   4  401.95   50.82
  10  -4   4  422.95   28.03
 -10  -4  -4  499.09   53.03
 -10   4  -5   33.65   14.98
  10   4   5  -33.88   44.81
  10  -4   5   15.94   17.21
  10  -4   5   -1.62   14.17
  10  -4   5    7.46   12.20
 -10  -4  -5   13.03   24.99
  10   4   6 3880.05  223.06
 -10   4  -6 3848.46  167.49
  10  -4   6 3882.56  143.47
  10  -4   6 4181.37  254.96
  10  -4   6 4273.94  206.24
 -10  -4  -6 4024.11  214.40
  10   4   7  587.38  112.92
 -10   4  -7  542.26   46.44
  10  -4   7  535.76   31.64
  10  -4   7  580.58   35.51
  10  -4   7  607.48   87.29
 -10  -4  -7  485.37  102.64
  10   4   8 3396.92  216.33
  10   4   8 3659.24  202.65
 -10   4  -8 3325.13  175.89
  10  -4   8 3600.32  132.37
  10  -4   8 3870.36  200.07
  10  -4   8 3689.50  141.16
 -10  -4  -8 3512.21  207.46
  10   4   9 2424.03  155.27
  10   4   9 2576.93  184.09
 -10   4  -9 2145.06  131.88
  10  -4   9 2486.62   97.39
  10  -4   9 2700.93  157.54
  10  -4   9 2512.39   90.48
 -10  -4  -9 2501.21  159.12
  10   4  10  682.65   82.97
  10   4  10  628.44   68.77
  10  -4  10  576.26   70.44
  10  -4  10  481.06   32.34
 -10  -4 -10  618.60   67.94
  10   4  11  435.84   68.67
  10   4  11  433.99   81.00
  10  -4  11  394.10  114.91
 -10  -4 -11  428.98   65.13
 -10   6  17   27.37   20.94
  10   6 -17  142.92   46.33
 -10   6  17   86.56   34.62
  10  -6 -17   16.46   37.72
 -10   6  16  385.29   33.42
  10   6 -16  438.66   71.94
 -10   6  16  348.67   55.96
  10  -6 -16  315.51   62.70
 -10   6  15   24.11   14.62
  10   6 -15   14.57   35.91
 -10   6  15   27.41   28.36
  10  -6 -15   34.16   31.12
 -10   6  14  367.08   43.44
  10   6 -14  473.70   65.05
 -10   6  14  433.42   55.53
  10  -6 -14  403.91   60.49
 -10   6  13 2653.60  153.98
  10   6 -13 2900.78  173.06
 -10   6  13 2340.98   84.85
  10  -6 -13 2259.93  154.61
  10   6 -12  248.94    8.44
  10   6 -12  351.54   49.15
  10   6 -12  237.42   11.60
 -10   6  12  303.78   45.27
 -10   6  12  238.74   18.25
  10  -6 -12  177.32   78.08
 -10   6  11 5718.31  200.55
  10   6 -11 6811.55  345.93
  10   6 -11 5984.22  176.14
 -10   6  11 6199.58  313.10
  10  -6 -11 5777.78  315.97
 -10   6  10  439.16   52.57
  10   6 -10  431.65   56.72
  10   6 -10  483.41   19.11
  10  -6 -10  403.18   91.89
  10   6  -9  874.24   33.23
 -10   6   9  841.33   67.52
  10  -6  -9  806.30   73.27
 -10  -6   9  887.21   36.06
  10   6  -8 1559.84   54.03
 -10   6   8 1535.04   89.55
  10  -6  -8 1362.44   97.66
 -10  -6   8 1504.73   58.67
  10   6  -7  278.81   23.72
 -10   6   7  303.20   39.86
  10  -6  -7  277.30   44.33
 -10  -6   7  297.58   25.81
  10   6  -6 8440.70  347.93
 -10   6   6 8805.92  414.68
  10  -6  -6 8124.32  414.24
 -10  -6   6 8411.04  363.44
  10   6  -5 1412.79   65.84
 -10   6   5 1476.55   84.28
  10  -6  -5 1352.38   87.88
 -10  -6   5 1430.01   69.91
 -10   6   4 2660.93  125.45
  10   6  -4 2538.71  112.15
 -10   6   4 2793.56   81.80
  10  -6  -4 2490.46  131.01
 -10  -6   4 2508.65  117.37
  10   6  -3 1607.44   82.84
 -10   6   3 1692.01   86.81
 -10   6   3 1705.08   53.81
  10  -6  -3 1623.54  131.33
 -10  -6   3 1657.04   90.63
  10   6  -2  347.19   40.18
 -10   6   2  372.39   34.55
  10  -6  -2  423.72   39.06
 -10  -6   2  478.52   44.36
  10   6  -1   18.51   20.08
 -10   6   1   23.20   10.27
  10  -6  -1  -21.85   17.00
 -10  -6   1   13.01   21.96
  10   6   0  -19.29   18.58
 -10   6   0    6.63    9.76
  10  -6   0    8.63   23.29
 -10  -6   0  -27.95   34.53
  10   6   1  842.20  104.41
 -10   6  -1  878.06   60.96
  10  -6   1  798.42   47.59
 -10  -6  -1  881.83  113.41
 -10   6  -2  903.88   47.39
  10   6   2  900.75   75.41
  10  -6   2 1019.10   53.88
  10  -6   2  993.22   49.44
 -10  -6  -2  970.59   80.21
 -10   6  -3 6068.49  256.65
  10   6   3 5913.74  319.15
  10  -6   3 6901.43  278.14
  10  -6   3 6110.80  248.42
 -10  -6  -3 5977.64  332.39
 -10   6  -4  136.84   42.01
  10   6   4  160.89   43.78
  10  -6   4  135.81   20.90
  10  -6   4  160.87   37.55
 -10  -6  -4  143.38   43.50
 -10   6  -5 6202.29  293.52
  10   6   5 6283.31  517.51
  10  -6   5 6927.02  282.85
  10  -6   5 6396.95  260.49
 -10  -6  -5 6110.11  494.46
 -10   6  -6 1647.77  146.20
  10   6   6 1794.86  153.49
  10  -6   6 1885.05   74.17
  10  -6   6 2045.91  114.14
 -10  -6  -6 1877.31  227.41
  10   6   7  253.11   64.91
 -10   6  -7  271.39   40.85
  10  -6   7  325.95   26.48
 -10  -6  -7  311.79   63.43
  10   6   8  367.49  122.81
 -10   6  -8  347.94   74.33
 -10  -6  -8  400.61   70.08
  10   6   9  591.76   94.64
 -10   6  -9  436.65   54.16
 -10  -6  -9  492.24   80.14
 -10   8  14 1232.45   61.00
  10   8 -14 1873.27  152.88
 -10   8  14 1610.16  128.42
  10  -8 -14 1484.88  144.98
 -10   8  13  129.24   32.02
  10   8 -13  141.00   54.95
 -10   8  13  172.75   47.49
  10  -8 -13  151.66   55.21
 -10   8  12   12.86   12.89
  10   8 -12   18.92   34.24
 -10   8  12    4.03   30.06
  10  -8 -12   10.57   35.52
  10   8 -11  579.97  120.17
 -10   8  11  433.72   62.11
  10  -8 -11  399.96  122.51
 -10   8  10  772.11  123.67
  10   8 -10  815.28   32.19
  10   8 -10  935.50   92.12
  10  -8 -10  881.75   89.14
  10   8  -9 1976.10   68.77
 -10   8   9 1936.61  124.94
  10  -8  -9 1643.11  140.17
 -10  -8   9 1931.81   79.59
  10   8  -8  252.12   23.15
 -10   8   8  267.42   45.24
  10  -8  -8  150.51   83.01
 -10  -8   8  254.05   26.68
  10   8  -7  466.35   32.70
 -10   8   7  528.60   54.65
  10  -8  -7  440.15   63.21
 -10  -8   7  440.21   37.31
  10   8  -6  567.49   39.20
 -10   8   6  616.18   93.43
  10  -8  -6  546.14   65.27
 -10  -8   6  608.62   44.40
  10   8  -5   82.16   23.02
 -10   8   5  148.35   31.28
  10  -8  -5   91.30   35.45
 -10  -8   5  107.93   25.97
 -10   8   4  264.39   65.76
  10   8  -4  275.42   34.86
 -10   8   4  320.81   25.55
  10  -8  -4  281.09   45.93
 -10  -8   4  324.35   39.69
 -10   8   3 1058.88   72.78
  10   8  -3 1024.05   67.58
 -10   8   3 1134.81   52.60
  10  -8  -3 1126.15   82.06
 -10  -8   3 1172.01   78.91
  10   8  -2 3599.56  179.16
 -10   8   2 4038.70  157.22
  10  -8  -2 3794.17  192.18
 -10  -8   2 3702.98  201.16
  10   8  -1   29.87   24.00
 -10   8   1   35.05   15.84
  10  -8  -1   17.00   22.60
 -10  -8   1   -5.59   27.35
  10   8   0 2542.68  146.95
 -10   8   0 2816.52  152.65
  10  -8   0 2806.69  137.16
 -10  -8   0 2727.42  166.73
  10   8   1 1429.98  103.94
 -10   8  -1 1653.60   78.68
  10  -8   1 1677.11   86.88
 -10  -8  -1 1568.19  120.85
  10   8   2  113.32   38.41
 -10   8  -2  106.29   25.19
  10  -8   2  141.27   26.04
 -10  -8  -2  167.52   44.32
 -10   8  -3  914.69   57.60
  10   8   3  778.99   82.75
  10  -8   3  877.92   51.65
  10  -8   3  916.63   55.53
 -10  -8  -3  733.63   96.97
 -10   8  -4  158.39   33.94
  10   8   4  177.40   44.37
  10  -8   4  180.53   43.68
  10  -8   4  214.74   25.78
 -10  -8  -4  210.45   55.94
 -10   8  -5   58.17   28.46
  10   8   5   49.78   36.42
  10  -8   5   87.08   19.08
  10  -8   5   71.68   20.25
 -10  -8  -5   81.35   46.62
  10   8   6  -13.44   50.64
 -10   8  -6  -15.64   36.99
 -10  -8  -6   39.95   37.59
  10  10  -7   -0.50   28.03
 -10  10   7   14.56   28.54
  10 -10  -7  -38.68   33.07
 -10 -10   7    0.56   18.52
  10  10  -6 2418.60  119.84
 -10  10   6 2069.33  149.31
  10 -10  -6 2080.44  174.35
 -10 -10   6 1958.06  117.30
  10  10  -5  282.61   42.13
 -10  10   5  233.34   50.04
  10 -10  -5  289.72   60.51
 -10 -10   5  219.75   42.01
 -10  10   4  435.53   51.73
  10  10  -4  388.11   50.91
 -10  10   4  299.79   36.69
  10 -10  -4  372.82  103.53
 -10 -10   4  367.82   52.31
 -10  10   3   12.97   27.83
  10  10  -3   54.49   31.68
 -10  10   3   34.49   20.12
  10 -10  -3  118.16   55.24
 -10 -10   3   24.75   31.66
  10  10  -2  383.70   60.41
 -10  10   2  264.90   36.04
  10 -10  -2  375.92   88.71
 -10 -10   2  444.12   58.25
  10  10  -1  194.60   50.59
 -10  10   1  118.21   29.28
  10 -10  -1  149.89   41.24
 -10 -10   1  228.95   48.25
  11   1 -21  139.43   35.38
 -11   1  21  146.90   38.05
  11  -1 -21   81.42   35.89
  11   1 -20 1678.53  114.80
 -11   1  20 1954.80  120.88
  11  -1 -20 2056.48   84.11
  11   1 -19  196.90   54.25
 -11   1  19  147.56   33.52
  11  -1 -19  178.73   23.17
  11   1 -18  159.94   13.73
  11   1 -18  124.97   13.88
  11   1 -18  139.24   29.44
 -11   1  18  128.97   46.86
  11  -1 -18  160.16   21.97
 -11   1  17  132.21   23.99
  11   1 -17  224.01   15.77
  11   1 -17  185.12   30.62
 -11   1  17  225.92   47.17
  11  -1 -17  211.40   23.30
  11   1 -16   45.46   10.69
 -11   1  16   50.52   17.20
  11   1 -16   38.57   20.07
 -11   1  16   49.44   30.20
  11  -1 -16   30.40   16.20
 -11   1  15 3497.56  185.34
  11   1 -15 3952.03  122.28
  11   1 -15 3483.53  153.06
 -11   1  15 3607.70  143.56
  11  -1 -15 3784.56  144.47
  11   1 -14 4610.88  154.05
  11   1 -14 4629.12  251.24
  11   1 -14 4964.27  160.15
 -11   1  14 4420.40  217.86
  11  -1 -14 4952.77  193.91
  11  -1 -14 4642.52  169.03
  11   1 -13 1704.40   77.13
  11   1 -13 1544.02   52.26
  11   1 -13 1512.79   68.49
 -11   1  13 1410.95   58.83
  11  -1 -13 1557.70   57.60
  11  -1 -13 1574.54   71.23
  11   1 -12 2892.48  111.01
  11   1 -12 3396.78  107.61
 -11   1  12 3083.28  103.54
  11   1 -12 3165.73  100.62
  11  -1 -12 3269.50  126.07
  11  -1 -12 3232.49   98.84
  11   1 -11  142.01   14.52
  11   1 -11  132.01   16.92
  11   1 -11  127.26   15.17
 -11   1  11  143.34   12.73
  11  -1 -11   88.92   20.72
  11  -1 -11  119.18   11.77
  11   1 -10   37.36   11.49
  11   1 -10   66.56   12.12
  11   1 -10   30.59   11.60
  11  -1 -10   52.30   15.37
  11  -1 -10   34.36    7.12
  11   1  -9  610.13   28.29
  11   1  -9  540.74   25.63
  11   1  -9  560.87   26.91
  11  -1  -9  631.14   22.63
  11  -1  -9  598.17   34.38
  11   1  -8 1993.14   67.06
  11   1  -8 1911.59   58.04
  11  -1  -8 2146.54   42.02
  11  -1  -8 1906.79  104.08
  11   1  -715122.54  687.54
  11  -1  -713872.74  738.29
  11  -1  -716250.12  582.24
  11   1  -6  750.46   35.23
  11  -1  -6  813.96   13.19
  11  -1  -6  681.85   59.45
  11   1  -5 7519.86  323.98
  11  -1  -5 7104.34  272.37
  11  -1  -5 7368.96  177.67
 -11  -1   5 7102.02  272.49
  11   1  -4 8788.45  353.61
  11  -1  -410206.74  287.57
  11  -1  -4 8704.33  358.62
 -11  -1   4 9041.06  373.73
  11   1  -3 3207.61  117.89
  11  -1  -3 3034.51  114.00
  11  -1  -3 3426.17   76.65
 -11  -1   3 3501.77  167.03
  11   1  -2 1406.24   61.75
  11  -1  -2 1373.91   61.09
  11  -1  -2 1505.29   31.25
 -11  -1   2 1532.83   66.15
  11   1  -1 5112.63  264.12
  11  -1  -1 5041.26  199.17
  11  -1  -1 5804.49  177.47
 -11  -1   1 5840.83  225.13
  11   1   0   70.63   19.29
  11  -1   0   25.51   17.60
  11  -1   0   46.38    8.36
 -11  -1   0   64.28   18.65
 -11   1  -1   56.95   18.88
  11   1   1   45.27   22.03
  11  -1   1   80.09   11.16
  11  -1   1   61.47   19.84
 -11  -1  -1   38.94   20.93
 -11   1  -2  399.56   33.36
  11   1   2  341.02   40.97
  11  -1   2  367.53   24.15
  11  -1   2  325.05   35.63
 -11  -1  -2  400.60   36.76
  11   1   3   47.65   17.16
 -11   1  -3   79.58   34.06
  11   1   3   50.71   26.28
  11  -1   3   83.21   15.89
  11  -1   3   35.71   22.64
 -11  -1  -3   71.77   23.40
  11   1   4 6076.73  307.44
 -11   1  -4 6662.05  279.92
  11   1   4 5631.77  286.68
  11  -1   4 5607.24  263.68
  11  -1   4 6227.30  244.84
 -11  -1  -4 6237.65  279.73
  11   1   5 4050.78  218.80
  11   1   5 4388.09  181.74
 -11   1  -5 4838.33  207.02
  11  -1   5 4468.73  184.25
  11  -1   5 4173.55  199.65
 -11  -1  -5 4553.35  207.58
  11   1   6  584.28   46.75
 -11   1  -6  677.86   45.84
  11   1   6  601.40   57.75
  11  -1   6  624.98   48.35
  11  -1   6  599.70   46.80
 -11  -1  -6  714.39   52.29
  11   1   7 4338.66  196.47
 -11   1  -7 4628.67  200.31
  11   1   7 3845.80  206.80
  11  -1   7 4140.98  194.51
  11  -1   7 4520.93  207.26
 -11  -1  -7 4474.85  212.87
  11   1   8 3977.93  197.04
 -11   1  -8 4301.55  188.73
  11   1   8 3524.62  193.85
  11  -1   8 4062.69  201.78
  11  -1   8 3521.05  171.50
 -11  -1  -8 3982.99  196.04
  11   1   9 1343.60   96.07
 -11   1  -9 1477.80   81.09
  11   1   9 1429.65  149.94
  11  -1   9 1329.79   79.98
  11  -1   9 1447.05  101.73
 -11  -1  -9 1414.72   91.06
  11   1  10  964.63   83.58
  11   1  10  794.38   76.60
 -11   1 -10  951.51   60.46
  11  -1  10  830.51   81.94
  11  -1  10  836.23   61.27
 -11  -1 -10  814.00   68.36
  11   1  11  612.02  104.01
 -11   1 -11  526.25   75.28
  11   1  11  515.46   75.20
  11  -1  11  512.70   73.54
  11  -1  11  524.27   80.11
 -11  -1 -11  575.46   87.73
  11   1  12  545.54   69.81
 -11   1 -12  547.24   48.89
  11   1  12  511.06   81.44
  11  -1  12  637.90   84.49
  11  -1  12  536.07   84.18
 -11  -1 -12  548.77   59.53
 -11   3  20  554.09   56.41
  11   3 -20  541.67   72.85
 -11   3  20  588.40   58.83
  11  -3 -20  629.69   53.46
 -11   3  19 1028.44   71.98
  11   3 -19  868.84   88.44
 -11   3  19 1009.01   70.31
  11  -3 -19  947.53   68.17
 -11   3  18   -3.76   19.36
  11   3 -18    4.27   23.20
 -11   3  18  -26.54   28.81
  11  -3 -18    3.81   18.77
 -11   3  17  122.95   44.63
  11   3 -17   94.41   32.64
 -11   3  17   72.67   22.65
  11  -3 -17  139.59   44.33
  11   3 -16    8.50    2.94
  11   3 -16    6.71    4.92
  11   3 -16   11.71   22.51
 -11   3  16    4.87   14.62
 -11   3  16   -4.69   32.66
  11  -3 -16   25.41   19.20
  11   3 -15 3830.44  105.65
  11   3 -15 3656.85   90.45
  11   3 -15 3469.18  173.56
 -11   3  15 3611.34  139.03
 -11   3  15 3698.79  237.78
  11  -3 -15 3665.34  171.57
  11   3 -14 1382.73   43.33
  11   3 -14 1388.24   43.68
  11   3 -14 1335.46   80.85
 -11   3  14 1396.56   78.60
 -11   3  14 1336.64  119.84
  11  -3 -14 1382.05   78.51
  11   3 -13 2063.77   53.16
  11   3 -13 1759.62   96.88
  11   3 -13 1861.23   62.38
 -11   3  13 1949.31   99.05
 -11   3  13 1886.10   88.38
  11  -3 -13 1988.45  154.35
  11   3 -12 4518.08  155.81
  11   3 -12 4013.15  184.06
  11   3 -12 4242.29  145.34
 -11   3  12 4280.37  194.88
 -11   3  12 4305.02  136.55
  11  -3 -12 4206.03  193.89
  11   3 -11  653.84   26.00
  11   3 -11  630.27   36.29
  11   3 -11  672.41   46.88
 -11   3  11  688.21   49.66
  11  -3 -11  565.13   50.00
  11   3 -10 3326.19   99.85
  11   3 -10 3452.34  141.09
 -11   3  10 3550.87  150.27
  11  -3 -10 3188.14  146.13
 -11   3   9  666.93   22.70
  11   3  -9  661.27   27.68
  11   3  -9  636.99   40.31
 -11   3   9  677.42   47.00
  11  -3  -9  586.69   47.64
 -11   3   8  328.12   34.27
  11   3  -8  321.50   21.27
 -11   3   8  343.05   10.76
  11  -3  -8  323.61   56.19
 -11  -3   8  306.33   22.10
  11   3  -732904.64 2055.23
  11  -3  -731802.64 2043.00
 -11  -3   729266.55 1850.27
  11   3  -6   94.25   16.51
  11  -3  -6  108.15   22.52
 -11  -3   6   75.09   17.44
  11   3  -519756.76  989.35
  11  -3  -518361.72  981.98
 -11  -3   519799.60 1036.82
  11   3  -4   56.26   17.88
  11  -3  -4   54.85   30.13
 -11  -3   4   91.65   18.81
  11   3  -3 2002.60   82.72
  11  -3  -3 1820.26   79.55
 -11  -3   3 2041.10   85.68
  11   3  -2    4.47   16.67
 -11   3   2   10.86    4.34
  11  -3  -2    3.34   14.11
 -11  -3   2   -9.19   16.56
 -11   3   1 2370.06   57.28
  11   3  -1 2265.87  105.69
  11  -3  -1 2164.04  132.03
  11  -3  -1 2030.37   87.90
 -11  -3   1 2263.63  105.59
  11   3   0   13.71   23.86
 -11   3   0   30.19    8.60
  11  -3   0   26.30   15.51
  11  -3   0   56.04   17.80
  11  -3   0   37.83   15.57
 -11  -3   0   51.00   21.83
 -11   3  -1 1287.49   41.62
  11   3   1 1144.23   82.20
  11  -3   1 1190.35   62.15
  11  -3   1 1081.67   52.67
  11  -3   1 1161.96   43.31
 -11  -3  -1 1251.76   75.17
 -11   3  -2 2627.01   89.68
  11   3   2 2367.41  140.09
  11  -3   2 2526.74  111.23
  11  -3   2 2603.12   93.66
 -11  -3  -2 2632.90  132.77
 -11   3  -3  108.33   20.47
  11   3   3   90.46   38.53
  11  -3   3  149.71   25.75
  11  -3   3  162.11   21.71
 -11  -3  -3  146.19   34.99
  11   3   4 6495.55  360.02
  11  -3   4 6782.08  288.70
  11  -3   4 6835.83  297.78
 -11  -3  -4 7067.39  451.72
  11   3   5 6132.05  335.02
  11  -3   5 6503.65  344.01
  11  -3   5 6499.06  287.06
 -11  -3  -5 6837.20  437.07
  11   3   6 1429.91  111.09
  11  -3   6 1629.49   89.08
  11  -3   6 1540.52   74.31
 -11  -3  -6 1501.26  101.89
  11   3   7 4817.15  281.60
  11   3   7 5270.08  260.48
  11  -3   7 5420.99  231.05
  11  -3   7 5618.18  273.09
 -11  -3  -7 5483.62  285.71
  11   3   8   -7.29   26.40
  11   3   8   14.25   21.93
  11  -3   8  -18.84   22.97
  11  -3   8    7.02   15.31
 -11  -3  -8   20.91   24.66
  11   3   9 1237.66  177.44
  11   3   9 1246.85   94.06
  11  -3   9 1405.84  101.12
  11  -3   9 1164.30   95.34
 -11  -3  -9 1291.92   99.55
  11   3  10   67.88   42.00
  11   3  10   79.87   34.69
  11  -3  10   56.31   37.15
  11  -3  10   45.72   31.83
 -11  -3 -10   80.46   34.23
  11   3  11  896.93  156.62
  11   3  11  944.49  103.48
  11  -3  11  987.97  102.24
  11  -3  11  851.72   52.07
 -11  -3 -11  981.45  139.89
 -11   5  18  -25.79   17.49
 -11   5  18   26.63   26.93
  11  -5 -18   -0.97   28.20
 -11   5  17 2507.60  113.09
  11   5 -17 2917.16  277.36
 -11   5  17 2695.61  160.76
  11  -5 -17 2419.96  156.38
 -11   5  16   34.75   15.86
  11   5 -16   -8.13   33.17
 -11   5  16   46.53   28.55
  11  -5 -16    7.93   28.81
 -11   5  15 2357.03  123.90
  11   5 -15 2815.71  165.29
 -11   5  15 2574.21  151.44
  11  -5 -15 2313.47  147.98
 -11   5  14 3488.59  125.25
  11   5 -14 3841.35  211.02
 -11   5  14 3655.04  196.96
  11  -5 -14 3442.02  279.88
  11   5 -13  497.23   17.60
  11   5 -13  510.47   18.19
  11   5 -13  429.44   94.81
 -11   5  13  443.82   55.44
 -11   5  13  492.63   37.23
  11  -5 -13  565.02   57.41
  11   5 -12 2812.67   84.25
  11   5 -12 2910.58  214.56
  11   5 -12 2760.74   72.96
 -11   5  12 2848.29  149.88
 -11   5  12 2573.22   79.77
  11  -5 -12 2489.08  147.88
 -11   5  11  161.53   34.51
  11   5 -11  139.04   34.81
  11   5 -11  167.15   11.94
  11  -5 -11  103.97   36.03
 -11   5  10   40.51   23.18
  11   5 -10   28.38    9.81
  11   5 -10   36.86   24.42
  11  -5 -10   41.89   26.07
 -11  -5  10   21.56    7.98
 -11   5   9  522.12   79.93
  11   5  -9  465.49   25.71
 -11   5   9  485.71   13.86
  11  -5  -9  478.00   88.04
 -11  -5   9  502.83   43.09
  11   5  -8  764.17   37.10
 -11   5   8  876.41   60.73
  11  -5  -8  699.97   63.35
 -11  -5   8  720.15   38.46
  11   5  -7   10.24   26.11
 -11   5   7   39.08   24.30
  11  -5  -7   72.09   25.51
 -11  -5   7   49.42   16.20
  11   5  -6  370.29   49.56
 -11   5   6  394.54   41.41
  11  -5  -6  313.22   43.03
 -11  -5   6  374.04   31.43
 -11   5   5  148.34   30.47
  11   5  -5  163.52   24.69
 -11   5   5  152.45    8.82
  11  -5  -5  164.77   29.67
 -11  -5   5  187.31   41.51
  11   5  -4 2974.72  129.76
 -11   5   4 3122.84   78.42
  11  -5  -4 2995.87  140.06
 -11  -5   4 3137.53  138.13
  11   5  -3 1093.72   65.65
 -11   5   3 1084.72   40.08
  11  -5  -3 1027.49   99.13
 -11  -5   3 1035.40   66.56
  11   5  -2 1213.74   77.87
 -11   5   2 1268.75   50.61
  11  -5  -2 1269.96   70.25
 -11  -5   2 1412.33   79.62
  11   5  -1 4481.02  212.78
 -11   5   1 4424.51  137.49
  11  -5  -1 4458.58  190.64
 -11  -5   1 4918.90  225.58
  11   5   0  411.16   49.47
 -11   5   0  396.07   21.60
  11  -5   0  374.92   35.41
 -11  -5   0  446.04   82.09
 -11   5  -1 1455.87   52.64
  11   5   1 1490.54   98.56
  11  -5   1 1504.74   69.79
  11  -5   1 1573.37  111.96
 -11  -5  -1 1614.21  101.43
 -11   5  -2   67.13   15.63
  11   5   2   92.38   32.28
  11  -5   2   73.40   20.15
  11  -5   2   87.37   18.32
 -11  -5  -2   81.98   32.96
 -11   5  -3  187.36   23.13
  11   5   3  205.53   43.48
  11  -5   3  136.90   36.69
  11  -5   3  245.97   26.56
 -11  -5  -3  232.03   43.52
 -11   5  -4 4834.48  203.88
  11   5   4 5089.63  284.39
  11  -5   4 5632.54  225.22
  11  -5   4 4920.86  193.93
 -11  -5  -4 5290.72  284.68
 -11   5  -5   24.03   16.69
  11   5   5  -45.96   31.99
  11  -5   5   39.33   26.52
  11  -5   5    8.51   13.58
 -11  -5  -5   27.04   29.66
 -11   5  -6  361.89   37.77
  11   5   6  492.95   66.93
  11  -5   6  400.68   33.07
  11  -5   6  361.08   28.92
 -11  -5  -6  450.11   99.59
 -11   5  -7  179.00   68.28
  11   5   7  448.57   69.41
  11  -5   7  401.31   29.19
  11  -5   7  490.21   33.48
 -11  -5  -7  521.03  105.21
 -11   5  -8 2586.42  143.59
  11   5   8 2794.98  312.55
  11  -5   8 3012.58  120.20
  11  -5   8 2829.73  142.08
 -11  -5  -8 2822.15  193.10
  11   5   9  485.10   73.67
  11   5   9  671.00   91.95
 -11   5  -9  426.10   54.10
 -11  -5  -9  539.46   77.75
  11   5  10  875.91   95.43
  11   5  10  929.13  122.20
 -11  -5 -10  805.42  100.51
 -11   7  16   27.77   55.28
 -11   7  16   29.60   24.09
  11  -7 -16  -27.33   36.55
 -11   7  15 1469.00   66.23
  11   7 -15 2192.58  161.41
 -11   7  15 1799.32  198.47
  11  -7 -15 1606.44  142.68
 -11   7  14    9.11   53.51
  11   7 -14  -28.02   61.28
 -11   7  14   27.58   12.69
  11  -7 -14    2.77   36.27
 -11   7  13  148.96   29.20
  11   7 -13  238.74   51.22
 -11   7  13  297.96   78.23
  11  -7 -13  232.74   51.85
 -11   7  12 1984.59   94.14
  11   7 -12 2407.62  152.50
 -11   7  12 2257.88  143.27
  11  -7 -12 1980.25  152.61
 -11   7  11 1178.39   95.56
  11   7 -11 1319.13  105.99
  11   7 -11 1147.92   35.88
 -11   7  11 1052.60   41.37
  11  -7 -11 1007.86  101.01
 -11  -7  11 1147.04   41.19
  11   7 -10 5156.81  172.15
 -11   7  10 5159.94  277.98
  11  -7 -10 4694.60  283.16
  11   7  -9    9.97   11.10
 -11   7   9   12.98   25.13
  11  -7  -9    8.12   45.26
 -11  -7   9    7.00   12.87
  11   7  -8 1784.18   70.01
 -11   7   8 1908.60  172.64
  11  -7  -8 1644.13  119.73
 -11  -7   8 1820.23  108.71
  11   7  -7 6071.42  289.11
 -11   7   7 6143.76  305.01
  11  -7  -7 5647.20  308.36
 -11  -7   7 5996.85  252.17
  11   7  -6    2.06   14.29
 -11   7   6   27.56   21.66
  11  -7  -6   -7.49   23.15
 -11  -7   6   -1.30   15.92
 -11   7   5 3231.76  161.13
  11   7  -5 3065.40  132.25
 -11   7   5 3388.86  105.04
  11  -7  -5 3053.71  169.82
 -11  -7   5 2987.89  142.73
 -11   7   4 2137.52  111.45
  11   7  -4 1990.07   97.66
 -11   7   4 2197.50   71.17
  11  -7  -4 2028.12  119.58
 -11  -7   4 2014.06  106.81
  11   7  -3 1718.41   92.71
 -11   7   3 1750.98   61.59
  11  -7  -3 1703.90   98.69
 -11  -7   3 1741.39  149.24
  11   7  -2 1910.23  106.80
 -11   7   2 2051.41   72.77
  11  -7  -2 1942.81  105.62
 -11  -7   2 1852.69  116.09
  11   7  -1 2429.30  136.23
 -11   7   1 2641.60   94.46
  11  -7  -1 2493.61  125.16
 -11  -7   1 2659.68  151.06
  11   7   0  146.83   34.28
 -11   7   0  100.39   18.83
  11  -7   0  132.01   26.68
 -11  -7   0  174.71   38.21
  11   7   1  364.13   54.73
 -11   7  -1  443.75   31.92
  11  -7   1  476.22   39.60
 -11  -7  -1  463.28   61.33
 -11   7  -2 2646.33  151.71
  11   7   2 2470.76  232.59
  11  -7   2 2793.12  124.54
  11  -7   2 2523.82  160.10
 -11  -7  -2 2586.51  174.53
 -11   7  -3  113.73   24.28
  11   7   3  124.09   39.16
  11  -7   3   83.56   37.28
  11  -7   3  132.48   40.30
 -11  -7  -3  106.63   44.78
 -11   7  -4 2020.77  100.60
  11   7   4 1825.94  140.60
  11  -7   4 2123.02  125.06
  11  -7   4 2284.22   98.36
 -11  -7  -4 2115.26  161.88
 -11   7  -5  663.72   53.39
  11   7   5  512.13   79.78
  11  -7   5  689.60   43.45
  11  -7   5  637.32   40.03
 -11  -7  -5  594.76   90.20
 -11   7  -6  887.53   64.83
  11   7   6  842.00  173.29
  11  -7   6  932.87   79.13
  11  -7   6  842.09   45.65
 -11  -7  -6  857.39  107.78
  11   7   7  848.05  125.18
 -11   7  -7 1048.94   77.32
 -11  -7  -7  927.05  123.45
  11   9 -11  769.77  101.20
 -11   9  11  601.99   84.48
  11  -9 -11  615.12   98.54
  11   9 -10  297.18   68.36
 -11   9  10  249.47   61.78
  11  -9 -10  317.93  112.75
  11   9  -9  417.94   30.43
 -11   9   9  384.80   64.39
  11  -9  -9  371.15   73.38
 -11  -9   9  363.08   34.28
  11   9  -8  -16.19   13.87
 -11   9   8   64.42   27.57
  11  -9  -8    7.07   29.99
 -11  -9   8   -6.29   15.79
  11   9  -7  203.22   56.83
 -11   9   7  418.41   57.03
  11  -9  -7  396.49   65.02
 -11  -9   7  381.81   39.25
  11   9  -6  101.90   26.65
 -11   9   6  116.64   36.58
  11  -9  -6   86.81   68.09
 -11  -9   6   84.47   28.81
 -11   9   5  708.23   72.67
  11   9  -5  854.49   61.12
 -11   9   5  733.41   41.74
  11  -9  -5  810.56   80.61
 -11  -9   5  745.77   63.20
 -11   9   4   33.61   22.59
  11   9  -4    8.30   21.54
 -11   9   4  -12.35   13.36
  11  -9  -4   50.34   26.54
 -11  -9   4   -0.81   22.72
  11   9  -3   53.94   66.14
 -11   9   3  216.27   24.27
  11  -9  -3  192.24   43.07
 -11  -9   3  201.35   42.16
  11   9  -2  108.49   58.35
 -11   9   2   89.43   20.05
  11  -9  -2   79.56   33.03
 -11  -9   2  110.48   37.03
  11   9  -1 1731.00  122.38
 -11   9   1 1525.50  107.81
  11  -9  -1 1595.68  103.76
 -11  -9   1 1496.60  123.55
  11   9   0  452.94   69.64
 -11   9   0  415.88   36.77
  11  -9   0  436.07   49.39
 -11  -9   0  367.74   69.10
  11   9   1 2476.56  284.29
 -11   9  -1 2358.70  115.33
  11  -9   1 2520.26  133.16
 -11  -9  -1 2366.13  184.89
 -11   9  -2  165.20   29.73
  11   9   2  132.85   98.85
  11  -9   2  186.39   33.39
  11  -9   2  197.95   33.55
 -11  -9  -2  164.66   58.33
 -11   9  -3  236.97   33.21
  11  -9   3  159.52   32.06
  11  -9   3  110.67   30.95
 -11  -9  -3  201.15   60.85
 -12   0  21  -27.07   26.45
  12   0 -20 1331.72   54.63
 -12   0  20 1197.89   85.40
  12   0 -19  -22.69   16.45
  12   0 -19   16.04   11.31
 -12   0  19   -3.41   18.59
  12   0 -18  861.88   58.45
  12   0 -18  733.02   49.80
 -12   0  18  786.02   54.93
  12   0 -17   22.99   13.59
  12   0 -17  -16.56   10.72
 -12   0  17    0.90   14.88
  12   0 -16 1985.96   71.43
  12   0 -16 1797.50   77.28
 -12   0  16 1681.29   79.11
  12   0 -15   -2.53   21.20
  12   0 -15  -11.42   12.42
  12   0 -14 1047.96   47.62
  12   0 -14 1085.52   71.34
  12   0 -13   29.20   12.35
  12   0 -13   14.32   14.03
  12   0 -12 2031.68   77.94
  12   0 -12 1920.28   63.50
  12   0 -11   35.43   13.34
  12   0 -11    5.78    8.98
  12   0 -10  366.88   43.01
  12   0 -10  384.64   17.13
  12   0  -9    0.90   11.15
  12   0  -9    0.90   12.05
  12   0  -9    7.37    9.83
  12   0  -824676.06 1435.75
  12   0  -823469.48 1312.86
  12   0  -823760.51 1175.44
  12   0  -7  -10.77   11.69
  12   0  -7    6.70    7.85
  12   0  -631252.96 1930.03
  12   0  -5   11.59   13.27
  12   0  -4  814.79   42.61
  12   0  -3    7.93   14.00
  12   0  -2 2462.62  101.24
 -12   0   2 2669.24  104.61
  12   0  -1   22.41   15.00
 -12   0   1  -11.16   15.39
  12   0   0 4161.66  187.76
  12   0   0 5080.79  155.27
 -12   0   0 5025.19  205.92
  12   0   1   10.04   10.45
  12   0   1   29.84   19.39
 -12   0  -1   27.79   29.56
  12   0   2 3113.29  225.12
  12   0   2 3413.13  116.20
 -12   0  -2 3530.20  154.02
  12   0   3   25.87   14.27
  12   0   3   12.81   23.04
 -12   0  -3   22.76   19.72
  12   0   4 1251.75   87.91
  12   0   4 1466.91   98.58
 -12   0  -4 1514.12   81.84
  12   0   5   -2.99   19.11
  12   0   5   -7.96   15.32
 -12   0  -5    7.35   17.33
  12   0   6 5893.01  304.85
  12   0   6 6714.63  369.44
 -12   0  -6 6800.39  312.45
  12   0   7   40.37   22.97
  12   0   7   26.31   22.90
 -12   0  -7    2.76   21.52
  12   0   8 3782.64  195.91
  12   0   8 3269.99  252.29
 -12   0  -8 3987.71  191.36
  12   0   9   -2.88   22.69
  12   0   9  -15.53   25.36
 -12   0  -9  -13.24   21.25
  12   0  10 1973.28  136.32
  12   0  10 1934.77  123.51
 -12   0 -10 1908.80  111.34
  12   0  11   43.13   51.01
  12   0  11    7.17   23.99
 -12   0 -11  -17.71   20.47
  12   2 -20  187.89   40.82
 -12   2  20  172.39   57.68
 -12   2  20  174.59   32.48
  12  -2 -20  216.26   30.69
  12   2 -19   17.21   25.35
 -12   2  19   14.39   22.05
 -12   2  19   26.56   20.91
  12  -2 -19   52.51   19.92
  12   2 -18  629.62   97.09
 -12   2  18  735.63   53.32
 -12   2  18  830.20   54.27
  12  -2 -18  799.02   80.65
  12   2 -17   75.93   16.00
  12   2 -17  101.27    9.97
  12   2 -17  104.01   27.22
 -12   2  17  102.83   23.93
 -12   2  17  117.15   22.38
  12  -2 -17   89.77   39.03
  12   2 -16   76.54   16.71
  12   2 -16   78.49   10.16
  12   2 -16   80.81   25.42
 -12   2  16   90.02   19.10
 -12   2  16   99.82   22.96
  12  -2 -16   98.06   23.09
  12   2 -15 5432.83  176.42
  12   2 -15 5844.53  185.42
  12   2 -15 5145.58  234.95
 -12   2  15 5707.85  248.15
 -12   2  15 5396.48  211.43
  12  -2 -15 5546.08  240.89
  12   2 -14  142.81   23.38
  12   2 -14  186.11   44.80
  12   2 -14  207.39   15.69
 -12   2  14  177.18   19.58
 -12   2  14  198.32   28.39
  12  -2 -14  199.56   29.69
  12   2 -1315468.94  720.67
  12   2 -1313401.05  632.26
  12   2 -1312715.94  650.16
 -12   2  1313795.62  619.90
 -12   2  1314543.23  735.19
  12  -2 -1313958.86  711.70
  12   2 -12  696.23   44.53
  12   2 -12  853.31   34.02
  12   2 -12  749.25   30.90
 -12   2  12  780.06   42.74
 -12   2  12  760.23   52.02
  12  -2 -12  781.09   52.36
  12   2 -11 4765.58  187.54
  12   2 -11 5176.74  178.91
  12   2 -11 5052.59  167.34
  12  -2 -11 5112.22  218.33
  12   2 -10  426.54   38.36
  12   2 -10  410.88   45.45
 -12   2  10  447.81   13.56
  12  -2 -10  431.29   36.57
  12   2  -9  367.68   22.52
  12   2  -9  350.71   25.05
  12  -2  -9  326.47   32.46
  12   2  -8  607.10   29.81
  12  -2  -8  590.64   63.02
  12   2  -7  239.25   20.67
  12  -2  -7  213.63   26.76
  12   2  -6 1656.39   91.46
  12  -2  -6 1693.03   71.71
 -12  -2   6 1489.65   95.03
  12   2  -5  736.17   37.37
  12  -2  -5  712.85   40.94
 -12  -2   5  675.22   64.03
  12   2  -4  644.80   37.08
  12  -2  -4  550.74   37.54
  12  -2  -4  535.87   36.63
 -12  -2   4  667.57   39.23
  12   2  -3 1053.97   53.53
  12  -2  -3 1033.51   23.09
  12  -2  -3  993.84   50.94
  12  -2  -3  828.85   47.26
 -12  -2   3 1164.04   56.31
  12   2  -2   41.54   19.91
  12  -2  -2   49.46    5.82
  12  -2  -2   45.81   18.06
 -12  -2   2   65.13   33.49
  12   2  -1   31.15   21.41
  12  -2  -1   47.06    7.66
  12  -2  -1   37.20   18.97
 -12  -2   1   47.48   21.08
  12   2   0 2369.43  122.30
  12  -2   0 2569.24   92.71
  12  -2   0 2368.88  108.03
 -12  -2   0 2554.05  120.49
  12   2   1  747.17   62.73
  12  -2   1  723.26   51.45
  12  -2   1  779.00   47.13
 -12  -2  -1  815.34   91.93
  12   2   2  700.59   67.52
  12  -2   2  755.98   54.16
  12  -2   2  761.47   36.64
 -12  -2  -2  771.26   61.57
  12   2   313361.56  771.45
  12  -2   313885.19  728.61
  12  -2   314155.21  749.29
 -12  -2  -314707.29  788.99
  12   2   4  109.47   43.81
  12  -2   4  -25.48   26.58
  12  -2   4   11.05   19.48
 -12  -2  -4   18.20   23.01
  12   2   5 5703.73  249.09
  12   2   5 5078.29  282.66
  12  -2   5 5891.70  250.40
  12  -2   5 5463.87  244.57
 -12  -2  -5 5797.14  283.33
  12   2   6   41.93   28.00
  12   2   6   21.52   21.46
  12  -2   6   42.93   21.15
  12  -2   6   32.34   20.39
 -12  -2  -6   11.53   25.34
  12   2   7  303.78   89.71
  12   2   7  376.83   44.37
  12  -2   7  364.69   45.95
  12  -2   7  440.58   39.90
 -12  -2  -7  464.08   51.63
  12   2   8    5.97   23.66
  12   2   8   17.22   26.83
  12  -2   8   23.15   24.04
  12  -2   8    6.14   19.05
 -12  -2  -8    5.68   24.84
  12   2   9 1010.07  130.40
  12   2   9 1092.91   89.91
  12  -2   9 1065.14  132.67
  12  -2   9  854.90   60.77
 -12  -2  -9 1008.44  124.58
  12   2  10   13.54   33.54
  12   2  10   29.43   35.49
  12  -2  10   27.44   21.74
  12  -2  10   92.97   33.76
 -12  -2 -10   36.81   29.81
  12   2  11  980.78  106.19
  12   2  11  978.36  102.68
  12  -2  11  973.07  106.73
  12  -2  11  985.63   68.83
 -12  -2 -11  939.13   86.96
  12   4 -19   -4.35   32.25
 -12   4  19   21.89   31.18
 -12   4  19   33.31   25.08
  12  -4 -19   -8.11   25.30
  12   4 -18  -14.80   32.60
 -12   4  18   60.12   19.66
 -12   4  18   10.26   27.51
  12  -4 -18   49.29   27.38
  12   4 -17   -5.71   27.31
 -12   4  17   18.90   16.07
 -12   4  17   19.84   24.64
  12  -4 -17   23.64   24.11
  12   4 -16 2530.72  149.79
 -12   4  16 2389.50  130.99
 -12   4  16 2414.83  140.07
  12  -4 -16 2489.97  200.92
  12   4 -15 1723.95  110.52
  12   4 -15 1649.22   34.58
  12   4 -15 1679.34   41.50
 -12   4  15 1794.80  105.21
 -12   4  15 1654.82   65.34
  12  -4 -15 1750.20  105.39
  12   4 -14 1989.86  169.23
  12   4 -14 2092.01   50.99
  12   4 -14 2173.87   52.75
 -12   4  14 2110.83  117.18
 -12   4  14 1950.82   70.80
  12  -4 -14 1991.55  115.28
  12   4 -13  833.63   36.75
  12   4 -13  735.59   59.54
  12   4 -13  777.19   23.40
 -12   4  13  842.00   62.79
 -12   4  13  810.71   30.04
  12  -4 -13  729.36  101.54
  12   4 -12  282.53   15.54
  12   4 -12  344.61   37.78
  12   4 -12  290.17   17.06
 -12   4  12  340.97   40.48
  12  -4 -12  275.96   41.92
  12   4 -11  316.84   28.82
  12   4 -11  412.04   39.72
 -12   4  11  296.27   11.33
 -12   4  11  348.85   41.48
  12  -4 -11  331.23   42.35
  12   4 -10   59.21   21.77
  12   4 -10   70.65   25.21
 -12   4  10   81.00    6.72
 -12   4  10   39.35   45.06
  12  -4 -10   43.27   48.75
  12   4  -9 1132.05   66.57
 -12   4   9 1159.12   76.46
 -12   4   9 1160.10   22.51
 -12  -4   9 1014.61   46.06
  12  -4  -9 1098.02   76.19
  12   4  -812792.84  566.51
 -12   4   813670.56  687.99
 -12   4   813100.45  441.41
 -12  -4   812176.53  646.75
  12  -4  -812237.89  638.28
  12   4  -7  154.63   21.29
  12  -4  -7  138.00   51.75
 -12  -4   7  176.18   36.98
  12   4  -613575.89  625.80
  12  -4  -612673.62  649.26
 -12  -4   613149.54  727.75
  12   4  -5 1459.49   70.20
  12  -4  -5 1451.78   80.99
 -12  -4   5 1598.31   74.47
  12   4  -4   59.18   21.80
 -12   4   4   58.65    2.94
  12  -4  -4   54.15   22.30
 -12  -4   4   48.71   21.33
  12   4  -3 4774.75  210.30
 -12   4   3 4726.28  129.48
  12  -4  -3 4693.66  203.10
 -12  -4   3 5106.98  218.19
  12   4  -2 3238.10  153.12
 -12   4   2 3162.72   78.36
  12  -4  -2 3112.10  136.74
 -12  -4   2 3412.52  156.49
  12   4  -1 1276.63   82.39
 -12   4   1 1225.00   34.41
  12  -4  -1 1335.69   69.96
 -12  -4   1 1374.62   80.56
  12  -4  -1 1229.76   67.64
  12   4   0   57.86   28.48
 -12   4   0   47.99   10.25
  12  -4   0   57.43   21.60
 -12  -4   0   36.41   27.45
  12  -4   0   46.68   19.55
  12   4   1  347.77   88.44
 -12   4  -1  378.78   22.43
  12  -4   1  421.14   37.96
 -12  -4  -1  444.72   83.88
  12  -4   1  387.10   34.59
  12   4   2 1028.21   85.76
 -12   4  -2  965.86   61.66
  12  -4   2  949.52   53.68
 -12  -4  -2 1067.42  125.63
  12  -4   2 1153.36   62.75
  12   4   3  516.45   56.93
 -12   4  -3  357.87   27.88
  12  -4   3  452.76   58.41
  12  -4   3  325.31   30.50
 -12  -4  -3  433.33   51.84
  12  -4   3  422.72   31.09
  12   4   4  838.02   79.41
 -12   4  -4  756.03   42.38
  12  -4   4  853.73   78.79
  12  -4   4  695.28   42.03
 -12  -4  -4  738.01   72.72
  12  -4   4  760.35   48.05
  12   4   5  103.81   41.52
 -12   4  -5  109.51   22.34
  12  -4   5   92.26   23.51
  12  -4   5   95.14   19.36
 -12  -4  -5  114.03   59.95
  12  -4   5  112.98   42.18
  12   4   6 3857.62  249.63
  12  -4   6 4512.25  286.05
  12  -4   6 4493.64  188.63
  12  -4   6 3998.51  161.37
 -12  -4  -6 4395.89  348.55
  12   4   7  876.99   81.15
  12   4   7  861.89   94.38
  12  -4   7 1013.17   73.89
  12  -4   7 1004.77   55.58
  12  -4   7  907.34   49.09
 -12  -4  -7  932.90   91.26
  12   4   8 2349.25  155.24
  12   4   8 2273.39  175.80
  12  -4   8 2405.27  143.62
  12  -4   8 2509.93  149.12
  12  -4   8 2393.19  100.25
 -12  -4  -8 2451.80  163.60
  12   4   9 1761.28  134.77
  12   4   9 1898.32  163.22
  12  -4   9 1790.74   84.99
  12  -4   9 1986.64  132.31
  12  -4   9 1767.40   80.21
 -12  -4  -9 1892.27  148.86
  12   4  10  970.34  159.41
  12   4  10  883.61  121.04
  12  -4  10 1101.34  158.03
 -12  -4 -10  994.15  104.25
 -12   6  17  480.32   63.48
 -12   6  17  369.25   32.74
  12  -6 -17  412.61   67.69
  12   6 -16  155.69   49.86
 -12   6  16  141.86   42.26
 -12   6  16  113.57   32.32
  12  -6 -16  124.62   74.57
  12   6 -15  289.95   55.74
 -12   6  15  251.01   48.55
 -12   6  15  249.59   22.47
  12  -6 -15  238.88   51.21
  12   6 -14  202.40   70.44
 -12   6  14  126.73   40.51
 -12   6  14  122.15   25.02
  12  -6 -14  100.43   68.73
  12   6 -13 4066.86  132.02
  12   6 -13 4521.10  244.76
  12   6 -13 4057.57  108.48
 -12   6  13 4192.36  238.29
 -12   6  13 3851.57  129.54
  12  -6 -13 3759.68  235.49
  12   6 -12 2390.43  145.92
  12   6 -12 2109.71   59.43
 -12   6  12 2155.00  139.14
  12  -6 -12 1873.54  216.62
  12   6 -11 4279.26  227.99
  12   6 -11 3833.27  144.18
 -12   6  11 3929.98  302.90
  12  -6 -11 3445.00  215.72
  12   6 -10 2086.97   67.14
 -12   6  10 2094.28  123.75
 -12   6  10 1885.60   61.49
 -12  -6  10 1763.55   69.84
  12  -6 -10 1852.17  191.62
 -12   6   9 1318.98   92.83
  12   6  -9 1407.72   76.99
 -12  -6   9 1368.37   83.14
  12  -6  -9 1395.35   97.47
  12   6  -8 1462.12   59.20
 -12   6   8 1411.79   92.00
  12  -6  -8 1474.05  150.66
 -12  -6   8 1373.50   92.18
  12   6  -7  269.13   26.82
 -12   6   7  265.08   40.48
  12  -6  -7  269.96   42.41
 -12  -6   7  279.79   45.94
  12   6  -6 2973.91  124.82
 -12   6   6 3187.15  155.14
 -12   6   6 3272.80  100.14
 -12  -6   6 2961.41  131.10
  12  -6  -6 2889.98  154.15
  12   6  -5   45.47   20.43
 -12   6   5   61.46    7.98
  12  -6  -5   40.89   25.84
 -12  -6   5   34.46   22.15
  12   6  -4  191.46   28.27
 -12   6   4  165.82   17.55
  12  -6  -4  173.00   32.61
 -12  -6   4  161.00   30.35
  12   6  -3 1360.58   76.54
 -12   6   3 1323.65   39.11
  12  -6  -3 1360.37  118.94
 -12  -6   3 1404.01   81.96
  12   6  -2    3.76   20.68
 -12   6   2    7.04   13.06
  12  -6  -2   30.26   19.16
 -12  -6   2   16.34   22.43
  12   6  -1 1522.62  143.25
 -12   6   1 1524.37   69.95
  12  -6  -1 1626.20   82.38
 -12  -6   1 1571.49   98.95
  12   6   0 2921.35  155.80
 -12   6   0 2950.22  101.96
  12  -6   0 2983.67  134.11
 -12  -6   0 3089.37  168.18
  12   6   1  754.12   74.15
 -12   6  -1  807.99   37.87
  12  -6   1  888.20   84.51
 -12  -6  -1  833.46  126.07
  12  -6   1  937.09   80.88
  12   6   2 2082.57  141.19
 -12   6  -2 2270.70   92.38
  12  -6   2 2462.86  154.13
 -12  -6  -2 2430.60  231.61
  12  -6   2 2253.86  102.61
  12   6   3 4749.69  405.23
 -12   6  -3 4903.37  207.29
  12  -6   3 5501.02  236.66
 -12  -6  -3 5198.92  421.25
  12  -6   3 5012.86  215.12
  12   6   4   56.29   42.27
 -12   6  -4   86.60   20.97
  12  -6   4   65.69   22.23
 -12  -6  -4  140.31   67.70
  12  -6   4   62.09   19.63
  12   6   5 2594.24  188.90
 -12   6  -5 2365.15  115.92
  12  -6   5 2827.52  120.75
 -12  -6  -5 2611.29  281.16
  12  -6   5 2590.08  109.35
  12   6   6  155.61   86.96
 -12   6  -6  115.61   27.95
  12  -6   6  136.60   21.64
 -12  -6  -6  151.20   50.82
  12  -6   6  110.48   37.16
  12   6   7    8.60   36.19
 -12   6  -7  -20.79   31.79
  12  -6   7   -4.16   13.80
 -12  -6  -7   48.59   33.68
  12  -6   7    8.35   21.17
  12   6   8   41.87   52.06
 -12   6  -8   38.54   25.57
 -12  -6  -8   50.01   42.46
  12   8 -14 1274.99  122.61
 -12   8  14 1177.02  110.28
 -12   8  14  903.84   43.02
  12  -8 -14  968.32  121.35
  12   8 -13  247.55   57.27
 -12   8  13  160.42   53.44
 -12   8  13  176.12   17.86
  12  -8 -13  160.22   97.91
  12   8 -12   72.51   36.44
 -12   8  12   54.97   33.24
 -12   8  12    5.80   17.81
  12  -8 -12    0.64   37.96
 -12   8  11  511.73  111.46
  12  -8 -11  518.45   79.53
  12   8 -10   98.22   16.30
 -12   8  10   79.52   37.92
  12  -8 -10  121.40   44.66
 -12  -8  10   60.40   31.55
  12   8  -9  736.58   38.53
 -12   8   9  717.19   76.58
  12  -8  -9  506.14   81.49
 -12  -8   9  686.08   68.85
  12   8  -8 1791.06   78.02
 -12   8   8 1738.38  122.93
  12  -8  -8 1569.53  129.00
 -12  -8   8 1739.51  123.43
  12   8  -7   66.00   33.43
 -12   8   7   85.72   51.95
  12  -8  -7   59.60   34.59
 -12  -8   7   40.44   22.80
  12   8  -6 1212.26   69.88
 -12   8   6 1279.55   89.21
 -12   8   6 1216.39   46.26
 -12  -8   6 1244.13   75.43
  12  -8  -6 1002.03   98.26
  12   8  -5 1074.39   67.88
 -12   8   5 1034.24   78.72
 -12   8   5 1048.78   42.00
 -12  -8   5 1078.98   74.26
  12  -8  -5  987.41   86.47
  12   8  -4  742.13   62.50
 -12   8   4  839.23   37.11
  12  -8  -4  901.41  116.67
 -12  -8   4  797.39   67.20
  12   8  -3 1325.51   89.65
 -12   8   3 1360.42   54.82
  12  -8  -3 1294.79   96.37
 -12  -8   3 1327.32   95.05
  12   8  -2 2310.55  134.96
 -12   8   2 2316.05   87.85
  12  -8  -2 2233.00  132.94
 -12  -8   2 2220.73  142.45
  12   8  -1   12.31   27.33
 -12   8   1   20.50   13.91
  12  -8  -1   44.63   23.61
 -12  -8   1   24.58   49.30
  12   8   0 1038.68   90.88
 -12   8   0 1000.49   73.40
  12  -8   0 1106.08   74.18
 -12  -8   0 1070.13   97.99
  12   8   1  434.61   60.26
 -12   8  -1  378.90   33.19
  12  -8   1  413.92   43.92
 -12  -8  -1  446.80   68.26
  12  -8   1  418.68   43.86
  12   8   2   11.64   30.30
 -12   8  -2   11.05   15.91
  12  -8   2   11.44   19.09
 -12  -8  -2   26.14   34.34
  12  -8   2    3.17   19.50
  12   8   3  152.20   76.24
 -12   8  -3  140.94   44.19
  12  -8   3  142.98   28.09
 -12  -8  -3  179.02   53.08
  12  -8   3  110.67   26.98
  12   8   4  -35.19   27.97
 -12   8  -4  -19.05   17.81
  12  -8   4    4.61   17.43
 -12  -8  -4   -0.37   36.38
  12  -8   4   15.51   15.82
  13   1 -21  333.34   41.35
 -13   1  21  238.55   42.77
  13  -1 -21  278.05   48.32
  13   1 -20  -13.35   31.55
 -13   1  20   15.55   19.76
  13  -1 -20    2.33   24.84
  13   1 -19  417.95   23.17
  13   1 -19  296.59   39.24
  13   1 -19  370.77   23.32
 -13   1  19  388.03   38.37
  13  -1 -19  408.64   53.57
  13   1 -18  587.88   40.88
  13   1 -18  391.27   68.95
  13   1 -18  546.12   27.24
 -13   1  18  442.67   40.21
  13  -1 -18  526.71   58.90
  13   1 -17  303.64   20.81
  13   1 -17  246.99   30.80
  13   1 -17  299.20   31.77
 -13   1  17  262.19   28.08
  13  -1 -17  280.12   47.84
  13   1 -16 1484.83   75.34
  13   1 -16 1614.58   55.93
  13   1 -16 1318.95   68.77
 -13   1  16 1324.19   61.60
  13  -1 -16 1584.95  104.42
  13   1 -15  592.29   29.11
  13   1 -15  565.39   28.46
  13   1 -15  530.85   55.29
 -13   1  15  461.15   30.20
  13  -1 -15  560.61   61.93
  13   1 -14 9068.18  354.44
  13   1 -14 8405.93  332.46
  13   1 -14 7728.55  337.85
  13  -1 -14 8377.17  364.66
  13  -1 -14 8290.02  315.70
  13   1 -13  296.69   24.96
  13   1 -13  277.62   23.19
  13   1 -13  340.40   39.48
  13  -1 -13  296.36   31.67
  13  -1 -13  308.70   17.97
  13   1 -12 3983.57  140.62
  13   1 -12 3665.91  134.09
  13   1 -12 4044.92  146.89
  13  -1 -12 4005.56  164.46
  13  -1 -12 4253.93  145.35
  13   1 -11  527.88   30.79
  13   1 -11  538.36   33.61
  13   1 -11  486.48   27.52
  13  -1 -11  587.20   18.46
  13  -1 -11  582.31   39.43
  13   1 -10 1279.29   81.64
  13   1 -10 1234.90   63.66
  13   1 -10 1268.69   52.63
  13  -1 -10 1324.43   63.93
  13  -1 -10 1388.22   39.50
  13   1  -9 4873.58  180.78
  13   1  -9 4605.31  153.55
  13  -1  -9 4804.64  194.11
  13  -1  -9 5296.48  127.81
  13   1  -8 1170.04   54.81
  13  -1  -8 1261.89   62.52
  13  -1  -8 1350.97   22.69
  13   1  -712691.41  579.78
  13  -1  -712224.76  574.21
  13  -1  -711924.25  643.22
  13  -1  -714302.16  468.67
  13   1  -6   63.99   17.46
  13  -1  -6   44.09   18.80
  13  -1  -6   50.48   18.04
  13  -1  -6   71.31    3.79
  13   1  -5 2517.61  102.75
  13  -1  -5 2481.53  105.86
  13  -1  -5 2849.27   49.62
 -13  -1   5 2441.63  104.29
  13   1  -4  299.96   31.08
  13  -1  -4  347.44   31.25
  13  -1  -4  371.29    8.08
 -13  -1   4  417.72   53.01
  13   1  -3  241.23   47.90
  13  -1  -3  254.61    8.60
  13  -1  -3  255.31   29.40
 -13  -1   3  307.06   30.11
  13   1  -2   54.23   21.86
  13  -1  -2   70.16    7.10
  13  -1  -2   53.00   21.21
 -13  -1   2   65.71   22.12
  13   1  -1  930.38   63.16
  13  -1  -1  895.17   59.37
  13  -1  -1 1008.32   29.12
 -13  -1   1  969.96   62.68
  13   1   0   62.68   44.21
  13  -1   0   85.53   40.31
  13  -1   0   73.13   11.23
 -13  -1   0   38.52   41.71
  13   1   1 3275.06  169.22
  13  -1   1 3430.69  229.92
  13  -1   1 3528.73  144.66
 -13  -1  -1 3649.52  169.75
  13   1   2 5830.32  222.66
  13   1   2 4927.56  262.92
 -13   1  -2 5739.75  258.61
  13  -1   2 5128.70  254.39
  13  -1   2 5838.38  215.60
 -13  -1  -2 5867.14  275.09
  13   1   3  155.23   23.24
 -13   1  -3  168.03   30.17
  13   1   3   84.40   36.40
  13  -1   3  151.00   21.16
  13  -1   3  126.85   32.40
 -13  -1  -3  150.01   34.21
  13   1   4 5893.15  317.24
  13   1   4 6597.98  279.76
 -13   1  -4 7123.49  327.69
  13  -1   4 7041.51  353.05
  13  -1   4 6395.38  310.25
 -13  -1  -4 7211.25  342.07
  13   1   5 1510.87   78.27
 -13   1  -5 1712.00   89.67
  13   1   5 1418.81  100.87
  13  -1   5 1370.52   91.14
  13  -1   5 1632.86   78.57
 -13  -1  -5 1682.51   98.47
  13   1   6   43.93   29.30
 -13   1  -6   31.93   24.24
  13   1   6   64.42   23.39
  13  -1   6   80.42   25.09
  13  -1   6   50.69   23.31
 -13  -1  -6   44.05   27.63
  13   1   7 1194.85   81.81
 -13   1  -7 1322.71   80.09
  13   1   7 1173.20  143.60
  13  -1   7 1207.08   82.64
  13  -1   7 1425.86  129.50
 -13  -1  -7 1301.62   90.74
  13   1   8 1094.02   90.28
 -13   1  -8 1248.24   78.25
  13   1   8 1190.47   87.38
  13  -1   8 1152.28   78.80
  13  -1   8 1276.69   89.67
 -13  -1  -8 1235.43   88.24
  13   1   9 1110.45   90.22
 -13   1  -9  937.10   71.98
  13   1   9 1100.41   91.68
  13  -1   9 1069.11   87.99
  13  -1   9  990.01   74.84
 -13  -1  -9 1004.36   82.66
  13   1  10  484.84   63.70
 -13   1 -10  406.87   48.23
  13   1  10  532.12   68.77
  13  -1  10  275.78  110.90
  13  -1  10  399.52   84.49
 -13  -1 -10  445.52   55.47
 -13   3  20   46.14   24.94
  13   3 -20    2.46   49.49
 -13   3  20   13.23   21.72
  13  -3 -20   23.88   39.79
  13   3 -19 1115.72   90.54
 -13   3  19 1162.37   70.96
 -13   3  19 1263.98   84.16
  13  -3 -19 1196.81   81.69
 -13   3  18  393.22   41.91
  13   3 -18  320.20   46.02
 -13   3  18  258.65   32.25
  13  -3 -18  305.76   40.86
  13   3 -17   14.21    5.12
  13   3 -17    7.07    5.29
  13   3 -17    8.67   37.10
 -13   3  17    3.32   23.68
 -13   3  17   20.10   21.03
  13  -3 -17   44.33   20.71
  13   3 -16    0.57    9.02
  13   3 -16    2.72    9.40
  13   3 -16    3.89   18.23
 -13   3  16  -14.41   18.01
 -13   3  16   -7.62   18.16
  13  -3 -16   21.38   30.64
  13   3 -15  168.94   31.31
  13   3 -15  209.81   20.72
  13   3 -15  161.72   11.72
 -13   3  15  139.13   28.92
 -13   3  15  166.23   32.79
  13  -3 -15  200.10   33.05
  13   3 -14 1267.11   38.52
  13   3 -14 1215.08   71.59
  13   3 -14 1331.46   41.96
 -13   3  14 1187.84   61.45
 -13   3  14 1245.70   77.88
  13  -3 -14 1278.05   80.61
  13   3 -13 2263.68   69.84
  13   3 -13 1918.92   96.96
  13   3 -13 1982.08   61.19
 -13   3  13 2066.12  108.01
  13  -3 -13 2031.70  108.83
  13   3 -12 3414.54  144.08
  13   3 -12 3157.59  142.13
  13   3 -12 3218.20  103.41
 -13   3  12 3524.77  160.22
  13  -3 -12 3292.73  161.51
 -13   3  11 4863.65  150.83
  13   3 -11 5052.76  170.63
  13   3 -11 5188.69  216.15
  13  -3 -11 4971.23  312.37
  13   3 -10 1381.10   77.17
  13   3 -10 1481.40   68.63
  13  -3 -10 1392.40   84.00
  13   3  -9 3144.18  109.65
  13  -3  -9 2965.26  141.18
  13   3  -8  183.46   20.74
  13  -3  -8  132.78   29.89
 -13  -3   8  173.28   21.84
  13   3  -714165.13  638.54
  13  -3  -712883.27  645.94
 -13  -3   712680.48  621.10
  13   3  -6  540.40   36.38
  13  -3  -6  459.10   42.29
 -13  -3   6  503.91   38.65
  13   3  -5 1637.98   75.07
  13  -3  -5 1565.51   79.92
 -13  -3   5 1676.95   80.30
  13   3  -4 1502.49   77.97
  13  -3  -4 1538.90   76.76
 -13  -3   4 1664.55   82.33
  13   3  -3  773.70   54.45
  13  -3  -3  731.54   50.80
  13  -3  -3  677.33   48.73
 -13  -3   3  853.74   55.22
  13   3  -2 1567.56  138.25
  13  -3  -2 1663.80   83.37
  13  -3  -2 1481.03   75.21
 -13  -3   2 1625.02   89.89
  13   3  -1 2339.91  130.31
  13  -3  -1 2625.91   71.26
  13  -3  -1 2224.15  104.17
  13  -3  -1 2651.82  120.38
 -13  -3   1 2594.61  130.32
  13   3   0  111.26   56.38
  13  -3   0   99.95   12.83
  13  -3   0   67.92   21.40
  13  -3   0  101.69   26.84
 -13  -3   0  111.41   30.99
  13   3   1 6535.12  363.74
  13  -3   1 6936.08  261.34
  13  -3   1 7074.59  326.39
 -13  -3  -1 7326.69  363.06
  13   3   2 1838.59  201.56
  13  -3   2 2056.63   80.79
  13  -3   2 2143.80  108.12
 -13  -3  -2 2101.69  126.06
  13   3   3  452.71   65.06
  13  -3   3  568.72   37.62
  13  -3   3  535.74   48.55
 -13  -3  -3  672.86   62.01
  13   3   4 1355.12  106.68
  13  -3   4 1422.55   76.62
  13  -3   4 1406.73   70.65
 -13  -3  -4 1400.73   99.47
  13   3   5 1720.51  130.82
  13  -3   5 1927.45   96.66
  13  -3   5 1859.47   94.14
 -13  -3  -5 1821.32  121.99
  13   3   6   28.09   29.63
  13   3   6   21.07   22.39
  13  -3   6   16.62   21.22
  13  -3   6   -1.45   19.14
 -13  -3  -6    8.80   27.11
  13   3   7  882.30   86.65
  13   3   7  790.54   69.89
  13  -3   7  852.48   70.30
  13  -3   7  867.40   58.80
 -13  -3  -7  826.86   81.11
  13   3   8   44.50   34.19
  13   3   8   -1.42   27.97
  13  -3   8   26.67   27.60
  13  -3   8   28.37   19.12
 -13  -3  -8   31.91   30.46
  13   3   9  990.95  108.28
  13   3   9 1011.26   92.74
  13  -3   9 1137.65   95.15
  13  -3   9  984.62   99.68
 -13  -3  -9 1054.26  100.73
  13   3  10  669.45   98.51
  13   3  10  824.96  138.14
  13  -3  10  797.43   89.12
  13  -3  10  707.01   55.07
 -13  -3 -10  699.93   87.40
 -13   5  18  536.05   39.67
 -13   5  18  582.26   67.44
  13  -5 -18  505.63   70.01
 -13   5  17 1462.83   92.90
  13   5 -17 1577.59  125.17
 -13   5  17 1453.02  111.50
  13  -5 -17 1477.90  111.59
 -13   5  16  695.65   37.95
  13   5 -16  719.37   76.90
 -13   5  16  788.05   73.36
  13  -5 -16  772.03  116.68
 -13   5  15  842.76   38.61
  13   5 -15  994.15  128.88
 -13   5  15  932.62   79.89
  13  -5 -15  814.72   80.76
  13   5 -14 5039.40  144.43
  13   5 -14 5161.59  150.28
  13   5 -14 4888.78  260.27
 -13   5  14 4114.14  163.70
 -13   5  14 4996.59  269.63
  13  -5 -14 4543.59  257.13
  13   5 -13  444.24   20.86
  13   5 -13  443.72   19.05
  13   5 -13  414.19   52.39
 -13   5  13  432.96   55.41
  13  -5 -13  387.19   56.13
 -13   5  12 2244.39   60.92
  13   5 -12 2432.16  133.48
  13   5 -12 2327.96   69.71
 -13   5  12 2391.71  137.50
  13  -5 -12 2148.92  138.13
 -13   5  11 1986.25   60.33
  13   5 -11 2103.32   68.27
  13   5 -11 2360.06  120.53
 -13   5  11 2133.76  122.24
  13  -5 -11 1972.20  185.86
 -13   5  10  223.04   38.53
  13   5 -10  210.75   19.07
 -13   5  10  206.18    7.87
  13  -5 -10  170.10   38.71
 -13  -5  10  203.87   20.21
 -13   5   9 3389.58  168.24
  13   5  -9 3319.76  116.15
 -13   5   9 3227.74   76.23
  13  -5  -9 2959.11  165.35
 -13  -5   9 3136.04  160.80
 -13   5   8  141.96   33.65
  13   5  -8  168.90   21.46
 -13   5   8  140.58    6.09
  13  -5  -8  184.55   34.96
 -13  -5   8  157.41   36.83
  13   5  -7 2818.42  115.42
  13  -5  -7 2743.98  147.94
 -13  -5   7 2745.57  120.75
  13   5  -6  243.81   29.84
  13  -5  -6  219.80   38.82
 -13  -5   6  241.91   30.71
  13   5  -5  297.06   33.31
 -13   5   5  248.32    8.46
  13  -5  -5  291.10   38.45
 -13  -5   5  294.22   34.02
  13   5  -4  992.01   65.34
 -13   5   4  955.28   19.91
  13  -5  -4 1032.25   67.95
 -13  -5   4 1067.76   66.68
  13   5  -3  536.18   49.54
 -13   5   3  512.78   21.34
  13  -5  -3  611.21   74.96
 -13  -5   3  605.90   51.62
  13   5  -2   10.58   23.05
 -13   5   2   20.53    6.35
  13  -5  -2    3.10   19.31
 -13  -5   2   23.84   23.43
 -13   5   1  668.81   24.25
  13   5  -1  694.01   62.18
  13  -5  -1  773.92   51.41
  13  -5  -1  776.27   50.38
 -13  -5   1  746.59   65.76
 -13   5   0   14.59   14.55
  13   5   0  -13.20   24.50
  13  -5   0   29.52   18.73
  13  -5   0   25.79   28.47
 -13  -5   0   -0.06   25.21
 -13   5  -1  125.99   15.87
  13   5   1  175.38   63.71
  13  -5   1  129.00   26.26
  13  -5   1  177.87   24.67
 -13  -5  -1  157.77   63.10
 -13   5  -2 4764.40  182.04
  13   5   2 4861.67  273.34
  13  -5   2 5348.09  232.70
  13  -5   2 4824.17  210.71
 -13  -5  -2 5160.90  383.31
 -13   5  -3  335.10   45.43
  13   5   3  520.18   65.04
  13  -5   3  413.40   39.39
  13  -5   3  334.49   33.77
 -13  -5  -3  409.90   60.62
 -13   5  -4 4195.05  178.42
  13   5   4 4402.92  277.90
  13  -5   4 4835.37  209.37
  13  -5   4 4173.49  181.37
 -13  -5  -4 4463.88  266.63
 -13   5  -5  622.89   45.29
  13   5   5  556.32   84.72
  13  -5   5  629.39   41.96
  13  -5   5  682.07   48.93
 -13  -5  -5  685.91  127.74
 -13   5  -6  -20.38   23.07
  13   5   6  105.49   69.31
  13  -5   6   92.19   18.36
  13  -5   6   96.26   33.89
 -13  -5  -6   94.97   67.62
  13   5   7 1578.87  148.27
  13  -5   7 1546.19   73.19
  13  -5   7 1682.96   82.80
 -13  -5  -7 1709.35  145.40
  13   5   8 1363.12  118.62
  13   5   8 1269.70  145.08
  13  -5   8 1294.63   68.32
  13  -5   8 1181.18   61.40
 -13  -5  -8 1333.65  130.80
 -13   7  16  754.23  143.53
  13  -7 -16  694.46   98.34
 -13   7  15  286.71   22.96
 -13   7  15  347.76   99.31
  13  -7 -15  242.13   63.36
 -13   7  14   53.29   64.31
  13   7 -14   69.43   43.42
 -13   7  14   64.51   11.53
  13  -7 -14   81.39   42.28
  13   7 -13  850.62   87.28
 -13   7  13  629.74   82.84
  13  -7 -13  746.32   89.26
 -13   7  12 1220.70  105.50
  13   7 -12 1505.56  118.11
  13   7 -12 1294.83   60.32
  13  -7 -12 1128.63  113.85
 -13   7  11 1189.33   37.43
  13   7 -11 1609.69  115.58
  13   7 -11 1496.42   50.97
 -13   7  11 1370.21  106.68
  13  -7 -11 1150.53  112.71
 -13  -7  11 1401.63   81.83
 -13   7  10 1202.62   93.90
  13   7 -10 1184.27   47.72
 -13   7  10 1006.53   30.17
  13  -7 -10  935.50   97.69
 -13  -7  10 1050.45   53.60
  13   7  -9 1809.88   73.81
 -13   7   9 1795.81  183.75
  13  -7  -9 1696.09  191.85
 -13  -7   9 1660.64   81.14
  13   7  -8   -3.37   24.76
 -13   7   8   39.25   26.11
  13  -7  -8   -5.92   28.18
 -13  -7   8    9.56   17.02
 -13   7   7 6296.70  326.32
  13   7  -7 5972.59  255.75
 -13   7   7 6239.89  224.61
  13  -7  -7 5764.70  326.93
 -13  -7   7 6031.26  349.91
  13   7  -6  954.11   57.35
 -13   7   6  961.01   30.06
  13  -7  -6  896.78   79.68
 -13  -7   6  988.72   65.64
  13   7  -5   86.90   26.07
 -13   7   5  115.15   11.21
  13  -7  -5   96.85   34.23
 -13  -7   5  126.23   30.29
  13   7  -4 5182.09  245.67
 -13   7   4 5447.28  176.48
  13  -7  -4 5263.26  272.11
 -13  -7   4 5420.64  275.51
  13   7  -3 1559.98   92.26
 -13   7   3 1480.29   48.85
  13  -7  -3 1484.78  141.42
 -13  -7   3 1528.43  156.21
  13   7  -2 2567.14  139.15
 -13   7   2 2625.00   86.52
  13  -7  -2 2747.08  139.29
 -13  -7   2 2692.74  158.32
  13   7  -1  424.59   86.22
 -13   7   1  397.38   23.74
  13  -7  -1  381.24   44.32
 -13  -7   1  487.48   56.90
 -13   7   0  104.33   16.64
  13   7   0   62.72   36.65
  13  -7   0   99.79   28.82
  13  -7   0  112.75   27.22
 -13  -7   0  116.54   39.50
 -13   7  -1 1953.61   78.90
  13   7   1 1794.63  133.86
  13  -7   1 2121.73  107.13
  13  -7   1 1921.19   99.53
 -13  -7  -1 1917.44  145.27
 -13   7  -2  110.59   31.59
  13   7   2  104.58   39.10
  13  -7   2   87.95   26.84
  13  -7   2   70.98   25.10
 -13  -7  -2  176.82   43.97
 -13   7  -3   88.85   20.53
  13   7   3   73.30   39.14
  13  -7   3   88.89   22.14
  13  -7   3   50.91   24.63
 -13  -7  -3   32.95   44.63
 -13   7  -4   48.53   19.69
  13   7   4   56.29   66.58
  13  -7   4   51.46   21.67
  13  -7   4   23.88   19.12
 -13  -7  -4   20.59   41.42
 -13   7  -5  362.70   41.16
  13   7   5  388.14   85.90
  13  -7   5  371.15   36.10
  13  -7   5  545.69   41.39
 -13  -7  -5  388.65   81.96
 -13   9  10   15.10   35.06
  13  -9 -10   15.77   38.52
 -13  -9  10   10.11   27.92
  13   9  -9 1310.27   68.09
 -13   9   9 1184.07  186.26
  13  -9  -9 1143.34  206.52
 -13  -9   9 1216.05  108.97
  13   9  -8   31.29   20.44
 -13   9   8   42.41   33.50
  13  -9  -8   25.38   38.34
 -13  -9   8    6.14   36.48
  13   9  -7  258.41   34.83
 -13   9   7  179.27   49.84
  13  -9  -7  189.34   56.72
 -13  -9   7  215.61   37.91
  13   9  -6   28.42   23.44
  13  -9  -6   27.31   34.23
 -13  -9   6   -7.95   40.81
  13   9  -5  176.52   33.84
  13  -9  -5  171.39   70.02
 -13  -9   5    6.89   35.89
  13   9  -4  190.09   42.46
  13  -9  -4  240.35   46.18
 -13  -9   4    7.30   70.81
  13   9  -3   23.65   29.70
 -13   9   3   14.90   12.81
  13  -9  -3   42.34   28.59
 -13  -9   3    4.28   29.30
  13   9  -2 1062.81   98.88
 -13   9   2  840.28   45.33
  13  -9  -2  952.15   81.66
 -13  -9   2  929.61   93.57
  13   9  -1 1626.94  132.43
 -13   9   1 1250.47   62.38
  13  -9  -1 1432.82  100.77
 -13  -9   1 1453.99  126.39
  13   9   0  208.28   60.74
 -13   9   0  145.29   24.99
  13  -9   0  253.80   39.24
 -13  -9   0  215.28   56.46
  14   0 -20 1134.36   53.58
  14   0 -19   -4.23   15.71
  14   0 -19   15.21   12.85
  14   0 -18   81.09   20.23
  14   0 -18  103.24   30.48
  14   0 -17    0.12   12.16
  14   0 -17   -3.75   12.26
  14   0 -16  322.05   25.42
  14   0 -16  357.92   28.06
  14   0 -15    7.50   10.64
  14   0 -15    2.90   13.07
  14   0 -14  940.53   57.97
  14   0 -14 1029.56   50.87
  14   0 -13   -7.21   14.71
  14   0 -13   15.73    9.76
  14   0 -12 8591.92  441.46
  14   0 -12 8484.99  312.13
  14   0 -12 8461.51  360.48
  14   0 -11    2.97    7.23
  14   0 -11    6.69   13.41
  14   0 -11    3.74   23.63
  14   0 -10 1055.21   52.05
  14   0 -10  987.81   29.30
  14   0 -10 1045.30   53.25
  14   0  -9    8.05    5.91
  14   0  -9    1.10   14.34
  14   0  -9   -6.95   14.36
  14   0  -818788.01  844.47
  14   0  -820116.68 1054.51
  14   0  -7    8.81   15.31
  14   0  -6 4550.16  183.92
  14   0  -5  -18.49   28.07
  14   0  -4 1912.07   90.01
  14   0  -3    1.98   16.72
  14   0  -2 3222.77  149.15
 -14   0   2 3461.95  152.90
  14   0  -1   10.17   32.56
  14   0  -1    4.02    8.67
 -14   0   1   -1.62   18.22
  14   0   012969.90  700.12
  14   0   014476.96  680.66
 -14   0   014620.97  765.66
  14   0   1  -15.27   11.54
  14   0   1   -5.20   22.43
 -14   0  -1   -0.54   21.08
  14   0   2 3324.67  182.11
  14   0   2 3767.92  138.48
 -14   0  -2 4032.59  191.55
  14   0   3    1.36   36.56
  14   0   3    6.32   13.69
 -14   0  -3   18.38   21.45
  14   0   4  219.88   40.71
  14   0   4  240.80   28.44
 -14   0  -4  268.69   62.24
  14   0   5  -24.55   23.82
  14   0   5   -8.63   17.77
 -14   0  -5    1.45   36.45
  14   0   6  699.00   70.00
  14   0   6  840.00   62.30
 -14   0  -6  823.60  102.78
  14   0   7   -5.93   22.26
  14   0   7   -9.75   20.57
 -14   0  -7   16.73   35.99
  14   0   8  782.12  114.51
  14   0   8  839.04   73.41
 -14   0  -8  842.72   71.83
  14   0   9    6.39   28.65
  14   0   9   20.96   27.79
 -14   0  -9   19.16   26.30
  14   0  10  999.20  169.16
  14   0  10 1095.26   99.86
 -14   0 -10 1208.97   93.70
  14   2 -20  102.06   28.68
 -14   2  20   52.74   38.67
  14  -2 -20   41.27   25.55
  14   2 -19 1687.03  151.62
 -14   2  19 1801.19   90.08
  14  -2 -19 2012.61  100.55
  14   2 -18   10.10    8.43
 -14   2  18   -4.44   14.72
  14   2 -18    4.71    8.45
  14   2 -18   36.74   19.02
  14  -2 -18    2.12   18.36
  14   2 -17  287.56   18.62
  14   2 -17  371.10   36.35
  14   2 -17  346.75   19.60
 -14   2  17  248.18   26.58
  14  -2 -17  332.17   37.04
  14   2 -16   58.93   12.03
  14   2 -16   15.85   33.65
  14   2 -16   49.56   11.14
 -14   2  16   35.74   23.17
  14  -2 -16   53.57   23.13
  14   2 -15 5506.02  218.92
  14   2 -15 4903.70  165.24
  14   2 -15 4374.30  194.13
 -14   2  15 4553.03  162.51
  14  -2 -15 5213.15  226.63
  14   2 -14  320.09   29.08
  14   2 -14  336.78   22.83
  14   2 -14  295.52   20.38
 -14   2  14  277.15   18.08
  14  -2 -14  325.47   59.37
  14   2 -13 7553.39  283.40
  14   2 -13 6565.61  291.03
  14   2 -13 8120.30  353.96
  14  -2 -13 7667.37  429.60
  14   2 -12 1810.18   70.71
  14   2 -12 1655.19   71.91
  14   2 -12 1721.76   64.52
  14  -2 -12 1753.19   94.90
  14   2 -11 3195.30  123.29
  14   2 -11 3219.88  151.79
  14   2 -11 3332.86  122.79
  14  -2 -11 3249.44  147.28
  14   2 -10  412.18   43.45
  14   2 -10  427.65   28.10
  14  -2 -10  348.78   39.02
  14   2  -9 3191.16  117.27
  14  -2  -9 3001.62  135.38
  14   2  -8   65.88   18.16
  14  -2  -8   69.80   37.07
  14   2  -7 2503.60   95.92
  14  -2  -7 2227.11  104.04
 -14  -2   7 2172.23   96.04
  14   2  -6   27.63   15.93
  14  -2  -6    5.40   17.42
  14  -2  -6   11.43   17.25
 -14  -2   6    0.75   27.94
  14   2  -5  728.90   48.18
  14  -2  -5  694.76   77.10
  14  -2  -5  704.01   47.34
 -14  -2   5  727.69   49.65
  14   2  -4  568.98   47.84
  14  -2  -4  609.98    9.46
  14  -2  -4  613.42   42.86
  14  -2  -4  690.64   47.19
 -14  -2   4  644.33   48.07
  14   2  -3 3232.79  151.00
  14  -2  -3 3444.01   78.75
  14  -2  -3 3009.74  143.85
 -14  -2   3 3439.99  159.18
  14   2  -2  344.41   45.23
  14  -2  -2  424.76   15.10
  14  -2  -2  434.34   42.75
 -14  -2   2  368.36   46.20
  14   2  -1 1467.89  149.92
  14  -2  -1 1583.40   62.27
  14  -2  -1 1459.02   86.82
 -14  -2   1 1619.32   95.08
  14   2   0 1059.28   87.59
  14  -2   0 1201.89   77.35
  14  -2   0 1210.20   59.78
 -14  -2   0 1295.22   86.31
  14   2   1 4039.91  230.02
  14  -2   1 4472.60  154.66
  14  -2   1 4559.40  289.77
 -14  -2  -1 4783.69  235.71
  14   2   2  184.02   44.55
  14  -2   2  203.62   58.19
  14  -2   2  206.02   35.09
 -14  -2  -2  222.55   40.28
  14   2   3 8867.74  503.46
  14  -2   3 9505.06  470.81
  14  -2   3 9896.98  494.59
 -14  -2  -310294.74  533.11
  14   2   4  -16.36   47.11
  14   2   4   -1.98   19.17
  14  -2   4   34.89   21.22
  14  -2   4   14.63   16.56
 -14  -2  -4   32.48   25.19
  14   2   5  321.99   35.32
  14   2   5  245.98   50.35
  14  -2   5  267.29   37.60
  14  -2   5  271.07   33.27
 -14  -2  -5  242.04   46.64
  14   2   6   72.52   28.41
  14   2   6  128.74   37.59
  14  -2   6  115.27   28.82
  14  -2   6   69.48   27.49
 -14  -2  -6   74.84   35.13
  14   2   7  487.44   51.91
  14   2   7  409.68   62.26
  14  -2   7  408.16   46.30
  14  -2   7  439.07   50.34
 -14  -2  -7  487.19   59.18
  14   2   8   58.76   35.59
  14   2   8   28.56   48.89
  14  -2   8   37.79   24.71
  14  -2   8   56.37   29.67
 -14  -2  -8   29.15   31.78
  14   2   9  652.01  125.37
  14   2   9  624.78   72.33
  14  -2   9  525.36   72.13
  14  -2   9  578.64   53.60
 -14  -2  -9  490.35  110.65
 -14   4  19   36.78   27.08
  14   4 -19   -2.42   31.04
 -14   4  19   36.29   29.04
  14  -4 -19    9.58   45.60
 -14   4  18   71.91   19.24
 -14   4  18   97.58   33.86
  14  -4 -18  106.75   33.11
 -14   4  17  201.54   39.15
  14   4 -17  168.01   39.96
 -14   4  17  148.87   21.01
  14  -4 -17  184.38   38.78
  14   4 -16  555.54   91.06
  14   4 -16  563.04   26.32
  14   4 -16  551.52   18.88
 -14   4  16  491.31   30.47
 -14   4  16  552.68   59.15
  14  -4 -16  555.16   59.30
  14   4 -15 1689.93   64.18
  14   4 -15 1431.73   94.64
  14   4 -15 1569.17   57.93
 -14   4  15 1377.14   47.35
 -14   4  15 1660.28  101.68
  14  -4 -15 1409.86  102.26
  14   4 -14  363.17   17.63
  14   4 -14  331.06   20.06
  14   4 -14  291.91   41.10
 -14   4  14  358.05   47.42
  14  -4 -14  347.51   47.63
  14   4 -13  796.71   31.78
  14   4 -13  692.03   57.11
  14   4 -13  721.03   29.51
 -14   4  13  676.64   22.65
 -14   4  13  710.37   62.61
  14  -4 -13  694.47   63.86
 -14   4  12 3091.58  152.88
  14   4 -12 2965.91   94.88
  14   4 -12 2935.90  139.00
 -14   4  12 2786.10   70.31
  14  -4 -12 2792.92  152.30
  14   4 -11   23.99   12.70
  14   4 -11   71.08   22.11
 -14   4  11   40.61    3.89
 -14   4  11   -2.54   23.73
  14  -4 -11   49.46   26.27
  14   4 -10 1443.64   58.22
  14  -4 -10 1393.70   93.81
  14   4  -9  147.95   21.26
  14  -4  -9  170.66   36.15
 -14  -4   9  120.55   22.04
  14   4  -811742.41  532.13
  14  -4  -811415.63  597.16
 -14  -4   810922.18  529.15
  14   4  -7   28.15   18.78
  14  -4  -7   32.47   25.64
 -14  -4   7   37.96   19.53
  14   4  -6 1983.69   95.10
  14  -4  -6 2038.55  109.63
 -14  -4   6 2017.03  102.46
  14   4  -5 1589.95   87.11
  14  -4  -5 1690.58  138.15
 -14  -4   5 1703.49  137.65
  14   4  -4 1007.28   68.79
  14  -4  -4  984.46   65.70
 -14  -4   4 1095.72   71.88
  14   4  -3 1582.16   98.38
  14  -4  -3 1545.25   85.48
  14  -4  -3 1682.70   89.99
 -14  -4   3 1692.83   98.41
  14   4  -2  222.44   39.93
  14  -4  -2  183.99   31.42
  14  -4  -2  202.49   33.42
 -14  -4   2  222.80   38.95
  14   4  -1  161.01   39.82
  14  -4  -1  174.32   29.12
  14  -4  -1  178.07   52.42
 -14  -4   1  204.62   38.91
  14   4   0 4404.48  241.20
  14  -4   0 4663.79  211.88
  14  -4   0 4482.78  259.40
 -14  -4   0 5119.16  254.65
  14   4   1 1394.03  108.41
  14  -4   1 1608.36   85.60
  14  -4   1 1355.90   73.80
 -14  -4  -1 1564.88  107.22
  14   4   2 1612.69  121.12
  14  -4   2 1651.70   67.43
  14  -4   2 1477.09   78.65
  14  -4   2 1698.65   90.91
 -14  -4  -2 1682.85  179.58
  14   4   3 2686.26  184.76
  14  -4   3 2841.31  117.02
  14  -4   3 2464.23  117.22
  14  -4   3 3055.42  140.83
 -14  -4  -3 2736.17  255.45
  14   4   4  354.72  103.76
  14  -4   4  380.92   36.32
  14  -4   4  258.85   32.06
  14  -4   4  448.33   62.66
 -14  -4  -4  457.60   94.84
  14   4   5  112.09   41.67
  14  -4   5   64.26   38.68
  14  -4   5   53.82   32.48
  14  -4   5   32.76   40.41
 -14  -4  -5   69.71   61.49
  14   4   6  761.43  147.77
  14  -4   6  931.17  106.20
  14  -4   6  780.82   77.41
  14  -4   6  886.91   58.79
 -14  -4  -6  868.82  146.85
  14   4   7  382.53   57.98
  14   4   7  324.07   69.36
  14  -4   7  336.59   53.91
  14  -4   7  393.37   40.83
  14  -4   7  458.63   50.88
 -14  -4  -7  361.05   67.12
  14   4   8  683.77   83.21
  14   4   8  771.86  166.55
  14  -4   8  731.11   48.99
  14  -4   8  840.76   55.36
  14  -4   8  869.71   79.36
 -14  -4  -8  896.07   98.59
 -14   6  17  866.48   84.96
 -14   6  17  700.12   38.59
  14  -6 -17  735.76   88.27
 -14   6  16   56.82   31.30
 -14   6  16   18.46   12.08
  14  -6 -16  -19.55   56.61
  14   6 -15  539.03   68.57
 -14   6  15  420.03   65.07
  14  -6 -15  465.53   69.77
 -14   6  14  776.99   81.70
  14   6 -14 1001.45   82.56
 -14   6  14  765.10   29.79
  14  -6 -14  761.78  135.22
 -14   6  13 1296.72   40.51
  14   6 -13 1466.55  108.21
  14   6 -13 1397.87   45.11
 -14   6  13 1533.01  112.37
  14  -6 -13 1228.25  113.79
 -14   6  12 4904.95  169.81
  14   6 -12 6093.52  314.91
  14   6 -12 5586.42  192.12
 -14   6  12 5858.46  426.53
  14  -6 -12 5064.78  423.53
 -14   6  11  845.75   78.86
  14   6 -11  865.28   37.24
 -14   6  11  764.67   19.88
  14  -6 -11  797.44   81.94
 -14  -6  11  736.62   40.42
 -14   6  10 1087.88   80.73
  14   6 -10 1044.05   70.83
 -14   6  10  893.97   24.38
  14  -6 -10  948.12  131.82
 -14  -6  10 1019.71   49.89
 -14   6   9  517.54   57.34
  14   6  -9  496.67   33.80
 -14   6   9  474.03   10.68
  14  -6  -9  406.15   58.88
 -14  -6   9  505.99   36.93
 -14   6   8   49.94    3.03
  14   6  -8   38.48   18.11
 -14   6   8   28.74    3.95
  14  -6  -8   53.61   29.12
 -14  -6   8   55.11   19.68
  14   6  -7  466.70   36.64
 -14   6   7  399.29   10.34
  14  -6  -7  372.00   51.98
 -14  -6   7  514.47   40.46
  14   6  -6  102.40   26.28
 -14   6   6  119.40    7.22
  14  -6  -6  138.09   33.39
 -14  -6   6  190.54   29.09
  14   6  -5 2057.56   98.86
 -14   6   5 1736.91   45.50
  14  -6  -5 2143.43  113.81
 -14  -6   5 1954.28  104.50
  14   6  -4 1695.62  145.76
 -14   6   4 1611.68   38.08
  14  -6  -4 1787.81  102.60
 -14  -6   4 1775.94  103.56
  14   6  -3 5161.91  242.91
 -14   6   3 4584.19  135.48
  14  -6  -3 5235.09  246.89
 -14  -6   3 5307.04  264.44
  14   6  -2  383.33   47.13
 -14   6   2  317.92   15.59
  14  -6  -2  396.43   67.75
 -14  -6   2  401.76   50.77
 -14   6   1 1661.34   54.09
  14   6  -1 1729.21  114.37
  14  -6  -1 1931.91  103.63
  14  -6  -1 1748.79   98.12
 -14  -6   1 1757.52  121.45
 -14   6   0 2966.27  132.64
  14   6   0 3010.43  185.08
  14  -6   0 3487.33  163.41
  14  -6   0 3108.95  151.90
 -14  -6   0 3330.38  198.42
 -14   6  -1  339.21   23.70
  14   6   1  342.15   93.58
  14  -6   1  345.48   40.67
  14  -6   1  309.86   37.39
 -14  -6  -1  332.09   97.63
 -14   6  -2  528.61   33.58
  14   6   2  574.66   77.12
  14  -6   2  665.80   52.76
  14  -6   2  626.06   47.53
 -14  -6  -2  730.12  126.97
 -14   6  -3 1408.87  100.00
  14   6   3 1591.11  136.39
  14  -6   3 1671.24  122.00
  14  -6   3 1795.25   95.19
 -14  -6  -3 1759.92  216.40
 -14   6  -4    9.05   16.63
  14   6   4   18.02   61.87
  14  -6   4   31.63   20.99
  14  -6   4   45.28   29.61
 -14  -6  -4   24.09   62.93
 -14   6  -5   -6.51   16.04
  14   6   5   39.91   34.61
  14  -6   5   12.31   24.82
  14  -6   5   -4.92   17.57
 -14  -6  -5    3.28   33.87
  14   6   6  659.13  101.63
  14  -6   6  578.34   44.08
  14  -6   6  638.75   75.27
 -14  -6  -6  770.20  100.19
 -14   8  13  142.76   51.14
  14  -8 -13  112.65   93.45
  14   8 -12  157.56   54.55
 -14   8  12  130.94   47.99
  14  -8 -12  133.11   53.75
  14   8 -11   -3.94   11.81
 -14   8  11   12.86   47.13
  14  -8 -11   28.42   33.08
 -14  -8  11    4.61   13.98
  14   8 -10 2493.04  133.95
 -14   8  10 2263.45  159.24
  14  -8 -10 2102.73  265.57
 -14  -8  10 2155.97  104.87
  14   8  -9  131.81   23.50
 -14   8   9  144.54   44.35
  14  -8  -9   56.89   47.35
 -14  -8   9  110.99   27.36
  14   8  -8 5339.71  231.62
 -14   8   8 4961.86  292.52
  14  -8  -8 4845.70  305.34
 -14  -8   8 4987.83  246.20
  14   8  -7   31.64   33.33
  14  -8  -7    5.63   51.86
 -14  -8   7    0.94   36.48
  14   8  -6 1028.78   69.41
  14  -8  -6  891.79   91.59
 -14  -8   6  946.25   74.38
  14   8  -5  978.04   70.73
  14  -8  -5  900.84   86.35
 -14  -8   5  871.46  118.07
  14   8  -4  130.83   30.43
 -14   8   4   69.20   11.10
  14  -8  -4   -0.51   33.02
 -14  -8   4    9.73   32.37
  14   8  -3  503.55   56.83
 -14   8   3  428.07   23.28
  14  -8  -3    1.64   87.93
 -14  -8   3  575.01   59.26
  14   8  -2  419.71   55.30
 -14   8   2  296.52   33.16
 -14  -8   2  361.23   91.80
  14   8  -1   43.97   28.70
 -14   8   1    3.86   11.59
  14  -8  -1    4.69   22.31
 -14  -8   1    3.98   31.09
 -14   8   0   -2.78   11.66
  14   8   0   24.71   49.70
  14  -8   0   27.96   21.59
  14  -8   0   -5.26   20.90
 -14  -8   0   18.96   31.56
 -14   8  -1  333.63   30.99
  14   8   1  503.20   69.34
  14  -8   1  442.43   49.20
  14  -8   1  390.51   45.39
 -14  -8  -1  406.86   72.94
 -14   8  -2   84.09   19.74
  14   8   2  113.82   45.09
  14  -8   2   -2.59   27.94
  14  -8   2   90.63   26.10
 -14  -8  -2   72.54   47.69
  15   1 -21  418.51   43.50
  15  -1 -21  393.72   39.08
  15   1 -20 1813.52  102.54
  15  -1 -20 2240.25  102.66
  15   1 -19    5.30   18.66
  15   1 -19   -1.40   17.17
  15   1 -19   11.09   11.75
  15  -1 -19   20.80   17.44
  15   1 -18 1133.54   69.32
  15   1 -18 1154.19   71.75
  15   1 -18  971.45   58.52
  15  -1 -18 1152.05   64.11
  15   1 -17  140.56   39.19
  15   1 -17  174.77   20.24
  15   1 -17  244.11   31.13
  15  -1 -17  141.28   27.32
  15   1 -16 2020.01   75.31
  15   1 -16 1849.35   97.06
  15   1 -16 1569.50   72.91
  15  -1 -16 1867.85   88.43
  15   1 -15  594.25   35.44
  15   1 -15  624.18   50.28
  15   1 -15  658.66   55.61
  15  -1 -15  596.93   26.56
  15  -1 -15  567.10   44.76
  15   1 -14 1915.11   74.61
  15   1 -14 2196.54   84.81
  15   1 -14 1986.53   77.48
  15  -1 -14 2106.35   97.97
  15  -1 -14 2055.98   60.64
  15   1 -13 3419.92  129.63
  15   1 -13 3118.19  114.63
  15   1 -13 3540.55  137.28
  15  -1 -13 3435.73  151.11
  15  -1 -13 3582.69   98.26
  15   1 -12 2549.78   92.05
  15   1 -12 2937.43  112.03
  15   1 -12 2960.77  119.41
  15  -1 -12 2906.62  130.32
  15  -1 -12 3029.10   75.98
  15   1 -11   33.87   16.79
  15   1 -11   27.47   11.05
  15  -1 -11   25.62    5.35
  15  -1 -11   25.66   19.19
  15   1 -10 2820.73  113.57
  15   1 -10 2514.88  107.75
  15   1 -10 2653.75  109.27
  15  -1 -10 2743.39  120.11
  15  -1 -10 2619.61  121.93
  15  -1 -10 3044.46   71.81
  15   1  -9 3187.56  178.20
  15   1  -9 3234.63  102.22
  15  -1  -9 3208.16  143.90
  15  -1  -9 3551.17   76.86
  15  -1  -9 3352.58  142.98
  15   1  -8 3883.03  162.04
  15  -1  -8 3904.15  171.52
  15  -1  -8 3618.08  165.57
  15  -1  -8 4310.20   89.50
  15   1  -7 2066.72  134.93
  15  -1  -7 2051.18   99.30
  15  -1  -7 1942.16   95.16
  15  -1  -7 2168.66   34.52
  15   1  -6 1178.72   67.46
  15  -1  -6 1323.19   23.36
  15  -1  -6 1122.32   69.06
  15   1  -5  361.17   35.87
  15  -1  -5  321.88   10.95
  15  -1  -5  340.07   59.40
 -15  -1   5  330.94   36.38
  15   1  -4 1904.71   99.01
  15  -1  -4 2006.73   41.68
  15  -1  -4 1772.67   99.28
 -15  -1   4 1978.76  102.03
  15   1  -3   87.35   27.26
  15  -1  -3   81.95   26.11
  15  -1  -3   81.31   11.89
 -15  -1   3   72.13   27.06
  15   1  -2 1670.15  158.00
  15  -1  -2 1579.07   98.29
  15  -1  -2 1829.25   47.98
 -15  -1   2 1895.60  104.13
  15   1  -1 4528.78  236.89
  15  -1  -1 4533.52  302.21
  15  -1  -1 4862.26  150.40
 -15  -1   1 5258.27  331.51
  15   1   0  183.60   37.84
  15  -1   0  162.95   34.84
  15  -1   0  140.75   25.59
 -15  -1   0  150.22   36.92
  15   1   1 3588.14  291.24
  15   1   1 3910.24  147.66
  15  -1   1 3577.93  186.38
  15  -1   1 3818.39  134.72
 -15  -1  -1 4039.92  204.93
  15   1   2 8114.25  338.71
  15   1   2 7223.19  397.60
  15  -1   2 7593.09  390.29
  15  -1   2 8269.41  335.76
 -15  -1  -2 8741.13  437.31
  15   1   3   32.67   27.83
  15   1   3   15.57   17.07
  15  -1   3   31.01   23.99
 -15  -1  -3   48.38   26.69
  15   1   4 1621.15  184.58
  15   1   4 1703.83   84.52
 -15   1  -4 1794.99  105.06
  15  -1   4 1767.64   83.98
  15  -1   4 1687.44  164.05
 -15  -1  -4 1868.62  113.44
  15   1   5   -9.99   29.49
 -15   1  -5   27.52   23.89
  15   1   5   30.97   20.15
  15  -1   5   45.98   26.02
  15  -1   5    8.78   19.69
 -15  -1  -5   27.63   26.62
  15   1   6  373.25   44.31
 -15   1  -6  401.26   47.33
  15   1   6  416.15   55.35
  15  -1   6  300.62   48.91
  15  -1   6  371.22   68.73
 -15  -1  -6  444.91   53.22
  15   1   7   93.67   65.24
 -15   1  -7   78.10   32.42
  15   1   7  106.66   32.64
  15  -1   7  129.36   33.55
  15  -1   7  121.42   32.59
 -15  -1  -7  130.36   36.41
  15   1   8  217.04   43.14
  15   1   8  140.16   44.82
  15  -1   8  147.20   40.05
  15  -1   8  121.00   38.06
 -15  -1  -8  149.48   41.58
  15   1   9  239.56   59.00
  15   1   9  252.90   58.87
  15  -1   9  229.95   89.61
  15  -1   9  255.68   49.78
 -15  -1  -9  415.81   54.42
  15   3 -20  875.27   76.04
 -15   3  20  780.45   54.14
  15  -3 -20 1021.86   72.73
  15   3 -19  -23.20   22.82
 -15   3  19    3.78   14.20
  15  -3 -19   -7.73   36.12
  15   3 -18  958.17   70.27
 -15   3  18  899.45   46.99
  15  -3 -18  934.25   72.56
  15   3 -17  589.62   50.56
  15   3 -17  547.48   22.67
  15   3 -17  602.81   36.91
 -15   3  17  552.26   32.16
  15  -3 -17  589.16   55.97
  15   3 -16   98.53   28.79
  15   3 -16  138.09   14.95
  15   3 -16  143.60   13.20
 -15   3  16  120.66   15.72
  15  -3 -16  170.26   33.38
  15   3 -15  859.38   33.49
  15   3 -15  780.32   57.29
  15   3 -15  948.23   38.31
  15  -3 -15  913.21   68.14
  15   3 -14  395.19   23.01
  15   3 -14  422.15   25.77
  15   3 -14  330.73   36.36
 -15   3  14  376.47   16.95
  15  -3 -14  432.68   46.94
  15   3 -13 8363.08  335.30
  15   3 -13 7855.00  303.19
  15   3 -13 7661.34  425.71
  15  -3 -13 7983.64  401.76
  15   3 -12  334.25   24.50
  15   3 -12  356.33   32.15
  15  -3 -12  385.11   43.28
  15   3 -11  674.17   34.82
  15   3 -11  641.47   41.82
  15  -3 -11  517.75   90.21
  15   3 -10   75.85   28.73
  15  -3 -10   53.91   27.28
  15   3  -9 2565.79  102.81
  15  -3  -9 2307.75  126.74
  15   3  -8  138.23   24.90
  15  -3  -8  194.68   53.55
 -15  -3   8  148.06   25.38
  15   3  -7  974.29   57.13
  15  -3  -7  913.20   66.03
 -15  -3   7  937.51   59.95
  15   3  -6 1366.93   76.05
  15  -3  -6 1489.65   84.71
 -15  -3   6 1408.78  119.46
  15   3  -5 2038.25  104.66
  15  -3  -5 1972.66  105.30
  15  -3  -5 1997.52  106.54
 -15  -3   5 2064.79  109.06
  15   3  -4 4032.05  267.93
  15  -3  -4 4128.21  192.47
  15  -3  -4 3948.59  185.88
 -15  -3   4 4138.07  201.09
  15   3  -3   70.27   28.46
  15  -3  -3   57.07   43.55
  15  -3  -3   57.69   23.91
 -15  -3   3   59.42   29.24
  15   3  -2 3028.72  244.38
  15  -3  -2 3056.47  151.60
  15  -3  -2 2879.51  139.08
 -15  -3   2 3502.72  252.22
  15   3  -1 7407.68  399.73
  15  -3  -1 8267.55  288.79
  15  -3  -1 7291.63  347.76
  15  -3  -1 8188.84  394.84
 -15  -3   1 8364.05  432.36
  15   3   0   33.20   51.20
  15  -3   0   45.64   18.84
  15  -3   0    7.61   19.87
  15  -3   0   59.14   24.45
 -15  -3   0   68.25   29.73
  15   3   1 6140.51  352.19
  15  -3   1 6670.29  252.75
  15  -3   1 6638.32  318.03
 -15  -3  -1 6771.46  359.47
  15   3   2  147.08   81.65
  15  -3   2  211.82   23.55
  15  -3   2  230.98   36.28
 -15  -3  -2  248.34   46.10
  15   3   3  107.13   41.97
  15  -3   3  116.04   28.84
  15  -3   3  107.22   22.07
 -15  -3  -3  130.07   38.25
  15   3   4   54.65   61.90
  15  -3   4   61.51   25.54
  15  -3   4   58.25   21.97
 -15  -3  -4   55.80   34.28
  15   3   5  237.79   39.62
  15   3   5  200.51   54.18
  15  -3   5  242.07   35.67
  15  -3   5  230.06   36.88
 -15  -3  -5  248.10   50.54
  15   3   6  240.13   93.70
  15   3   6  303.45   72.90
  15  -3   6  340.05   42.60
  15  -3   6  228.63   40.74
 -15  -3  -6  344.37   56.57
  15   3   7   92.73   43.56
  15   3   7   75.88   34.91
  15  -3   7   44.86   33.33
  15  -3   7  107.86   27.82
 -15  -3  -7  117.48   42.75
  15   3   8  113.24   49.25
  15   3   8  107.41   41.61
  15  -3   8  121.65   39.80
  15  -3   8  117.69   30.91
 -15  -3  -8  126.41   47.25
 -15   5  18  573.70   36.02
 -15   5  18  732.08   75.31
  15  -5 -18  791.58   78.58
 -15   5  17   -2.79   29.98
 -15   5  17   33.05   12.02
  15  -5 -17  -19.39   31.58
  15   5 -16 1017.25   84.27
 -15   5  16  915.40   85.95
  15  -5 -16  960.90  142.12
  15   5 -15   24.69   23.87
  15   5 -15   12.79   12.53
  15   5 -15   -0.49   13.37
 -15   5  15    4.70    8.47
 -15   5  15   46.20   26.75
  15  -5 -15  -20.69   27.42
  15   5 -14 1507.69   73.51
  15   5 -14 1513.66   49.34
  15   5 -14 1446.10  101.04
 -15   5  14 1358.27   40.91
 -15   5  14 1569.01  108.45
  15  -5 -14 1501.56  109.64
 -15   5  13  179.35   14.44
  15   5 -13  198.74   28.89
  15   5 -13  175.21   37.65
 -15   5  13  229.34   42.88
  15  -5 -13  209.17   44.30
 -15   5  12 1320.08   94.63
  15   5 -12 1338.36   50.95
  15   5 -12 1383.21   85.96
 -15   5  12 1127.20   23.46
  15  -5 -12 1171.83   93.84
  15   5 -11 1250.63   54.04
  15  -5 -11 1068.72  146.30
  15   5 -10 1448.32   61.68
  15  -5 -10 1384.69   97.51
 -15  -5  10 1205.39   61.39
  15   5  -9 5302.01  208.87
  15  -5  -9 4940.42  361.17
 -15  -5   9 4790.41  210.59
  15   5  -8 2184.90   96.47
  15  -5  -8 2228.14  130.45
 -15  -5   8 2048.03  100.06
  15   5  -7 4237.24  182.32
  15  -5  -7 4325.97  301.25
 -15  -5   7 4091.67  191.15
  15   5  -6  319.39   37.44
  15  -5  -6  372.59   46.81
 -15  -5   6  404.21   42.05
  15   5  -5 1056.29  105.22
  15  -5  -5 1071.25   76.27
 -15  -5   5 1038.76   72.35
  15   5  -4 1448.91   88.48
  15  -5  -4 1512.39   92.24
 -15  -5   4 1629.79   94.97
  15   5  -3   78.31   29.10
  15  -5  -3   65.66   27.73
  15  -5  -3   83.40   27.31
 -15  -5   3  107.04   31.14
  15   5  -2 2195.04  128.92
  15  -5  -2 2244.98  172.67
  15  -5  -2 2416.44  178.52
 -15  -5   2 2427.38  141.28
  15   5  -1  495.09   58.07
  15  -5  -1  443.63   45.82
  15  -5  -1  494.37   49.47
 -15  -5   1  521.10   61.53
  15   5   0  125.51   41.62
  15  -5   0  153.78   31.24
  15  -5   0  138.49   28.47
 -15  -5   0   60.33   41.37
  15   5   1  356.76   59.95
  15  -5   1  295.09   37.21
  15  -5   1  342.99   41.91
 -15  -5  -1  370.11   94.76
  15   5   2 4851.61  310.73
  15  -5   2 4772.42  223.96
  15  -5   2 5599.64  260.39
 -15  -5  -2 5161.25  435.21
  15   5   3   19.15   35.39
  15  -5   3   30.58   30.93
  15  -5   3   33.84   22.71
 -15  -5  -3  -15.34   34.40
  15   5   4  709.16  157.01
  15  -5   4  763.57   82.27
  15  -5   4  800.36   61.46
 -15  -5  -4  839.81  152.34
  15   5   5 1008.69  121.58
  15  -5   5 1090.52   97.91
  15  -5   5 1169.79   72.71
 -15  -5  -5 1281.41  190.37
  15   5   6  729.63  101.94
  15  -5   6  628.61   75.52
  15  -5   6  751.23   58.73
 -15  -5  -6  864.98  159.98
 -15   7  15   34.64   63.09
  15  -7 -15   33.52   41.76
 -15   7  14   -0.90   34.80
  15  -7 -14   55.07   38.90
  15   7 -13 2297.44  162.44
 -15   7  13 2021.18  155.67
  15  -7 -13 1943.40  165.11
 -15   7  12   65.01   35.43
  15   7 -12   60.93   36.93
  15   7 -12   31.59   13.99
  15  -7 -12   47.94   38.83
  15   7 -11  100.11   17.79
 -15   7  11   73.92   38.93
  15  -7 -11   61.48   72.23
 -15  -7  11   63.25   33.69
  15   7 -10  288.53   28.04
 -15   7  10  335.69   52.29
  15  -7 -10  294.19   58.97
 -15  -7  10  278.86   51.87
  15   7  -9 3263.97  138.15
  15  -7  -9 3224.68  208.52
 -15  -7   9 3344.57  207.37
  15   7  -8  412.96   63.17
  15  -7  -8  425.33   62.37
 -15  -7   8  492.64   46.95
  15   7  -7  988.13   95.13
  15  -7  -7  919.59   85.86
 -15  -7   7  926.40   70.29
  15   7  -6 1336.63  120.52
  15  -7  -6 1246.31   98.97
 -15  -7   6 1320.74  135.57
  15   7  -5 1295.29  134.71
  15  -7  -5 1406.38  102.97
 -15  -7   5 1531.88   99.43
  15   7  -4 3089.60  165.97
  15  -7  -4 3140.19  178.20
 -15  -7   4 3273.98  182.69
  15   7  -3  151.67   38.32
  15  -7  -3  186.47   38.50
 -15  -7   3  233.81   69.78
  15   7  -2 1254.68   92.72
 -15   7   2 1130.38   39.19
  15  -7  -2 1298.58   85.08
 -15  -7   2 1301.07  103.45
 -15   7   1 1449.47   54.47
  15   7  -1 1677.41  116.23
  15  -7  -1 1666.11  150.41
  15  -7  -1 1891.04  104.20
 -15  -7   1 1690.16  128.55
 -15   7   0  175.95   31.33
  15   7   0  224.54   52.34
  15  -7   0  392.77   41.18
  15  -7   0  208.32   39.25
 -15  -7   0  267.52   58.17
 -15   7  -1 1087.93   51.69
  15   7   1 1233.94  178.52
  15  -7   1 1396.44   86.43
  15  -7   1 1288.68   80.39
 -15  -7  -1 1345.58  123.55
 -15   7  -2  730.12   43.33
  15   7   2  857.98  100.82
  15  -7   2  920.34   69.19
  15  -7   2  834.16   62.55
 -15  -7  -2  856.51  105.89
 -15   7  -3   14.92   15.13
  15   7   3    2.52   41.29
  15  -7   3   13.20   22.93
  15  -7   3   22.78   20.15
 -15  -7  -3    3.11   40.72
  15   9  -8  105.60   27.84
 -15  -9   8   31.96   29.79
  15   9  -7 1998.65  180.45
 -15  -9   7 1830.27  123.90
  15   9  -6   -3.45   24.23
 -15  -9   6    5.49   24.47
  15   9  -5 2496.55  159.69
 -15  -9   5 2177.97  156.00
  15   9  -4  809.35   90.03
 -15  -9   4  823.91  137.69
  16   0 -21   16.66   15.05
  16   0 -21    4.21   14.13
  16   0 -20   -5.92   18.88
  16   0 -20   52.94   17.21
  16   0 -20   85.26   18.32
  16   0 -19    1.18   14.28
  16   0 -19   19.95   14.31
  16   0 -19   17.84   15.22
  16   0 -18  674.20   59.44
  16   0 -18  736.53   42.60
  16   0 -18  757.31   46.84
  16   0 -17   20.20   11.80
  16   0 -17    5.61   15.80
  16   0 -17   -0.98   14.09
  16   0 -16   81.41   24.34
  16   0 -16   74.23   34.63
  16   0 -16   85.38   18.54
  16   0 -15    7.25   24.23
  16   0 -15    6.87    9.28
  16   0 -15   -8.01   13.14
  16   0 -14 7246.23  377.55
  16   0 -14 6976.67  292.60
  16   0 -14 6963.37  250.82
  16   0 -13   -9.93    7.84
  16   0 -13   21.91   14.59
  16   0 -13   -8.64   26.05
  16   0 -12 5433.78  200.10
  16   0 -12 5527.73  233.51
  16   0 -12 5507.55  301.66
  16   0 -11    8.84   16.56
  16   0 -11    8.24    6.69
  16   0 -11    8.66   27.90
  16   0 -10 4470.45  187.25
  16   0 -10 4374.44  121.54
  16   0 -10 4131.45  240.69
  16   0  -9   14.00   16.98
  16   0  -9   -5.08   16.42
  16   0  -9    6.13    5.76
  16   0  -8 2405.00  106.55
  16   0  -8 2187.58   54.22
  16   0  -7   11.86   18.54
  16   0  -6 4030.24  181.92
  16   0  -5   -1.50   18.30
  16   0  -4 1379.44   82.71
  16   0  -3    0.87   19.73
  16   0  -2 6300.73  205.84
  16   0  -2 5441.86  281.50
  16   0  -1   -3.57   22.56
  16   0  -1    3.46    9.42
 -16   0   1    8.76   22.71
  16   0   0 8529.63  458.34
  16   0   0 9028.38  357.53
 -16   0   010230.57  519.15
  16   0   1    8.54   36.62
  16   0   1    3.01   11.20
 -16   0  -1   -3.92   22.09
  16   0   2 1305.22   97.75
  16   0   2 1388.78   60.43
 -16   0  -2 1736.44  152.73
  16   0   3  -20.37   25.22
  16   0   3   -7.58   14.96
 -16   0  -3   -1.84   25.41
  16   0   4   59.61   34.60
  16   0   4   76.32   22.51
 -16   0  -4  107.42   33.43
  16   0   5    6.99   26.45
  16   0   5    6.31   18.98
 -16   0  -5   17.71   26.01
  16   0   6  273.70   49.82
  16   0   6  286.68   40.49
 -16   0  -6  302.41   49.12
  16   0   7   -1.55   21.47
  16   0   7  -18.27   24.10
 -16   0  -7   20.89   24.07
  16   0   8   52.54   36.56
  16   0   8   82.51   34.61
 -16   0  -8   70.75   59.01
  16   2 -20   46.19   26.76
  16  -2 -20  108.24   44.21
  16   2 -19 4793.61  238.92
  16  -2 -19 5744.46  345.18
  16   2 -18  358.95   23.49
  16   2 -18  373.96   63.75
  16   2 -18  432.66   25.69
  16  -2 -18  396.79   45.57
  16   2 -17  368.13   24.85
  16   2 -17  291.01   33.32
  16   2 -17  318.68   22.47
  16  -2 -17  316.23   42.01
  16   2 -16  151.84   17.85
  16   2 -16  100.79   15.82
  16   2 -16   60.03   21.73
  16  -2 -16  107.04   28.70
  16   2 -15  286.09   30.13
  16   2 -15  399.98   28.00
  16   2 -15  370.41   25.20
  16  -2 -15  377.66   41.86
  16   2 -14  113.01   29.40
  16   2 -14  142.25   19.94
  16   2 -14  121.43   31.43
  16  -2 -14  121.20   29.13
  16   2 -13  101.85   19.25
  16   2 -13   79.30   28.13
  16   2 -13  105.79   17.94
  16  -2 -13   43.01   44.67
  16   2 -12  832.47   45.85
  16   2 -12  806.04   41.73
  16   2 -12  856.13   43.32
  16  -2 -12  835.74   61.39
  16   2 -11  624.62   38.97
  16   2 -11  596.14   33.74
  16  -2 -11  670.50   53.08
  16   2 -10  -18.24   25.54
  16  -2 -10   26.39   20.07
  16   2  -9 3887.56  162.78
  16  -2  -9 3828.22  252.04
  16   2  -8  139.13   28.46
  16  -2  -8  295.37   32.79
  16  -2  -8  166.21   33.20
  16   2  -7 1577.28   79.89
  16  -2  -7 1590.03  129.27
  16  -2  -7 1453.90   87.61
  16   2  -6 1601.74   84.04
  16  -2  -6 1533.89   89.66
  16  -2  -6 1531.03  131.72
 -16  -2   6 1497.81   86.26
  16   2  -5 8018.21  475.89
  16  -2  -5 7714.10  370.68
  16  -2  -5 7956.04  384.33
 -16  -2   5 8298.13  401.31
  16   2  -4  607.49   60.44
  16  -2  -4  643.15   13.69
  16  -2  -4  582.63   57.55
 -16  -2   4  762.48   62.66
  16   2  -312223.90  681.06
  16  -2  -313841.87  557.89
  16  -2  -313222.44  714.73
 -16  -2   313994.78  764.07
  16   2  -2   49.95   29.03
  16  -2  -2   39.48    8.92
  16  -2  -2   64.51   26.85
 -16  -2   2   60.49   29.52
  16   2  -1 2136.40  143.80
  16  -2  -1 2590.94   97.96
  16  -2  -1 2384.76  131.82
 -16  -2   1 2548.17  147.93
  16   2   0  134.07   38.46
  16  -2   0  156.25   25.12
  16  -2   0  123.07   54.98
 -16  -2   0  108.38   37.96
  16   2   1 2343.35  156.56
  16  -2   1 2718.31  126.88
  16  -2   1 2542.34  138.53
 -16  -2  -1 2846.35  162.51
  16   2   2  -10.60   27.21
  16  -2   2    7.69   22.00
  16  -2   2   11.36   21.97
 -16  -2  -2   33.52   26.60
  16   2   3  364.81   38.52
  16   2   3  399.95   62.41
  16  -2   3  464.12   50.13
  16  -2   3  370.42   33.13
 -16  -2  -3  434.20   57.63
  16   2   4   47.83   23.88
  16   2   4   62.57   60.45
  16  -2   4   46.30   28.84
  16  -2   4   68.76   21.89
 -16  -2  -4  101.84   34.91
  16   2   5  876.36   66.47
  16   2   5  791.35   90.87
  16  -2   5  953.56   76.38
  16  -2   5 1020.24   64.70
 -16  -2  -5  976.70   92.35
  16   2   6  353.70   45.25
  16   2   6  298.28   57.74
  16  -2   6  291.95   74.72
  16  -2   6  340.92   43.83
 -16  -2  -6  324.19   59.44
  16   2   7  127.47   36.91
  16   2   7  130.31   45.15
  16  -2   7   81.57   56.31
  16  -2   7   95.23   56.91
 -16  -2  -7  110.91   44.95
  16   2   8   99.76   51.05
  16   2   8  110.78   42.96
  16  -2   8  154.50   42.41
  16  -2   8  165.21   61.79
 -16  -2  -8  137.87   48.07
 -16   4  19   39.47   16.30
  16  -4 -19  100.48   32.94
 -16   4  18   96.85   17.10
  16  -4 -18  169.14   37.87
  16   4 -17  161.78   37.69
  16  -4 -17  249.17   43.53
  16   4 -16   67.75   11.08
  16   4 -16   61.76   26.38
  16   4 -16   50.33   12.51
 -16   4  16   38.50   17.69
  16  -4 -16   68.18   32.58
  16   4 -15  265.19   34.19
  16   4 -15  301.00   38.25
  16   4 -15  294.95   19.00
 -16   4  15  234.02   13.82
  16  -4 -15  264.77   48.53
  16   4 -14 4278.29  159.16
  16   4 -14 4230.58  180.47
  16   4 -14 4026.19  199.41
  16  -4 -14 4014.32  225.82
  16   4 -13   56.52   23.86
  16   4 -13   50.23   23.01
  16  -4 -13   69.67   30.90
  16   4 -12  857.30   64.12
  16   4 -12  959.58   61.03
  16  -4 -12  871.07   77.24
  16   4 -11  928.59   70.06
  16  -4 -11  927.03   74.98
  16   4 -10 4961.41  248.94
  16  -4 -10 4987.89  339.94
  16   4  -9 3370.34  139.95
  16  -4  -9 3390.41  180.91
 -16  -4   9 3371.95  147.16
  16   4  -8 4455.37  184.43
  16  -4  -8 4216.54  213.53
 -16  -4   8 4151.85  190.87
  16   4  -7   44.77   23.29
  16  -4  -7   83.20   28.34
 -16  -4   7   73.09   24.19
  16   4  -6  218.87   56.52
  16  -4  -6  256.91   38.15
 -16  -4   6  215.27   35.94
  16   4  -5   30.43   24.82
  16  -4  -5   58.84   25.30
  16  -4  -5   60.97   25.71
 -16  -4   5   69.80   26.91
  16   4  -4   93.49   30.13
  16  -4  -4  105.78   28.90
  16  -4  -4   98.81   47.37
 -16  -4   4  116.59   32.86
  16   4  -3  404.33   83.48
  16  -4  -3  453.68   47.38
  16  -4  -3  380.94   43.95
 -16  -4   3  442.10   53.21
  16   4  -2 4286.26  230.76
  16  -4  -2 4157.12  197.99
  16  -4  -2 4553.07  217.64
 -16  -4   2 4642.52  245.00
  16   4  -1   91.89   37.50
  16  -4  -1  113.91   31.38
  16  -4  -1  136.98   46.00
 -16  -4   1   99.55   37.64
  16   4   0 5730.33  335.39
  16  -4   0 5794.59  277.72
  16  -4   0 6236.85  397.79
 -16  -4   0 6556.70  349.87
  16   4   1 2207.34  165.20
  16  -4   1 2591.08  137.36
  16  -4   1 2223.87  115.25
 -16  -4  -1 2532.28  247.26
  16   4   2  821.64  151.49
  16  -4   2  839.15   45.29
  16  -4   2  727.37   55.52
  16  -4   2  803.64   66.13
 -16  -4  -2  747.75  140.17
  16   4   3 1307.28  131.78
  16  -4   3 1615.69   75.96
  16  -4   3 1233.10   77.46
  16  -4   3 1574.91   92.16
 -16  -4  -3 1603.50  192.56
  16   4   4   29.09   53.73
  16  -4   4   11.01   18.18
  16  -4   4  -21.84   27.81
  16  -4   4    6.06   20.54
 -16  -4  -4   36.87   50.46
  16   4   5  -22.29   31.94
  16   4   5   20.99   40.18
  16  -4   5   77.83   34.27
  16  -4   5   64.97   26.62
  16  -4   5   82.96   40.58
 -16  -4  -5   61.04   65.09
  16   4   6   22.34   33.78
  16   4   6   94.21   43.34
  16  -4   6   24.59   34.91
  16  -4   6   76.29   26.94
  16  -4   6   36.86   46.60
 -16  -4  -6   65.17   72.39
 -16   6  17  287.20   61.27
  16  -6 -17  304.33   64.30
 -16   6  16  435.31   64.45
  16  -6 -16  325.09   68.07
 -16   6  15  136.86   45.44
  16  -6 -15  161.71   48.95
 -16   6  14  829.51   84.96
  16   6 -14  777.10   80.54
  16   6 -14  822.40   35.11
  16  -6 -14  838.15   92.91
 -16   6  13  -16.55   30.02
  16   6 -13   24.00   20.00
  16   6 -13   43.22   48.21
  16  -6 -13   42.80   32.95
  16   6 -12 1777.78   70.89
  16   6 -12 1968.67  123.81
  16  -6 -12 1670.00  134.36
  16   6 -11  112.53   19.42
  16  -6 -11   97.02   40.70
 -16  -6  11   85.90   20.73
  16   6 -10   28.32   18.08
  16  -6 -10   80.73   33.86
 -16  -6  10   59.94   20.66
  16   6  -9   72.89   37.52
  16  -6  -9   96.26   36.60
 -16  -6   9   88.35   24.99
  16   6  -8  131.40   44.19
  16  -6  -8  134.16   39.74
 -16  -6   8  148.04   48.26
  16   6  -7  428.34   42.02
  16  -6  -7  378.23   92.25
 -16  -6   7  383.76   47.51
  16   6  -6 3939.72  192.36
  16  -6  -6 3894.10  220.71
 -16  -6   6 3878.20  203.49
  16   6  -5 3015.51  161.21
  16  -6  -5 2996.49  172.78
 -16  -6   5 3051.21  171.00
  16   6  -4 2109.80  128.49
  16  -6  -4 2110.88  128.30
 -16  -6   4 2238.92  204.63
  16   6  -3 4109.29  230.68
  16  -6  -3 4310.83  229.55
  16  -6  -3 4680.75  235.96
 -16  -6   3 4382.12  249.02
  16   6  -2  210.30   78.93
  16  -6  -2  263.57   70.15
  16  -6  -2  241.90   41.44
 -16  -6   2  254.26   50.20
  16   6  -1  594.51   77.91
  16  -6  -1  640.06   59.54
  16  -6  -1  761.90   63.70
 -16  -6   1  776.68   81.01
  16   6   0  328.69   58.70
  16  -6   0  356.97   45.80
  16  -6   0  278.77   68.81
 -16  -6   0  364.55   62.45
  16   6   1   48.00   38.26
  16  -6   1   23.10   24.40
  16  -6   1   49.60   26.95
 -16  -6  -1   97.75   65.57
  16   6   2   38.18   44.64
  16  -6   2   64.69   25.34
  16  -6   2   68.81   29.17
 -16  -6  -2  115.10   73.69
  16   6   3  133.56   57.74
  16  -6   3  125.93   29.88
  16  -6   3  164.37   34.88
 -16  -6  -3  117.29   92.98
  16   6   4  133.12   50.84
  16  -6   4   78.62   23.94
  16  -6   4   -0.11   28.26
 -16  -6  -4  133.42   82.05
 -16   8  12  148.92   45.11
  16  -8 -12   76.09   84.67
 -16  -8  12   71.76   21.12
  16   8 -11  112.60   36.22
  16  -8 -11   89.18   49.88
 -16  -8  11   78.61   24.56
  16   8 -10 2800.87  126.90
  16  -8 -10 2469.95  199.58
 -16  -8  10 2513.94  131.52
  16   8  -9  732.97   54.06
  16  -8  -9  576.74   92.73
 -16  -8   9  659.96   60.35
  16   8  -8 3362.00  168.32
  16  -8  -8 3217.08  230.02
 -16  -8   8 3274.52  181.85
  16   8  -7  -13.76   22.31
  16  -8  -7  -10.34   31.92
 -16  -8   7   -1.16   24.33
  16   8  -6  537.77   58.33
  16  -8  -6  490.12  117.47
 -16  -8   6  579.02   62.04
  16   8  -5   88.38   29.63
  16  -8  -5    6.20   33.50
 -16  -8   5    8.53   31.55
  16   8  -4  128.18   33.63
  16  -8  -4    8.49   33.53
 -16  -8   4    5.10   34.46
  16   8  -3  103.12   34.42
  16  -8  -3    3.13   30.57
 -16  -8   3    8.55   36.05
  16   8  -2  638.33   80.85
  16  -8  -2  555.32   63.82
  16  -8  -2  603.74   66.22
 -16  -8   2  585.20  133.44
  16   8  -1    8.22   35.39
  16  -8  -1    4.98   25.14
  16  -8  -1   -6.26   43.27
 -16  -8   1   44.64   36.06
  16   8   0 1337.94  136.86
  16  -8   0 1308.55  144.29
  16  -8   0 1427.42  152.44
 -16  -8   0 1228.24  139.38
  17   1 -21    1.49   40.46
  17  -1 -21  170.89   42.57
  17   1 -20 4018.09  193.49
  17   1 -20 4667.21  226.77
  17   1 -20 4765.70  191.38
  17  -1 -20 4999.68  298.26
  17   1 -19  128.68   19.36
  17   1 -19   90.41   23.59
  17   1 -19  144.99   21.14
  17  -1 -19   93.71   46.43
  17   1 -18 1106.26   50.87
  17   1 -18 1023.85   55.58
  17   1 -18 1294.55   83.45
  17  -1 -18 1276.17  106.75
  17   1 -17   29.24   24.42
  17   1 -17    6.40   13.24
  17   1 -17   14.05   13.28
  17  -1 -17  -15.41   30.53
  17   1 -16   66.73   16.72
  17   1 -16   88.24   18.90
  17   1 -16   41.27   15.63
  17  -1 -16   38.83   23.69
  17   1 -15 2500.51  134.63
  17   1 -15 2518.40  106.74
  17   1 -15 2255.35  113.63
  17  -1 -15 2508.30  123.26
  17   1 -14  236.02   19.95
  17   1 -14  219.17   28.03
  17   1 -14  248.05   25.89
  17  -1 -14  287.87   34.35
  17  -1 -14  251.99   12.78
  17   1 -13 2287.66   95.74
  17   1 -13 2024.07   71.48
  17   1 -13 2314.41  100.95
  17  -1 -13 2245.92  105.32
  17  -1 -13 2275.93  113.81
  17  -1 -13 2383.85   56.32
  17   1 -12   69.88   20.83
  17   1 -12   45.07   20.00
  17   1 -12  124.14   19.89
  17  -1 -12   60.87    9.28
  17  -1 -12   66.28   22.41
  17  -1 -12   52.85   23.85
  17   1 -11  223.39   17.49
  17   1 -11  314.33   48.53
  17   1 -11  264.26   30.27
  17  -1 -11  247.14    7.03
  17  -1 -11  211.08   32.93
  17  -1 -11  336.84   35.00
  17   1 -10  414.90   39.21
  17   1 -10  420.15   22.27
  17  -1 -10  477.02   70.08
  17  -1 -10  463.47   44.22
  17  -1 -10  457.77   10.52
  17   1  -9 1399.19   75.28
  17  -1  -9 1421.78   81.05
  17  -1  -9 1169.63   79.15
  17  -1  -9 1379.91   18.61
  17   1  -8 2083.44  103.03
  17  -1  -8 2133.13  109.56
  17  -1  -8 2042.95  109.67
  17   1  -7  368.35   37.40
  17  -1  -7  285.84    6.46
  17  -1  -7  288.90   38.78
  17  -1  -7  273.03    7.37
  17   1  -6 2787.55  146.22
  17  -1  -6 3084.13   61.05
  17  -1  -6 2832.26  152.21
  17   1  -5 1767.87  106.76
  17  -1  -5 1867.31   46.86
  17  -1  -5 1886.45  166.58
  17   1  -4 6625.77  343.86
  17  -1  -4 7352.80  238.72
  17  -1  -4 6632.95  339.42
 -17  -1   4 7526.34  375.84
  17   1  -3 1296.20   90.79
  17  -1  -3 1315.66   90.65
  17  -1  -3 1309.31   35.55
 -17  -1   3 1380.85   95.38
  17   1  -2 6300.00  342.83
  17  -1  -2 6553.97  448.09
  17  -1  -2 6846.79  225.66
 -17  -1   2 7443.62  374.48
  17   1  -1 4285.00  333.34
  17  -1  -1 4940.79  159.16
  17  -1  -1 4450.85  238.16
 -17  -1   1 5321.70  269.42
  17   1   0  130.67   38.85
  17   1   0  128.54   19.86
  17  -1   0  144.73   34.80
  17  -1   0  146.76   16.25
 -17  -1   0  147.37   39.16
  17   1   1 1172.59   98.12
  17   1   1 1319.73   85.96
  17  -1   1 1280.40   53.40
  17  -1   1 1373.70   92.01
 -17  -1  -1 1343.77   98.28
  17   1   2  255.57   27.56
  17   1   2  216.20   49.55
  17  -1   2  250.68   45.21
  17  -1   2  239.57   40.85
 -17  -1  -2  323.97   77.69
  17   1   3  233.32   28.23
  17   1   3  210.24   48.24
  17  -1   3  179.34   27.08
  17  -1   3  207.42   43.10
 -17  -1  -3  160.47   73.54
  17   1   4  769.67   57.25
  17   1   4  808.64   86.40
  17  -1   4  860.21   54.83
  17  -1   4  800.33   77.76
 -17  -1  -4  812.56   80.26
  17   1   5  353.87   43.64
  17   1   5  385.39   62.94
  17  -1   5  356.50   69.45
  17  -1   5  403.27   54.92
 -17  -1  -5  408.33   95.95
  17   1   6  533.91   55.70
  17   1   6  442.90   69.21
  17  -1   6  537.80   54.86
  17  -1   6  438.12  100.03
 -17  -1  -6  558.21  110.95
  17   1   7  100.51   38.73
  17   1   7   92.01   45.37
  17  -1   7  138.97   36.39
  17  -1   7  117.79   40.08
 -17  -1  -7   81.03   71.82
  17   3 -20 1232.12  137.47
  17  -3 -20 1384.29  101.01
  17   3 -19  773.80   66.42
  17  -3 -19  841.52   75.47
  17   3 -18  729.05   34.28
  17   3 -18  849.32   37.54
  17  -3 -18  884.15  113.89
  17   3 -17  442.78   71.95
  17   3 -17  503.07   45.99
  17   3 -17  481.63   25.43
  17  -3 -17  507.00   56.78
  17   3 -16   78.50   24.78
  17   3 -16  116.18   17.94
  17   3 -16  115.28   15.58
  17  -3 -16  125.01   33.58
  17   3 -15 2783.50  137.10
  17   3 -15 2356.51  110.81
  17   3 -15 2523.79   91.39
  17  -3 -15 2504.17  141.54
  17   3 -14   14.08   13.68
  17   3 -14    3.55   15.75
  17   3 -14   13.14   12.19
  17  -3 -14  -36.37   22.83
  17   3 -13 3670.94  148.59
  17   3 -13 3756.43  139.71
  17   3 -13 3599.90  154.15
  17  -3 -13 3599.47  191.07
  17   3 -12  282.54   25.90
  17   3 -12  287.28   28.04
  17  -3 -12  259.61   41.35
  17   3 -11  383.59   28.99
  17   3 -11  328.70   29.24
  17  -3 -11  314.08   44.62
  17   3 -10  150.68   38.75
  17  -3 -10  147.44   33.86
  17   3  -9 1096.58   60.44
  17  -3  -9 1038.24   75.48
  17   3  -8   38.65   18.84
  17  -3  -8   -3.88   22.58
 -17  -3   8    4.53   19.13
  17   3  -7 2430.31  166.86
  17  -3  -7 2257.74  126.44
  17  -3  -7 2377.88  129.69
 -17  -3   7 2490.54  176.59
  17   3  -6 1384.48   88.73
  17  -3  -6 1540.29   96.83
  17  -3  -6 1481.04   92.95
 -17  -3   6 1558.06   94.64
  17   3  -5 7476.30  371.58
  17  -3  -5 7658.90  382.96
  17  -3  -5 7438.49  367.49
 -17  -3   5 7833.81  395.27
  17   3  -4 3117.66  166.92
  17  -3  -4 3244.24  166.78
  17  -3  -4 3074.52  155.23
 -17  -3   4 3487.88  177.27
  17   3  -3  780.05   69.92
  17  -3  -3  774.24   65.76
  17  -3  -3  729.98   91.41
 -17  -3   3  821.73   72.84
  17   3  -2 1135.89  152.39
  17  -3  -2 1395.18   38.61
  17  -3  -2 1131.12   77.83
  17  -3  -2 1347.76   90.12
 -17  -3   2 1436.35  103.81
  17   3  -1 3758.15  220.73
  17  -3  -1 4224.78  132.52
  17  -3  -1 3597.29  179.96
  17  -3  -1 4028.12  209.75
 -17  -3   1 4257.36  238.26
  17   3   0   58.70   57.27
  17  -3   0   67.43   27.68
  17  -3   0   -9.55   22.37
  17  -3   0   50.29   20.08
 -17  -3   0   88.57   32.66
  17   3   1  471.42   68.03
  17  -3   1  335.70   53.05
  17  -3   1  470.09   30.50
 -17  -3  -1  552.86   66.35
  17   3   2  147.92   91.45
  17  -3   2  181.26   65.04
  17  -3   2  233.54   25.25
 -17  -3  -2  216.50   52.26
  17   3   3   59.16   41.42
  17  -3   3   78.42   49.66
  17  -3   3   86.52   21.74
 -17  -3  -3   10.09   67.67
  17   3   4 1182.94  198.02
  17   3   4 1387.73   92.59
  17  -3   4 1525.01   83.91
  17  -3   4 1444.33  100.37
 -17  -3  -4 1462.11  197.03
  17   3   5  868.62  107.01
  17   3   5 1123.59  126.74
  17  -3   5 1067.05   74.81
  17  -3   5 1082.37   82.96
 -17  -3  -5  980.98  111.36
  17   3   6  454.68  139.23
  17   3   6  563.30   65.11
  17  -3   6  666.17   60.96
  17  -3   6  476.09   62.65
 -17  -3  -6  609.24   87.36
  17  -5 -18  594.60   81.26
  17  -5 -17 1395.56  122.06
  17  -5 -16    0.46   43.78
  17   5 -15 1298.35   55.05
  17   5 -15 1366.03   51.97
  17   5 -15 1287.34   93.87
  17  -5 -15 1231.11  112.80
  17   5 -14    9.76   15.02
  17   5 -14   71.46   14.70
  17   5 -14   55.58   43.56
  17  -5 -14   67.17   34.01
  17   5 -13  330.83   42.05
  17   5 -13  341.31   72.63
  17  -5 -13  277.85   54.68
  17   5 -12   63.54   29.57
  17   5 -12   56.99   27.03
  17  -5 -12   84.88   35.34
  17   5 -11   78.67   33.93
  17  -5 -11  113.96   37.59
  17   5 -10  687.77   67.28
  17  -5 -10  652.77   69.19
 -17  -5  10  548.36   46.72
  17   5  -9 1069.99   96.24
  17  -5  -9 1168.53   90.54
 -17  -5   9 1020.10   69.14
  17   5  -8 1066.41   63.80
  17  -5  -8  957.49   85.20
 -17  -5   8  941.29   68.56
  17   5  -7  935.77   65.92
  17  -5  -7  878.01   77.81
 -17  -5   7  943.18   68.92
  17   5  -6 1720.73   98.37
  17  -5  -6 1734.60  161.12
 -17  -5   6 1607.27  105.89
  17   5  -5  954.96   74.59
  17  -5  -5 1032.80   79.12
  17  -5  -5 1009.66   77.06
 -17  -5   5  977.65   82.33
  17   5  -4 4601.27  337.97
  17  -5  -4 4757.60  245.97
  17  -5  -4 5079.09  257.25
 -17  -5   4 5012.13  364.83
  17   5  -3  488.71   66.79
  17  -5  -3  589.19   91.30
  17  -5  -3  680.64   62.54
 -17  -5   3  617.79   69.93
  17   5  -2 3585.00  213.56
  17  -5  -2 3504.29  182.78
  17  -5  -2 3893.94  204.31
 -17  -5   2 3771.57  229.31
  17   5  -1 2184.06  231.92
  17  -5  -1 2341.96  198.26
  17  -5  -1 2136.62  122.13
 -17  -5   1 2107.46  158.17
  17   5   0  343.31   67.00
  17  -5   0  397.09   44.10
  17  -5   0  439.96   52.70
 -17  -5   0  382.89  110.74
  17   5   1 1403.72  139.48
  17  -5   1 1465.28  138.43
  17  -5   1 1852.94  110.62
 -17  -5  -1 1637.33  214.71
  17   5   2  592.37  148.04
  17  -5   2  799.45   64.15
  17  -5   2  527.08   87.58
 -17  -5  -2  577.68   91.05
  17   5   3   95.09   50.46
  17  -5   3   82.27   27.58
  17  -5   3   91.13   32.35
 -17  -5  -3  152.81   50.52
  17   5   4  433.67   91.09
  17  -5   4  544.07   56.09
  17  -5   4  551.79   48.99
 -17  -5  -4  549.44   91.66
 -17   7  15   -5.83   55.69
  17  -7 -15 1005.07  110.76
  17  -7 -14    1.15   34.62
  17   7 -13 1439.57   62.35
  17  -7 -13 1206.73  137.05
  17   7 -12  266.50   43.62
  17  -7 -12  236.37   62.98
  17   7 -11  483.20   38.53
  17  -7 -11  430.40   77.48
 -17  -7  11  446.78   65.37
  17   7 -10 2207.17  106.04
  17  -7 -10 2261.06  167.07
 -17  -7  10 2167.80  118.97
  17   7  -9 1457.70   80.43
  17  -7  -9 1469.31  125.42
 -17  -7   9 1323.24   90.21
  17   7  -8  695.70   55.58
  17  -7  -8  647.22   78.58
 -17  -7   8  707.39   63.79
  17   7  -7  470.80   49.68
  17  -7  -7  472.71   66.11
 -17  -7   7  516.57   57.88
  17   7  -6  319.35   40.15
  17  -7  -6  317.76   48.84
 -17  -7   6    4.82   44.84
  17   7  -5 1618.73  107.77
  17  -7  -5 1617.02  117.13
 -17  -7   5 1524.71  118.64
  17   7  -4  427.02   51.83
  17  -7  -4    0.63   83.63
 -17  -7   4  347.66   90.47
  17   7  -3  137.16   39.01
  17  -7  -3    0.64   36.27
  17  -7  -3  128.76   36.57
 -17  -7   3  156.32   42.15
  17   7  -2   15.58   55.20
  17  -7  -2    0.88   27.12
  17  -7  -2   43.16   28.28
 -17  -7   2   46.10   36.55
  17   7  -1 1758.75  148.15
  17  -7  -1 1632.33  115.68
  17  -7  -1 1863.64  179.67
 -17  -7   1 1851.36  152.42
  17   7   0  196.47   55.46
  17  -7   0    1.11   35.73
  17  -7   0  205.60   38.62
 -17  -7   0  232.22   53.47
  17   7   1  278.40   70.81
  17  -7   1  248.38   49.79
 -17  -7  -1  322.92   72.90
  18   0 -20  256.84   28.79
  18   0 -20  227.72   24.88
  18   0 -20  202.06   49.29
  18   0 -19   43.33   28.39
  18   0 -19    7.17   15.35
  18   0 -19    2.47   12.31
  18   0 -18  409.80   36.85
  18   0 -18  401.56   33.67
  18   0 -18  323.01   24.49
  18   0 -17   14.39   18.23
  18   0 -17   16.36   10.40
  18   0 -17   -4.50   15.86
  18   0 -16 1549.63   54.41
  18   0 -16 1590.68   78.07
  18   0 -16 1717.99   85.66
  18   0 -15   -1.01   18.01
  18   0 -15    3.60   13.90
  18   0 -15   18.42   16.20
  18   0 -14 7136.82  317.09
  18   0 -14 6818.83  236.40
  18   0 -14 7263.91  409.76
  18   0 -13   -2.44   28.30
  18   0 -13    5.40    6.78
  18   0 -13   -1.86   15.95
  18   0 -12   16.22   16.42
  18   0 -12    4.54    6.09
  18   0 -12   -1.94   17.56
  18   0 -11   -0.74    8.86
  18   0 -11    2.05   16.00
  18   0 -11    5.62   16.99
  18   0 -10 2063.00   51.67
  18   0 -10 2209.57  106.30
  18   0 -10 2014.80  104.83
  18   0  -9   21.64   18.48
  18   0  -9   -3.97    5.21
  18   0  -8 1187.13  116.09
  18   0  -7   -4.52   21.14
  18   0  -6 6575.41  319.07
  18   0  -5  -11.48   23.62
  18   0  -4   96.72   32.87
  18   0  -3  -13.84   21.50
  18   0  -3    1.34    7.32
  18   0  -2 3538.48  194.29
  18   0  -2 3825.00  120.50
  18   0  -1  -14.19   23.75
  18   0  -1    3.16   15.46
  18   0   0 2979.93  182.77
  18   0   0 3280.46  116.02
 -18   0   0 3530.51  195.30
  18   0   1   -4.46   27.94
  18   0   1   29.51   22.56
 -18   0  -1   15.81   28.01
  18   0   2  141.96   22.28
  18   0   2  124.99   66.20
 -18   0  -2   84.93   39.90
  18   0   3   16.24   27.84
  18   0   3    7.05   26.22
 -18   0  -3  -10.27   26.45
  18   0   4  971.10   92.93
  18   0   4  945.56   63.06
 -18   0  -4  972.56   92.01
  18   0   5   14.67   28.82
  18   0   5   -7.91   20.39
 -18   0  -5   26.30   28.50
  18   0   6  887.00   95.55
  18   0   6  915.71   77.88
 -18   0  -6 1060.47   98.40
  18   2 -20  122.27   44.88
  18  -2 -20   90.13   33.42
  18   2 -19 2879.24  110.71
  18   2 -19 2516.20  130.46
  18   2 -19 3225.55  123.39
  18  -2 -19 3128.08  164.31
  18   2 -18  317.87   24.86
  18   2 -18  289.81   32.69
  18   2 -18  401.82   44.97
  18  -2 -18    3.44   69.72
  18   2 -17  321.01   33.05
  18   2 -17  453.56   32.46
  18   2 -17  392.29   27.80
  18  -2 -17  430.43   47.19
  18   2 -16  137.52   21.79
  18   2 -16  128.27   19.03
  18   2 -16   55.12   32.84
  18  -2 -16   78.27   31.81
  18   2 -15 1201.97   57.68
  18   2 -15 1411.62   66.77
  18   2 -15 1389.16   61.29
  18  -2 -15 1435.11   90.92
  18   2 -14   75.51   32.45
  18   2 -14   43.11   16.18
  18   2 -14   75.26   17.97
  18  -2 -14   79.20   27.58
  18   2 -13 3106.13  175.66
  18   2 -13 2743.92  105.41
  18   2 -13 3022.64  121.05
  18  -2 -13 2928.81  207.99
  18   2 -12   17.30   16.58
  18   2 -12   -7.77   19.54
  18   2 -12   19.17   15.38
  18  -2 -12   19.35   21.34
  18   2 -11  461.21   28.73
  18   2 -11  596.57   60.29
  18  -2 -11  468.53   46.09
  18  -2 -11  499.43   48.40
  18   2 -10   27.16   17.86
  18  -2 -10    9.44   21.51
  18  -2 -10   19.56   37.46
  18   2  -9   39.58   21.46
  18  -2  -9   56.01   25.24
  18  -2  -9   45.96   25.05
  18   2  -8  532.60   47.22
  18  -2  -8  517.92   52.84
  18  -2  -8  560.26   53.29
  18   2  -7  841.04   59.43
  18  -2  -7  706.58   63.48
  18  -2  -7  732.53   62.83
  18   2  -6 1081.92  124.22
  18  -2  -6 1121.50   82.18
  18  -2  -6 1145.76   80.15
 -18  -2   6 1310.04   85.27
  18   2  -5 7749.34  391.98
  18  -2  -5 7810.38  398.31
  18  -2  -5 7269.10  368.95
 -18  -2   5 8257.16  419.61
  18   2  -4  468.67   53.24
  18  -2  -4  424.27   17.59
  18  -2  -4  391.40   52.46
 -18  -2   4  465.82   57.75
  18   2  -3 7561.65  415.28
  18  -2  -3 8523.71  306.65
  18  -2  -3 7829.58  416.14
 -18  -2   3 8707.38  462.88
  18   2  -2   60.85   35.55
  18  -2  -2   88.91   10.71
  18  -2  -2   46.22   31.79
 -18  -2   2   61.38   59.55
  18   2  -1  731.42   78.80
  18  -2  -1  787.25   31.98
  18  -2  -1  876.35  110.76
 -18  -2   1  722.12   80.87
  18   2   0   56.28   64.41
  18  -2   0   72.67   14.37
  18  -2   0   82.52   31.95
 -18  -2   0   59.66   36.92
  18   2   1   12.48   30.36
  18  -2   1   -5.37   24.73
  18  -2   1   12.76   13.04
 -18  -2  -1   10.67   28.46
  18   2   2  133.47   28.00
  18   2   2  167.05   82.73
  18  -2   2  188.06   23.96
  18  -2   2  157.86   41.35
 -18  -2  -2  160.44   46.29
  18   2   3 2420.77  121.30
  18   2   3 2300.74  173.98
  18  -2   3 2585.19  117.26
  18  -2   3 2514.95  231.52
 -18  -2  -3 2572.58  177.92
  18   2   4   79.86   44.91
  18   2   4  114.26   29.61
  18  -2   4  127.04   27.87
  18  -2   4  120.58   39.47
 -18  -2  -4   80.27   45.20
  18   2   5 3735.53  204.20
  18   2   5 3295.76  246.91
  18  -2   5 3965.47  200.00
  18  -2   5 4004.21  234.99
 -18  -2  -5 4132.28  273.82
  18   2   6   82.26   55.97
  18   2   6   84.95   46.81
  18  -2   6   88.90   53.51
  18  -2   6   67.84   36.62
 -18  -2  -6   95.37   46.74
  18  -4 -19   73.57   38.03
  18  -4 -18   19.02   31.14
  18   4 -17   12.32   12.47
  18   4 -17   21.16   11.06
  18  -4 -17   -0.15   29.94
  18   4 -16 2075.10  169.03
  18   4 -16 2395.30  123.27
  18   4 -16 2356.59  113.94
  18  -4 -16 2125.84  150.55
  18   4 -15  353.59   29.86
  18   4 -15  303.89   39.64
  18   4 -15  338.50   26.11
  18  -4 -15  291.93   55.74
  18   4 -14 4768.31  199.48
  18   4 -14 4948.88  190.75
  18   4 -14 4638.68  222.28
  18  -4 -14 4623.46  266.87
  18   4 -13  354.89   29.36
  18   4 -13  342.17   38.95
  18  -4 -13  335.55   86.84
  18   4 -12  -11.06   13.70
  18   4 -12   12.28   15.96
  18  -4 -12   -5.10   24.18
  18   4 -11  543.91   39.91
  18  -4 -11  577.05   62.95
  18   4 -10 1594.99  118.32
  18  -4 -10 1586.97  110.43
  18   4  -9  676.76   48.91
  18  -4  -9  647.57   65.81
 -18  -4   9  635.79   52.61
  18   4  -8  171.12   30.58
  18  -4  -8  123.58   37.97
 -18  -4   8  196.31   33.59
  18   4  -7   80.97   28.06
  18  -4  -7   98.56   32.86
  18  -4  -7   75.52   32.38
 -18  -4   7  106.57   30.66
  18   4  -6 3024.63  225.90
  18  -4  -6 2988.27  163.44
  18  -4  -6 3131.19  166.27
 -18  -4   6 3073.04  166.23
  18   4  -5  776.13   64.72
  18  -4  -5  643.56   99.96
  18  -4  -5  764.02   67.41
 -18  -4   5  689.14   70.22
  18   4  -4   22.61   29.00
  18  -4  -4   54.37   26.25
  18  -4  -4   43.63   27.89
 -18  -4   4   54.22   50.57
  18   4  -3 1538.98  177.06
  18  -4  -3 1637.08  106.20
  18  -4  -3 1461.39   97.26
 -18  -4   3 1642.57  121.23
  18   4  -2 3218.71  206.14
  18  -4  -2 3427.77  191.13
  18  -4  -2 2970.96  231.43
 -18  -4   2 3436.89  213.32
  18   4  -1  199.93   53.11
  18  -4  -1  242.23   42.79
  18  -4  -1  192.91   36.87
 -18  -4   1  205.99   52.52
  18   4   0 2250.91  165.30
  18  -4   0 2361.70  204.02
  18  -4   0 1995.28  116.30
 -18  -4   0 2339.06  251.30
  18   4   1  692.90   81.45
  18  -4   1  588.15   62.48
  18  -4   1  498.76   52.27
 -18  -4  -1  746.40  129.89
  18   4   2  185.15   88.62
  18  -4   2  134.04   23.36
  18  -4   2  116.55   31.56
  18  -4   2  187.83   37.70
 -18  -4  -2  235.04   53.62
  18   4   3  143.08   51.22
  18  -4   3  114.16   24.55
  18  -4   3   65.25   28.38
  18  -4   3  149.26   35.30
 -18  -4  -3  118.33   50.86
  18   4   4   -4.13   33.98
  18   4   4   87.43   77.49
  18  -4   4   46.25   25.47
  18  -4   4  132.95   24.95
  18  -4   4   26.77   32.34
 -18  -4  -4   40.44   47.36
  18  -4   5  104.86   34.10
  18  -4   5   80.05   29.62
  18  -4   5   68.07   26.28
  18  -6 -16  338.58   70.86
  18  -6 -15  110.46   49.14
  18   6 -14   62.84   16.60
  18  -6 -14   34.37   44.01
  18   6 -13  730.97   66.12
  18   6 -13  795.52   75.80
  18  -6 -13  699.68   91.03
  18   6 -12  255.20   28.60
  18  -6 -12  268.17   59.24
  18   6 -11 1855.14   86.04
  18  -6 -11 1775.65  217.01
 -18  -6  11 1692.61   95.27
  18   6 -10  566.06   44.41
  18  -6 -10  555.52   75.48
 -18  -6  10  595.61   51.97
  18   6  -9 1109.73   67.80
  18  -6  -9 1157.90  101.16
 -18  -6   9 1116.92   79.01
  18   6  -8  482.07   49.13
  18  -6  -8  557.27   67.70
 -18  -6   8  459.50   53.93
  18   6  -7   18.81   25.66
  18  -6  -7   61.14   33.48
 -18  -6   7   61.96   46.97
  18   6  -6 3365.57  262.07
  18  -6  -6 3421.46  295.93
 -18  -6   6 3383.33  202.85
  18   6  -5 1636.58  114.38
  18  -6  -5 1598.94  119.29
  18  -6  -5 1772.18  119.78
 -18  -6   5 1704.06  122.77
  18   6  -4  708.54   73.34
  18  -6  -4  602.04   69.56
  18  -6  -4  791.17  112.51
 -18  -6   4  591.76   74.94
  18   6  -3 1073.84   98.54
  18  -6  -3 1102.97   91.82
  18  -6  -3  999.00   85.46
 -18  -6   3 1024.01   99.64
  18   6  -2   54.39   37.91
  18  -6  -2   29.83   30.80
  18  -6  -2   50.51   47.41
 -18  -6   2   54.03   37.44
  18   6  -1   39.99   73.44
  18  -6  -1   82.08   29.95
  18  -6  -1   66.74   53.79
 -18  -6   1   23.47   43.38
  18   6   0  309.44   76.36
  18  -6   0  401.62   50.20
  18  -6   0  414.47   56.71
 -18  -6   0  373.17  125.41
  18   6   1  105.49   57.48
  18  -6   1  131.54   33.21
  18  -6   1  105.07   39.18
 -18  -6  -1  141.17   92.38
  18   6   2  555.38  170.63
  18  -6   2  575.31   57.35
  18  -6   2  550.43   65.18
 -18  -6  -2  577.41   99.64
  18   8 -10  724.19   92.60
  18  -8 -10  731.56  100.71
 -18  -8  10  716.38   99.65
  18   8  -9    2.84   25.76
  18  -8  -9  206.45   41.88
 -18  -8   9  -13.76   28.49
  18   8  -8  132.57   31.77
  18  -8  -8  175.88   74.93
 -18  -8   8  -10.20   35.56
  18   8  -7   33.00   25.67
  18  -8  -7   -9.49   34.28
 -18  -8   7   -3.91   28.71
  18   8  -6   -8.69   27.02
  18  -8  -6   39.99   32.05
 -18  -8   6    0.81   29.05
  18  -8  -5    1.20   31.29
 -18  -8   5   11.98   32.07
  18   8  -4  557.00   74.00
  18  -8  -4   -0.12  108.58
  18  -8  -4  525.78   68.56
 -18  -8   4  548.68   76.81
  19   1 -20 1953.28  127.15
  19   1 -20 1805.39   81.53
  19   1 -20 1512.03   78.44
  19  -1 -20 2022.34  108.94
  19  -1 -20 1761.17   95.40
  19   1 -19  189.98   44.27
  19   1 -19  248.61   24.15
  19   1 -19  128.12   23.03
  19  -1 -19  155.63   29.66
  19  -1 -19  111.77   33.88
  19   1 -18  424.62   35.34
  19   1 -18  404.59   49.10
  19   1 -18  585.37   41.22
  19  -1 -18  441.52   43.36
  19  -1 -18  534.79   49.14
  19   1 -17  300.25   24.36
  19   1 -17  369.83   35.44
  19   1 -17  378.77   31.41
  19  -1 -17  231.44   69.52
  19  -1 -17  298.33   37.31
  19   1 -16 1364.31   55.91
  19   1 -16 1464.16   71.33
  19   1 -16 1562.26   80.52
  19  -1 -16 1601.03   91.26
  19  -1 -16 1392.34   80.72
  19   1 -15 2210.89  100.83
  19   1 -15 2102.65   76.68
  19   1 -15 2359.20  110.34
  19  -1 -15 2278.91  122.58
  19  -1 -15 2229.72  112.83
  19   1 -14 2926.83  138.57
  19   1 -14 2683.49   92.92
  19   1 -14 2951.32  125.06
  19  -1 -14 2806.66  147.44
  19  -1 -14 2935.99  196.04
  19   1 -13  239.21   32.07
  19   1 -13  217.40   16.44
  19   1 -13  228.47   29.29
  19  -1 -13  189.86   35.46
  19  -1 -13  174.96   33.97
  19   1 -12 2587.27  118.09
  19   1 -12 2589.17  122.15
  19   1 -12 2417.35   77.86
  19  -1 -12 2680.81  131.00
  19  -1 -12 2566.17  188.85
  19   1 -11  263.50   38.20
  19   1 -11  398.93   30.57
  19   1 -11  400.94   38.20
  19  -1 -11  447.33   68.58
  19  -1 -11  411.73   42.82
  19   1 -10  739.44   82.89
  19   1 -10  726.09   27.73
  19  -1 -10  739.42   59.59
  19  -1 -10  758.76   57.99
  19   1  -9   51.37   23.25
  19  -1  -9   54.97   25.10
  19  -1  -9   56.02   41.91
  19   1  -8   60.55   25.01
  19  -1  -8   28.03   26.20
  19  -1  -8   81.74   26.86
  19   1  -7 4231.15  208.74
  19  -1  -7 4160.15  209.98
  19  -1  -7 4270.09   95.05
  19   1  -6 1460.15   96.65
  19  -1  -6 1550.79   29.91
  19  -1  -6 1412.47   97.63
  19   1  -5  923.58   75.09
  19  -1  -5  863.20   76.72
  19  -1  -5 1003.10   23.04
  19   1  -4 5834.38  307.08
  19  -1  -4 6326.08  206.48
  19  -1  -4 5863.04  313.28
  19   1  -3  489.46   63.59
  19  -1  -3  554.02   21.74
  19  -1  -3  576.83   98.60
 -19  -1   3  521.28   65.85
  19   1  -2  900.36   88.22
  19  -1  -2 1051.85   35.70
  19  -1  -2  892.72   83.74
 -19  -1   2 1085.20   88.26
  19   1  -1  517.93   31.85
  19   1  -1  509.75   65.68
  19  -1  -1  525.41   26.89
  19  -1  -1  508.86   61.13
 -19  -1   1  565.63   65.77
  19   1   0   66.26   49.51
  19   1   0   -0.00   23.12
  19  -1   0   41.86   46.19
  19  -1   0   17.95   20.19
 -19  -1   0  -15.97   49.85
  19   1   1   43.40   16.15
  19   1   1    9.28   33.95
  19  -1   1   26.00   14.73
  19  -1   1   11.68   30.91
 -19  -1  -1   21.54   32.09
  19   1   2 2139.60  167.18
  19   1   2 2299.36  106.35
  19  -1   2 2363.60  102.39
  19  -1   2 2345.50  158.00
 -19  -1  -2 2625.48  171.36
  19   1   3   72.74   24.18
  19   1   3   56.93   40.35
  19  -1   3   55.72   22.99
  19  -1   3  101.79   38.90
 -19  -1  -3   83.61   40.47
  19   1   4 3254.94  236.21
  19   1   4 3430.46  175.65
  19  -1   4 3666.21  178.13
  19  -1   4 3395.07  223.00
 -19  -1  -4 3715.63  252.96
  19   1   5  183.24   39.19
  19   1   5  199.06   91.80
  19  -1   5  188.36   37.46
  19  -1   5  154.28   49.16
 -19  -1  -5  231.53   58.68
  19   3 -19  976.04  106.93
  19  -3 -19 1145.61   95.16
  19   3 -18  143.50   18.43
  19  -3 -18  -16.63   64.22
  19   3 -17   -5.19   16.61
  19   3 -17    3.12   13.96
  19   3 -17   10.89   11.93
  19  -3 -17    6.48   24.64
  19   3 -16   27.77   19.85
  19   3 -16   41.24   18.18
  19   3 -16   71.49   15.53
  19  -3 -16    1.42   30.18
  19   3 -15 1494.33   78.69
  19   3 -15 1718.65   72.56
  19   3 -15 1814.61  118.98
  19  -3 -15 1668.72  175.63
  19   3 -14  660.76   44.77
  19   3 -14  597.45   39.81
  19   3 -14  602.93   41.96
  19  -3 -14  614.71   64.69
  19   3 -13   15.06   15.84
  19   3 -13   11.48   15.20
  19  -3 -13   20.15   25.61
  19   3 -12 1680.42   78.88
  19   3 -12 1591.60   73.64
  19  -3 -12 1574.46  157.65
  19   3 -11 1993.22  134.71
  19  -3 -11 1831.36  118.68
  19   3 -10 1364.53   76.37
  19  -3 -10 1330.04   92.37
  19  -3 -10 1309.36   89.37
  19   3  -9    1.15   18.81
  19  -3  -9    4.02   21.89
  19  -3  -9   16.77   22.51
  19   3  -8  199.54   33.34
  19  -3  -8  184.45   39.33
  19  -3  -8  186.85   39.21
 -19  -3   8  162.42   35.74
  19   3  -7 7540.21  373.03
  19  -3  -7 7902.82  410.92
  19  -3  -7 7465.67  393.60
 -19  -3   7 7734.99  402.48
  19   3  -6  166.70   38.00
  19  -3  -6  175.30   40.51
  19  -3  -6  218.08   39.03
 -19  -3   6  180.43   40.91
  19   3  -5 1864.56  180.94
  19  -3  -5 1749.37  113.97
  19  -3  -5 1921.29  123.09
 -19  -3   5 2098.50  127.61
  19   3  -4  225.52   44.88
  19  -3  -4  286.73   43.71
  19  -3  -4  190.04   39.02
 -19  -3   4  262.70   78.84
  19   3  -3  322.43   51.20
  19  -3  -3  292.56   48.25
  19  -3  -3  256.73   41.86
 -19  -3   3  298.28   53.65
  19   3  -2   -2.57   26.39
  19  -3  -2  -12.73   23.46
  19  -3  -2   12.76   19.72
 -19  -3   2   -2.00   25.93
  19   3  -1   74.00   37.63
  19  -3  -1   64.17   31.42
  19  -3  -1   23.13   25.48
  19  -3  -1   45.23   11.91
 -19  -3   1   90.77   37.51
  19   3   0   13.79   30.78
  19  -3   0    3.49   10.77
  19  -3   0  -18.31   19.44
  19  -3   0   -0.70   24.44
 -19  -3   0   21.60   29.02
  19   3   1  307.20   64.80
  19  -3   1  326.53   42.62
  19  -3   1  213.18   81.64
 -19  -3  -1  291.77  102.79
  19   3   2  880.59  105.09
  19  -3   2  944.68   84.60
  19  -3   2 1008.59   55.76
 -19  -3  -2  980.95  175.03
  19   3   3   24.20   24.68
  19   3   3   58.18   38.98
  19  -3   3   17.56   20.50
  19  -3   3   36.48   30.63
 -19  -3  -3   14.87   66.31
  19   3   4 1852.68  123.12
  19   3   4 1701.20  168.82
  19  -3   4 2076.76  111.61
  19  -3   4 2056.82  138.28
 -19  -3  -4 2145.40  276.55
  19  -5 -17 2294.97  178.75
  19   5 -16  400.40   29.90
  19   5 -16  429.50   50.28
  19  -5 -16  481.00   72.32
  19   5 -15 2323.68  127.01
  19   5 -15 2181.63   97.17
  19  -5 -15 2103.13  162.38
  19   5 -14 1968.68   85.94
  19   5 -14 1848.15  114.14
  19  -5 -14 1792.13  146.30
  19   5 -13  969.30   53.37
  19   5 -13  919.38   70.85
  19  -5 -13  881.27   95.71
  19   5 -12 1518.17   76.37
  19  -5 -12 1403.22  178.90
  19   5 -11  110.46   26.62
  19  -5 -11  175.29   42.81
  19   5 -10  532.73   45.09
  19  -5 -10  479.98   66.79
 -19  -5  10  494.88   49.50
  19   5  -9   92.60   28.25
  19  -5  -9  151.68   40.03
 -19  -5   9  116.27   51.77
  19   5  -8  190.08   55.11
  19  -5  -8  166.77   42.10
 -19  -5   8  114.88   36.26
  19   5  -7   42.21   25.12
  19  -5  -7   -7.04   28.12
  19  -5  -7    1.57   28.41
 -19  -5   7   30.04   25.98
  19   5  -6 1027.86   82.22
  19  -5  -6  975.35   84.62
  19  -5  -6 1004.22   85.51
 -19  -5   6  971.51   87.70
  19   5  -5   51.47   33.52
  19  -5  -5   54.45   31.68
  19  -5  -5   63.71   33.65
 -19  -5   5   87.37   57.37
  19   5  -4 3471.35  304.47
  19  -5  -4 3656.26  294.31
  19  -5  -4 3234.19  188.25
 -19  -5   4 3685.36  223.19
  19   5  -3 1197.33  105.09
  19  -5  -3 1088.29   87.89
  19  -5  -3 1265.62  100.01
 -19  -5   3 1253.38  113.73
  19   5  -2  359.24   66.41
  19  -5  -2  345.73   51.17
  19  -5  -2  570.43   60.72
 -19  -5   2  424.19   70.06
  19   5  -1 2208.95  273.85
  19  -5  -1 2267.57  134.44
  19  -5  -1 2676.65  163.62
 -19  -5   1 2693.44  291.06
  19   5   0   86.07   49.34
  19  -5   0   95.24   48.88
  19  -5   0   68.33   35.91
 -19  -5   0   79.66   47.39
  19   5   1  977.24  137.20
  19  -5   1 1295.25   99.08
  19  -5   1 1088.74  129.28
 -19  -5  -1 1263.71  133.18
  19   5   2 1022.79  229.20
  19  -5   2 1283.43   99.54
  19  -5   2 1166.86   83.42
 -19  -5  -2 1072.55  139.50
  19   7 -13   25.93   17.70
  19  -7 -13   15.01   41.98
  19   7 -12  739.89   51.72
  19  -7 -12  439.83  165.62
  19   7 -11 1405.38   79.71
  19  -7 -11 1290.38  135.66
 -19  -7  11 1302.44   88.12
  19   7 -10 1040.38  109.69
  19  -7 -10 1087.36  113.49
 -19  -7  10  935.36   80.22
  19   7  -9   19.52   34.68
  19  -7  -9   -6.16   32.46
 -19  -7   9    2.84   23.08
  19   7  -8    9.71   39.27
  19  -7  -8   25.60   33.52
 -19  -7   8    4.43   26.42
  19   7  -7 1957.78  125.67
  19  -7  -7 2101.98  157.85
 -19  -7   7 1966.09  140.31
  19   7  -6   11.59   28.16
  19  -7  -6   44.01   52.82
 -19  -7   6    3.90   30.45
  19   7  -5  251.76   46.17
  19  -7  -5    0.10   48.05
  19  -7  -5  310.01   45.58
 -19  -7   5   -8.32   49.49
  19   7  -4  246.34   53.02
  19  -7  -4   -0.61   49.35
  19  -7  -4  258.51   47.98
 -19  -7   4  270.32   54.60
  19   7  -3  579.80   87.23
  19  -7  -3  598.52   70.95
  19  -7  -3  615.17   73.75
 -19  -7   3  606.38   88.62
  19   7  -2  199.84   60.54
  19  -7  -2    1.55   44.18
  19  -7  -2  273.40   46.63
 -19  -7   2  267.41   60.11
  20   0 -20  884.49   59.56
  20   0 -20  730.89   51.79
  20   0 -20  713.94   39.40
  20   0 -19    4.93   16.98
  20   0 -19  -33.35   19.42
  20   0 -19   -2.92   10.71
  20   0 -18   38.31   24.26
  20   0 -18   51.42   12.01
  20   0 -18   45.38   20.92
  20   0 -17    7.28   19.71
  20   0 -17    5.75    8.90
  20   0 -17   11.57   17.16
  20   0 -16 2803.93   87.17
  20   0 -16 2794.35  132.30
  20   0 -16 2979.90  205.49
  20   0 -15  -12.21   30.14
  20   0 -15   -0.07   11.02
  20   0 -15    4.56   16.72
  20   0 -14  532.18   49.42
  20   0 -14  498.29   45.51
  20   0 -14  501.85   18.68
  20   0 -13   18.93    6.42
  20   0 -13  -13.43   33.07
  20   0 -13    4.46   21.48
  20   0 -12 2636.84  128.74
  20   0 -12 2497.23   74.88
  20   0 -12 2448.16  132.64
  20   0 -11   -1.89   19.52
  20   0 -11  -38.12   32.08
  20   0 -11    6.59    5.02
  20   0 -10   31.30   10.23
  20   0 -10   60.06   38.65
  20   0 -10   45.38   23.53
  20   0  -9    0.51   20.40
  20   0  -9    5.87    5.41
  20   0  -8 6531.41  322.57
  20   0  -7   11.38   23.25
  20   0  -6 3729.57  200.22
  20   0  -5   -2.35   23.67
  20   0  -5    4.09    6.65
  20   0  -4   31.80   14.47
  20   0  -4    0.84   28.41
  20   0  -3   -4.71    8.27
  20   0  -3   19.87   24.02
  20   0  -2  390.09   22.61
  20   0  -2  418.69   94.71
  20   0  -1   11.69   10.97
  20   0  -1  -25.71   27.77
  20   0   0  605.28   77.37
  20   0   0  658.85   37.73
  20   0   1   19.09   15.44
  20   0   1   16.46   32.12
  20   0   2   73.93   39.19
  20   0   2   47.89   20.76
  20   0   3   10.45   32.22
  20   0   3    9.25   19.14
  20   0   4  158.80   52.38
  20   0   4  169.48   53.59
  20   2 -20   -0.16   16.18
  20  -2 -20    5.24   24.34
  20   2 -19    0.70   32.70
  20   2 -19   85.23   21.19
  20   2 -19   98.56   18.31
  20  -2 -19    2.25   31.53
  20   2 -18  174.96   22.88
  20   2 -18  107.03   23.62
  20   2 -18  232.64   27.10
  20  -2 -18    3.67   63.10
  20   2 -17  206.76   22.57
  20   2 -17  164.71   28.02
  20   2 -17  201.31   23.83
  20  -2 -17   -4.19   38.83
  20   2 -16   72.07   16.95
  20   2 -16   73.52   22.24
  20   2 -16   65.58   19.12
  20  -2 -16    3.93   30.86
  20   2 -15 2974.38  136.66
  20   2 -15 2477.60  101.29
  20   2 -15 2923.48  122.39
  20  -2 -15 2837.04  159.46
  20  -2 -15 2680.48  146.96
  20   2 -14  245.39   48.58
  20   2 -14  187.06   33.67
  20   2 -14  234.57   22.34
  20  -2 -14  197.73   67.94
  20  -2 -14  240.29   38.75
  20   2 -13 4862.93  229.83
  20   2 -13 4576.65  180.27
  20   2 -13 4978.18  281.47
  20  -2 -13 5163.68  251.10
  20  -2 -13 4934.89  254.11
  20   2 -12 1194.42   50.13
  20   2 -12 1209.71   69.74
  20  -2 -12 1147.97  129.61
  20  -2 -12 1104.45   84.94
  20   2 -11 4273.09  194.05
  20   2 -11 4056.43  148.03
  20  -2 -11 4272.18  218.23
  20  -2 -11 3887.62  207.45
  20   2 -10  286.82   38.70
  20  -2 -10  326.63   44.76
  20  -2 -10  287.07   45.87
  20   2  -9 3502.78  167.28
  20  -2  -9 3274.77  257.83
  20  -2  -9 3308.31  177.80
  20   2  -8   40.47   23.93
  20  -2  -8   53.13   26.17
  20  -2  -8  -16.02   25.80
  20   2  -7   45.73   42.64
  20  -2  -7   24.75   27.60
  20  -2  -7   35.97   42.65
  20   2  -6   12.24   27.30
  20  -2  -6   61.16   28.02
  20  -2  -6   17.48   25.19
  20   2  -5 1072.67   87.01
  20  -2  -5 1121.82   85.87
  20  -2  -5 1040.38   76.33
  20  -2  -5 1045.39   22.68
 -20  -2   5 1175.51   91.36
  20   2  -4    9.13   23.93
  20  -2  -4   -4.42    7.77
  20  -2  -4   41.56   23.71
 -20  -2   4  -14.12   24.74
  20   2  -3  282.02   55.54
  20  -2  -3  328.92   15.96
  20  -2  -3  346.04   51.73
 -20  -2   3  360.80   58.15
  20   2  -2   50.68   36.86
  20  -2  -2   79.18   33.68
  20  -2  -2   48.23   18.04
 -20  -2   2   67.82   36.86
  20   2  -1  251.43   53.21
  20  -2  -1  244.98   46.97
  20  -2  -1  200.85   19.27
 -20  -2   1  231.43   53.37
  20   2   0  671.36   86.87
  20   2   0  773.77   49.54
  20  -2   0  737.17   38.50
  20  -2   0  700.55   77.83
 -20  -2   0  777.79   90.56
  20   2   1 1117.22   65.90
  20   2   1 1041.52  114.30
  20  -2   1 1175.67   57.27
  20  -2   1 1201.76  102.84
 -20  -2  -1 1137.78  117.67
  20   2   2   55.14   46.35
  20   2   2   80.97   25.35
  20  -2   2   75.09   21.85
  20  -2   2   87.49   39.25
 -20  -2  -2   99.01   47.64
  20   2   3 6275.56  408.11
  20   2   3 5884.99  425.79
  20  -2   3 6819.48  392.46
  20  -2   3 6662.60  401.43
 -20  -2  -3 6873.73  462.92
  20   2   4   23.08   39.74
  20   2   4  -12.29   25.35
  20  -2   4  -29.45   32.86
  20  -2   4  -78.39   37.73
 -20  -2  -4   31.37   40.67
  20  -4 -18   -4.15   30.98
  20   4 -17   41.58   18.75
  20   4 -17   58.44   16.94
  20  -4 -17   87.41   37.73
  20   4 -16 3192.35  131.63
  20   4 -16 3396.45  193.08
  20  -4 -16 3119.64  297.35
  20   4 -15  641.16   72.89
  20   4 -15  647.69   42.53
  20   4 -15  621.59   51.64
  20  -4 -15  582.92   73.69
  20   4 -14  951.55   52.49
  20   4 -14  840.65   58.74
  20  -4 -14  855.72   86.48
  20   4 -13  356.31   35.87
  20   4 -13  419.45   37.38
  20  -4 -13  369.49   57.86
  20   4 -12  402.45   38.97
  20  -4 -12  419.55   60.47
  20   4 -11   20.46   19.74
  20  -4 -11   16.86   29.01
  20   4 -10   74.21   32.28
  20  -4 -10  -24.21   27.42
  20  -4 -10   -1.12   26.09
  20   4  -9  142.85   33.83
  20  -4  -9  176.05   41.70
  20  -4  -9  205.90   42.44
 -20  -4   9  182.10   35.95
  20   4  -8 3993.07  203.39
  20  -4  -8 3868.47  223.25
  20  -4  -8 4171.64  321.71
 -20  -4   8 4010.44  217.04
  20   4  -7    0.06   23.30
  20  -4  -7   14.73   24.56
  20  -4  -7    8.04   26.57
 -20  -4   7   -3.53   24.92
  20   4  -6 2100.25  200.44
  20  -4  -6 2097.61  134.66
  20  -4  -6 2207.11  211.10
 -20  -4   6 2349.74  149.31
  20   4  -5  614.42   67.81
  20  -4  -5  546.68   69.77
  20  -4  -5  660.58   64.94
 -20  -4   5  604.21  115.58
  20   4  -4  201.21   47.72
  20  -4  -4  207.09   46.27
  20  -4  -4  195.87   41.42
 -20  -4   4  203.71   50.38
  20   4  -3 1076.65  105.78
  20  -4  -3 1101.14   97.60
  20  -4  -3  986.55   83.00
 -20  -4   3 1173.01  105.80
  20   4  -2  928.46  103.10
  20  -4  -2 1170.46   92.99
  20  -4  -2  781.60  123.52
 -20  -4   2 1026.76  104.33
  20   4  -1   28.80   36.55
  20  -4  -1   12.43   30.13
  20  -4  -1   28.72   25.22
 -20  -4   1  -17.31   63.55
  20   4   0   90.42   50.29
  20  -4   0   98.27   63.40
  20  -4   0  104.96   32.11
 -20  -4   0  113.55   50.38
  20   4   1   39.54   48.06
  20  -4   1   89.88   35.28
  20  -4   1   75.58   29.24
 -20  -4  -1   27.66   49.59
  20   4   2   51.62   42.76
  20  -4   2    2.81   29.06
  20  -4   2   30.53   24.37
 -20  -4  -2  -30.17   42.68
  20   6 -15  107.32   21.26
  20  -6 -15  112.87   53.68
  20   6 -14  453.69   37.34
  20  -6 -14  523.24   81.01
  20   6 -13 1028.41   60.20
  20  -6 -13  889.17  116.16
  20   6 -12 2370.26  115.76
  20  -6 -12 2218.23  189.02
  20   6 -11 1680.73   93.74
  20  -6 -11 1669.64  151.47
 -20  -6  11 1638.02  104.92
  20   6 -10  751.32   60.04
  20  -6 -10  912.94  155.36
 -20  -6  10  740.21   67.52
  20   6  -9  719.28   61.75
  20  -6  -9  766.10   92.30
 -20  -6   9  732.64   70.04
  20   6  -8  352.37   46.24
  20  -6  -8  468.18   63.60
 -20  -6   8  -12.47   85.93
  20   6  -7    4.90   25.65
  20  -6  -7    0.16   32.57
  20  -6  -7   49.77   29.80
 -20  -6   7    2.93   28.55
  20   6  -6  251.21   48.97
  20  -6  -6  331.81   56.85
  20  -6  -6  286.53   86.75
 -20  -6   6  241.59   54.47
  20   6  -5  293.47   93.92
  20  -6  -5  258.65   56.15
  20  -6  -5  262.09   54.90
 -20  -6   5  320.44   59.59
  20   6  -4   22.97   34.21
  20  -6  -4   -2.02   49.50
  20  -6  -4    9.01   49.17
 -20  -6   4   22.15   34.96
  20   6  -3  191.90   60.63
  20  -6  -3  192.69   48.62
  20  -6  -3  262.56   50.07
 -20  -6   3  198.26   60.27
  20   6  -2  233.13   69.08
  20  -6  -2  230.94   47.47
  20  -6  -2  212.71   53.00
 -20  -6   2  245.40   64.80
  20   6  -1  282.33  139.93
  20  -6  -1  382.00   57.09
  20  -6  -1  425.16   62.77
 -20  -6   1  399.59  135.80
  21   1 -20  112.61   25.07
  21   1 -20  112.49   22.00
  21   1 -20   42.07   28.76
  21  -1 -20    6.11   31.09
  21  -1 -20   71.57   27.38
  21   1 -19  -12.93   25.13
  21   1 -19  -18.55   11.77
  21   1 -19    6.31   18.31
  21  -1 -19   31.98   19.21
  21  -1 -19    5.80   21.60
  21   1 -18   18.85   19.14
  21   1 -18   37.02   13.22
  21   1 -18   53.34   22.24
  21  -1 -18   24.73   23.18
  21  -1 -18   -3.51   43.99
  21   1 -17  906.92   55.81
  21   1 -17  960.15   63.18
  21   1 -17  777.31   54.39
  21  -1 -17  853.20   64.71
  21  -1 -17  855.51   73.25
  21   1 -16  833.41   36.30
  21   1 -16  886.00   56.03
  21   1 -16  938.57   63.59
  21  -1 -16  872.29   71.72
  21  -1 -16  859.48   65.35
  21   1 -15  360.94   22.18
  21   1 -15  378.66   39.27
  21   1 -15  416.92   43.72
  21  -1 -15  455.82   46.33
  21  -1 -15  425.85   49.85
  21   1 -14 1663.56   56.61
  21   1 -14 1895.74  150.48
  21   1 -14 1957.86   95.95
  21  -1 -14 1754.22  109.72
  21  -1 -14 1947.39  158.96
  21   1 -13  414.33   43.77
  21   1 -13  331.33   19.40
  21   1 -13  380.33   40.91
  21  -1 -13  431.44   44.79
  21  -1 -13  317.98   46.49
  21   1 -12 2513.30  125.48
  21   1 -12 2341.03  128.43
  21   1 -12 2279.94   93.75
  21  -1 -12 2527.47  137.68
  21  -1 -12 2423.04  136.33
  21   1 -11  180.98   36.00
  21   1 -11  210.41   15.34
  21  -1 -11  199.92   39.10
  21  -1 -11  229.58   38.59
  21   1 -10 3291.41  165.84
  21  -1 -10 3382.94  177.19
  21  -1 -10 3040.11  168.87
  21   1  -9 1275.39   87.92
  21  -1  -9 1266.08   90.35
  21  -1  -9 1230.01   92.40
  21   1  -8 1618.34  103.43
  21  -1  -8 1528.61  107.09
  21  -1  -8 1495.78  102.15
  21   1  -7 2297.20  213.18
  21  -1  -7 2328.33  146.59
  21  -1  -7 2448.82   47.08
  21   1  -6   49.04   32.79
  21  -1  -6   61.28    8.53
  21  -1  -6   55.00   33.18
  21   1  -5   13.41   28.60
  21  -1  -5   17.93   28.13
  21  -1  -5   19.07    6.02
  21   1  -4  119.68   43.13
  21  -1  -4  138.79   17.75
  21  -1  -4  172.45   41.76
  21   1  -3  131.39   16.59
  21   1  -3   96.35   43.40
  21  -1  -3  148.78   40.95
  21  -1  -3   95.07   19.66
  21   1  -2  650.71   87.17
  21   1  -2  773.06   39.20
  21  -1  -2  818.03   34.02
  21  -1  -2  738.99   82.31
 -21  -1   2  892.59   90.99
  21   1  -1   65.86   42.01
  21   1  -1   96.55   17.66
  21  -1  -1   76.62   15.85
  21  -1  -1   50.59   64.50
 -21  -1   1   83.50   43.43
  21   1   0   80.61   33.29
  21   1   0   49.85   43.81
  21  -1   0  113.42   18.23
  21  -1   0  110.69   41.26
 -21  -1   0   91.28   46.58
  21   1   1  104.10   81.74
  21   1   1   82.82   24.35
  21  -1   1  201.27   35.74
  21  -1   1  148.22   45.31
 -21  -1  -1   66.53   52.84
  21   1   2 2969.44  197.94
  21   1   2 2651.00  221.13
  21  -1   2 3139.17  142.07
  21  -1   2 3029.80  319.61
 -21  -1  -2 3137.11  239.80
  21   1   3   28.66   36.87
  21   1   3  -12.21   20.56
  21  -1   3    2.16   19.33
  21  -1   3  -19.18   34.10
 -21  -1  -3  -37.11   37.23
  21   3 -19   41.25   30.69
  21   3 -19   38.57   26.43
  21  -3 -19   -4.64   55.06
  21   3 -18   58.75   18.42
  21   3 -18    3.48   15.75
  21  -3 -18    6.08   31.56
  21   3 -17  869.51   55.82
  21   3 -17  832.65   48.76
  21  -3 -17  887.48   85.47
  21   3 -16   17.85   16.99
  21   3 -16   24.75   19.17
  21  -3 -16   31.66   48.73
  21   3 -15  135.67   27.96
  21   3 -15  126.49   22.80
  21   3 -15  111.57   24.55
  21  -3 -15  134.01   39.69
  21   3 -14  813.83   52.02
  21   3 -14  805.69   57.40
  21   3 -14  712.92   45.85
  21  -3 -14  774.49   77.38
  21  -3 -14  779.45   71.39
  21   3 -13 2195.60   95.80
  21   3 -13 2366.96  157.09
  21  -3 -13 2377.57  140.66
  21  -3 -13 2173.73  212.84
  21   3 -12 1645.62   75.05
  21   3 -12 1785.31   93.24
  21  -3 -12 1606.61  112.99
  21  -3 -12 1629.73  122.02
  21   3 -11 1720.12   97.90
  21  -3 -11 1712.31  178.97
  21  -3 -11 1698.06  177.28
  21   3 -10 1304.04   84.09
  21  -3 -10 1305.96   98.81
  21  -3 -10 1219.30   97.90
  21   3  -9  870.54   68.80
  21  -3  -9  800.57   79.48
  21  -3  -9  787.80  126.57
  21   3  -8  156.83   38.51
  21  -3  -8  194.97   43.07
  21  -3  -8  146.27   42.35
  21   3  -7 2179.11  134.05
  21  -3  -7 2153.34  145.38
  21  -3  -7 2029.26  136.08
 -21  -3   7 2220.44  141.55
  21   3  -6   16.14   30.77
  21  -3  -6   46.64   29.52
  21  -3  -6   39.54   32.67
 -21  -3   6   43.67   32.07
  21   3  -5   80.84   36.65
  21  -3  -5   72.71   36.88
  21  -3  -5   81.32   32.66
 -21  -3   5   80.07   63.80
  21   3  -4  259.47   54.53
  21  -3  -4  273.42   51.34
  21  -3  -4  248.42   44.42
 -21  -3   4  275.56   56.54
  21   3  -3   46.28   68.13
  21  -3  -3   76.65   63.08
  21  -3  -3  115.48   33.09
 -21  -3   3   75.19   43.60
  21   3  -2  486.54   74.60
  21  -3  -2  478.96   55.07
  21  -3  -2  476.66   66.39
 -21  -3   2  496.08   77.79
  21   3  -1  625.39   87.48
  21  -3  -1  668.96   71.93
  21  -3  -1  556.23   60.90
 -21  -3   1  628.09  143.01
  21   3   0   17.18   39.04
  21  -3   0   22.07   13.75
  21  -3   0   -2.64   24.72
  21  -3   0   30.24   50.54
 -21  -3   0   43.24   40.09
  21   3   1  709.18  103.26
  21   3   1  686.51   60.45
  21  -3   1  577.79   65.28
  21  -3   1  745.36   82.33
  21  -3   1  690.84   43.16
 -21  -3  -1  737.32  104.10
  21   3   2 1099.84   81.67
  21   3   2  977.07  131.70
  21  -3   2 1013.18   81.92
  21  -3   2 1176.10   96.92
  21  -3   2 1238.61  110.87
 -21  -3  -2 1263.51  135.02
  21   5 -16  564.97   41.39
  21   5 -16  535.68   44.56
  21  -5 -16  588.40   85.15
  21   5 -15  941.00   57.79
  21  -5 -15  927.11  166.62
  21   5 -14 1292.40   71.95
  21  -5 -14 1189.77  122.33
  21   5 -13  736.22   54.90
  21  -5 -13  781.81  149.40
  21   5 -12 1581.82   89.68
  21  -5 -12 1334.47  134.74
  21   5 -11  662.80   57.04
  21  -5 -11  772.87  138.81
  21   5 -10 2381.67  131.51
  21  -5 -10 2299.05  174.88
  21  -5 -10 2337.65  159.04
 -21  -5  10 2380.31  142.77
  21   5  -9 1502.55   99.72
  21  -5  -9 1585.11  125.51
  21  -5  -9 1445.38  119.11
 -21  -5   9 1392.00  106.63
  21   5  -8  807.40  112.12
  21  -5  -8  606.51   79.92
  21  -5  -8  747.61  128.36
 -21  -5   8  726.88   74.79
  21   5  -7 1378.10  106.12
  21  -5  -7 1452.55  113.91
  21  -5  -7 1258.86  114.62
 -21  -5   7 1463.98  115.07
  21   5  -6   84.11   44.29
  21  -5  -6  152.95   41.01
  21  -5  -6  205.39   72.03
 -21  -5   6  159.77   72.80
  21   5  -5  249.30   55.94
  21  -5  -5  238.48   79.48
  21  -5  -5  267.20   51.55
 -21  -5   5  231.46   57.16
  21   5  -4  139.56   79.71
  21  -5  -4   93.27   38.89
  21  -5  -4  146.58   43.09
 -21  -5   4  121.63   49.16
  21   5  -3  307.36   69.50
  21  -5  -3  274.83   51.97
  21  -5  -3  353.52   58.43
 -21  -5   3  329.07   68.64
  21   5  -2  765.43   99.59
  21  -5  -2  601.09   70.69
  21  -5  -2  731.05   82.89
 -21  -5   2  762.17  162.38
  21   5  -1  445.68  141.51
  21  -5  -1  401.20   55.36
  21  -5  -1  454.02   65.74
 -21  -5   1  361.17   88.18
  21  -5   0   11.55   45.50
  21  -5   0   17.37   33.10
 -21  -5   0   50.49   47.04
  21   7  -9  626.68   68.76
  21  -7  -9  663.85   96.27
 -21  -7   9  653.39   75.96
  21   7  -8   53.65   34.07
  21  -7  -8   73.77   43.60
  21  -7  -8   91.74   40.43
 -21  -7   8    4.62   36.56
  21  -7  -7 1087.01  118.29
  22   0 -19   -9.48   21.85
  22   0 -19   30.55   30.66
  22   0 -18  803.15   69.44
  22   0 -18  921.19   94.44
  22   0 -17    7.06   34.05
  22   0 -17  -10.51   30.41
  22   0 -16 1370.65   92.65
  22   0 -16 1371.70   83.80
  22   0 -15   -7.34   21.62
  22   0 -15    7.75    5.91
  22   0 -15    3.43   20.40
  22   0 -14 1145.21   75.80
  22   0 -14 1048.91   27.61
  22   0 -14 1098.06   79.84
  22   0 -13   28.54   20.56
  22   0 -13  -18.55   35.59
  22   0 -13    2.16    4.71
  22   0 -12 3331.85  172.35
  22   0 -12 3273.91   92.63
  22   0 -12 3003.17  172.42
  22   0 -11   -5.93   21.23
  22   0 -11    2.38    4.37
  22   0 -11    7.15   21.56
  22   0 -10  720.35   19.50
  22   0 -10  914.60   68.56
  22   0 -10  697.14   65.10
  22   0  -9   -6.61   23.82
  22   0  -9   -1.96    5.24
  22   0  -8 3984.80  225.39
  22   0  -7   -4.70    5.83
  22   0  -7   13.30   25.45
  22   0  -6   41.77   13.37
  22   0  -6   51.59   32.60
  22   0  -5  -17.48   45.74
  22   0  -5   -6.27    7.26
  22   0  -4  615.46   25.98
  22   0  -4  632.17   75.15
  22   0  -3  -13.11   50.05
  22   0  -3   12.35    9.98
  22   0  -2  220.79   53.38
  22   0  -2  198.80   19.80
  22   0  -1   13.72   29.33
  22   0  -1   -0.39   11.85
  22   0   0 1634.25  105.24
  22   0   0 1454.66  135.86
  22   0   1  -40.96   37.06
  22   0   1  -10.62   17.53
  22   0   2  126.95   92.67
  22   0   2  148.22   28.79
  22   2 -19 1076.13   67.83
  22   2 -19  996.83   86.07
  22   2 -19  898.94   53.28
  22  -2 -19  933.29   77.75
  22  -2 -19 1165.74  143.05
  22   2 -18   27.73   25.88
  22   2 -18   92.09   31.89
  22   2 -18   60.39   22.87
  22  -2 -18   -2.57   31.17
  22  -2 -18   15.47   27.09
  22   2 -17   25.38   27.06
  22   2 -17    5.50   18.62
  22  -2 -17   -6.86   22.25
  22  -2 -17   -4.71   25.87
  22   2 -16   14.24   12.65
  22   2 -16    4.01   20.89
  22   2 -16   19.70   18.47
  22  -2 -16   13.70   27.01
  22  -2 -16   33.42   40.91
  22   2 -15  981.01   69.41
  22   2 -15  874.45   43.02
  22   2 -15 1059.16   62.99
  22  -2 -15  971.48   82.89
  22  -2 -15  943.70   77.35
  22   2 -14  273.77   35.11
  22   2 -14  254.96   62.78
  22   2 -14  246.49   22.19
  22  -2 -14  281.09   47.06
  22  -2 -14  264.96   45.49
  22   2 -13 1936.88  103.39
  22   2 -13 1756.23  105.11
  22   2 -13 1736.51   68.65
  22  -2 -13 1730.75  119.21
  22  -2 -13 2021.32  122.09
  22   2 -12  783.55   38.30
  22   2 -12  786.19   64.11
  22  -2 -12  993.42  117.10
  22  -2 -12  741.12   75.85
  22   2 -11 3758.01  192.16
  22  -2 -11 3910.84  215.22
  22  -2 -11 3538.29  211.23
  22   2 -10   79.88   29.70
  22  -2 -10   69.62   32.86
  22  -2 -10   40.13   34.02
  22   2  -9 3061.26  165.33
  22  -2  -9 2832.61  173.59
  22  -2  -9 2874.96  175.41
  22   2  -8    0.47   39.25
  22  -2  -8   -7.66   25.42
  22  -2  -8   10.18   24.09
  22   2  -7  223.39   45.53
  22  -2  -7  209.00   47.14
  22  -2  -7  197.94   43.58
  22   2  -6  171.62   42.81
  22  -2  -6  173.04   43.97
  22  -2  -6  115.78   38.89
  22   2  -5  204.55   49.23
  22  -2  -5  240.92   50.24
  22  -2  -5  200.38   43.15
  22   2  -4  138.80   43.45
  22  -2  -4  116.80   42.81
 -22  -2   4  118.77   45.84
  22   2  -3 2121.46  167.52
  22  -2  -3 2278.74  159.31
 -22  -2   3 2630.35  183.47
  22   2  -2  129.68   47.14
  22  -2  -2   70.74   14.56
  22  -2  -2  172.17   41.42
 -22  -2   2  172.50   48.09
  22   2  -1  682.63   46.76
  22   2  -1  563.09  148.82
  22  -2  -1  657.69   82.15
  22  -2  -1  687.85   36.06
 -22  -2   1  768.76   98.44
  22   2   0  355.92   56.92
  22   2   0  263.32   72.37
  22  -2   0  318.89   63.95
  22  -2   0  337.18   28.79
 -22  -2   0  370.99  121.72
  22   2   1 1861.77  101.15
  22   2   1 1581.42  280.92
  22  -2   1 1948.80  159.08
  22  -2   1 1961.14   93.74
 -22  -2  -1 2118.24  186.86
  22   4 -17  134.31   24.32
  22   4 -17  107.31   27.62
  22  -4 -17  142.59   79.16
  22   4 -16 1369.33   72.97
  22   4 -16 1349.78   80.53
  22  -4 -16 1181.82  121.07
  22   4 -15  234.26   32.74
  22   4 -15  267.98   35.12
  22  -4 -15  245.77   57.09
  22   4 -14  124.91   27.65
  22  -4 -14  133.40   45.38
  22   4 -13   54.55   23.13
  22  -4 -13   71.86   37.44
  22  -4 -13   -0.28   31.27
  22   4 -12  652.54   54.67
  22  -4 -12  562.09   78.00
  22  -4 -12  596.71   70.00
  22   4 -11  315.78   68.52
  22  -4 -11  324.71   52.97
  22  -4 -11  278.57   57.51
  22   4 -10 1378.30   91.68
  22  -4 -10 1292.64  111.50
  22  -4 -10 1337.12  110.46
  22   4  -9  900.53   78.02
  22  -4  -9  981.61  141.44
  22  -4  -9  837.27   91.16
  22   4  -8 4076.40  226.66
  22  -4  -8 3840.74  236.20
  22  -4  -8 4019.12  338.38
 -22  -4   8 3854.31  236.70
  22   4  -7  -55.98   45.68
  22  -4  -7   -5.42   26.85
  22  -4  -7   23.75   27.91
 -22  -4   7   17.65   27.32
  22   4  -6  319.71   58.02
  22  -4  -6  330.65   93.06
  22  -4  -6  337.52   53.65
 -22  -4   6  294.79   61.05
  22   4  -5  239.85   54.08
  22  -4  -5  171.63   46.67
  22  -4  -5  257.70   51.03
 -22  -4   5  188.55   56.66
  22   4  -4  150.47   50.78
  22  -4  -4  169.73   48.19
  22  -4  -4  181.70   42.47
 -22  -4   4  158.56   56.53
  22   4  -3   25.71   38.68
  22  -4  -3   30.50   28.63
  22  -4  -3   26.23   33.17
 -22  -4   3  -24.08   67.51
  22   4  -2   36.87   38.79
  22  -4  -2  -23.77   30.97
  22  -4  -2   -9.46   45.12
 -22  -4   2  -30.03   38.58
  22   4  -1   68.27   83.06
  22  -4  -1   25.69   38.33
  22  -4  -1   39.70   33.33
 -22  -4   1  122.18   49.07
  22   6 -13  825.88   63.49
  22  -6 -13  894.75  116.33
  22   6 -12 2581.88  207.14
  22  -6 -12 2722.77  218.93
  22   6 -11  983.29   77.57
  22  -6 -11 1089.40  120.02
  22   6 -10  285.67   42.53
  22  -6 -10  310.10   62.87
  22  -6 -10  343.88   58.67
 -22  -6  10    1.41   47.49
  22   6  -9  243.50   42.86
  22  -6  -9  216.12   57.77
  22  -6  -9  184.70   55.32
 -22  -6   9   -0.80   78.16
  22   6  -8    6.09   28.40
  22  -6  -8   -6.48   33.27
  22  -6  -8   76.40   53.92
 -22  -6   8    1.76   31.07
  22   6  -7   42.60   31.02
  22  -6  -7   41.28   33.56
  22  -6  -7  -35.56   33.47
 -22  -6   7   -4.49   33.09
  22   6  -6  974.57  110.34
  22  -6  -6 1168.17  108.61
  22  -6  -6 1128.34  173.98
 -22  -6   6 1104.83  117.11
  22   6  -5  274.27  112.86
  22  -6  -5  304.49   99.34
  22  -6  -5  292.45   64.62
 -22  -6   5  326.79   70.72
  23   1 -19  118.72   30.84
  23  -1 -19    3.29   61.29
  23   1 -18  714.88   96.16
  23   1 -18  707.57   54.34
  23  -1 -18  737.63   73.81
  23  -1 -18  637.58   62.75
  23   1 -17  522.43   48.86
  23   1 -17  593.88   86.84
  23  -1 -17  508.53   55.31
  23  -1 -17  486.94   61.86
  23   1 -16   25.02   10.69
  23   1 -16   40.81   37.82
  23   1 -16   65.97   25.89
  23  -1 -16   30.20   28.51
  23  -1 -16   35.25   26.45
  23   1 -15   25.99    9.61
  23   1 -15   20.19   24.55
  23   1 -15   32.86   36.45
  23  -1 -15   19.35   44.86
  23  -1 -15   28.23   25.93
  23   1 -14  307.95   18.23
  23   1 -14  347.70   46.16
  23   1 -14  376.73   43.62
  23  -1 -14  414.34   49.44
  23  -1 -14  405.46   47.31
  23   1 -13  718.11  102.40
  23   1 -13  693.14   39.62
  23   1 -13  795.00   64.64
  23  -1 -13  794.62   70.28
  23  -1 -13  759.98   71.28
  23   1 -12 1137.65   78.54
  23   1 -12  911.64   76.47
  23   1 -12  955.99   33.62
  23  -1 -12 1110.63   83.13
  23  -1 -12  877.85   81.53
  23   1 -11   12.99    8.73
  23   1 -11   65.44   40.92
  23  -1 -11    3.46   25.96
  23  -1 -11    2.71   26.99
  23   1 -10 2085.87  132.98
  23  -1 -10 2130.77  137.32
  23  -1 -10 1827.26  133.93
  23   1  -9 1573.27  112.18
  23  -1  -9 1596.86  115.36
  23  -1  -9 1447.58  109.91
  23   1  -8 1355.76  104.14
  23  -1  -8 1338.08  168.78
  23  -1  -8 1242.50  100.05
  23   1  -7  281.44   53.25
  23  -1  -7  291.34   53.78
  23   1  -6  370.16  100.79
  23  -1  -6  432.15   61.45
  23   1  -5  255.05   54.30
  23  -1  -5  255.43   53.46
  23   1  -4 2180.36   77.11
  23   1  -4 1903.63  155.50
  23  -1  -4 2053.11  238.26
  23   1  -3    7.55   12.15
  23   1  -3   -5.78   34.76
  23  -1  -3   14.92   15.62
  23  -1  -3   10.71   30.74
  23   1  -2 1982.62   81.50
  23   1  -2 2023.83  168.73
  23  -1  -2 2109.69  100.80
  23  -1  -2 1842.82  242.09
  23   1  -1  319.56   30.84
  23   1  -1  377.18   73.70
  23  -1  -1  343.99   28.04
  23  -1  -1  388.67   70.15
  23   1   0   56.33   20.04
  23   1   0   16.57   45.97
  23  -1   0   57.31   18.50
  23  -1   0   23.05   42.89
  23   3 -17 1528.85   92.60
  23   3 -17 1541.97  120.81
  23  -3 -17 1406.04  194.84
  23  -3 -17 1376.95  113.70
  23   3 -16   49.61   25.36
  23   3 -16   28.44   36.38
  23  -3 -16   32.43   32.62
  23  -3 -16   51.10   36.36
  23   3 -15   40.60   41.91
  23   3 -15   52.80   39.09
  23  -3 -15   43.75   36.35
  23  -3 -15   62.44   33.43
  23   3 -14  192.22   37.59
  23   3 -14  242.15   36.13
  23  -3 -14  222.40   48.45
  23  -3 -14  237.49   50.99
  23   3 -13 1869.62   85.95
  23   3 -13 2136.94  115.90
  23  -3 -13 2065.85  147.09
  23  -3 -13 2183.69  147.49
  23   3 -12  476.54   51.90
  23  -3 -12  488.50   67.16
  23  -3 -12  406.71   61.85
  23   3 -11   42.01   30.50
  23  -3 -11  125.19   38.33
  23  -3 -11   76.47   57.78
  23   3 -10  213.89   66.88
  23  -3 -10  153.26   46.18
  23  -3 -10  190.20   45.01
  23   3  -9 1095.60   88.46
  23  -3  -9 1161.56   96.91
  23  -3  -9  952.95   96.38
  23   3  -8    7.73   30.77
  23  -3  -8   36.27   33.26
  23  -3  -8   56.06   32.23
  23   3  -7   16.48   27.41
  23  -3  -7   49.54   43.60
  23  -3  -7  -33.74   28.01
  23   3  -6  284.23   57.51
  23  -3  -6  241.85   56.34
  23  -3  -6  235.01   53.13
 -23  -3   6  303.96   60.58
  23   3  -5 1305.60  123.48
  23  -3  -5 1457.97  119.94
  23  -3  -5 1369.86  111.48
 -23  -3   5 1441.22  137.84
  23   3  -4 1171.13  195.75
  23  -3  -4 1287.21  118.32
  23  -3  -4 1284.53  104.68
 -23  -3   4 1343.78  135.65
  23   3  -3   66.04   43.90
  23  -3  -3  103.55   65.80
  23  -3  -3    1.97   57.16
 -23  -3   3   29.03   79.29
  23   3  -2  793.06  114.51
  23  -3  -2  900.63   99.02
  23  -3  -2  853.54   86.54
 -23  -3   2 1009.61  120.38
  23   3  -1  485.35   95.80
  23  -3  -1  418.15   63.29
  23  -3  -1  531.64   75.94
 -23  -3   1  541.64   96.12
  23   5 -14  168.87   33.94
  23  -5 -14  195.96   96.38
  23   5 -13  110.21   31.95
  23  -5 -13  109.33   52.33
  23  -5 -13  113.78   45.00
  23   5 -12  612.67   60.81
  23  -5 -12  506.51   91.02
  23  -5 -12  701.73   80.33
  23   5 -11  644.24   65.87
  23  -5 -11  753.50   91.21
  23  -5 -11  597.95   85.37
  23   5 -10 1131.50   90.61
  23  -5 -10  967.73  114.29
  23  -5 -10 1073.70  110.28
  23   5  -9 2031.15  143.75
  23  -5  -9 2064.66  254.11
  23  -5  -9 2203.37  166.93
 -23  -5   9 1977.96  153.21
  23   5  -8  356.87   64.11
  23  -5  -8  387.85   69.38
  23  -5  -8  325.26  109.72
 -23  -5   8  395.78   66.66
  23   5  -7 2227.13  166.65
  23  -5  -7 2009.57  162.96
  23  -5  -7 2100.73  164.04
 -23  -5   7 2128.47  171.67
  23   5  -6   59.13   45.01
  23  -5  -6   28.66   65.55
  23  -5  -6   24.31   70.57
 -23  -5   6  103.65   45.24
  23   5  -5  786.35  100.46
  23  -5  -5  636.05   80.13
  23  -5  -5  580.48   92.57
 -23  -5   5  712.15   98.46
  23   5  -4 1203.41  150.01
  23  -5  -4 1272.46  114.76
  23  -5  -4 1373.75  127.11
 -23  -5   4 1365.41  231.77
  24   0 -18 1585.38  118.69
  24   0 -18 1675.72  106.86
  24   0 -17   34.35   24.89
  24   0 -17  -16.37   22.28
  24   0 -16   18.69   50.90
  24   0 -16  107.13   33.23
  24   0 -15  -13.08   42.68
  24   0 -15   31.57   25.47
  24   0 -14 1655.67  105.80
  24   0 -14 1362.79  106.06
  24   0 -13   22.94   24.04
  24   0 -13  -29.30   23.88
  24   0 -12   94.49   55.76
  24   0 -12   54.92   31.43
  24   0 -11   28.56   30.96
  24   0 -11   43.87   28.79
  24   0 -10 2296.88  151.13
  24   0 -10 2086.20  135.19
  24   0  -9   75.11   59.96
  24   0  -8  928.42   89.18
  24   0  -7   -2.35   27.88
  24   0  -6  333.00   61.19
  24   0  -5   -0.62   13.14
  24   0  -5   38.77   32.12
  24   0  -4  169.07   56.24
  24   0  -4  202.75   17.31
  24   0  -3   25.24   36.74
  24   0  -3   10.36   11.13
  24   0  -2  519.17   83.26
  24   0  -2  493.72   51.06
  24   0  -1   -8.84   14.34
  24   0  -1    2.28   37.31
  24   2 -17  211.04   36.35
  24   2 -17  366.44   40.44
  24  -2 -17  273.01   48.30
  24  -2 -17   -5.43   52.28
  24   2 -16  122.52   32.03
  24   2 -16   91.31   29.27
  24  -2 -16  109.04   62.43
  24  -2 -16   83.51   40.44
  24   2 -15   22.74   22.80
  24   2 -15   16.89   20.80
  24  -2 -15  -20.32   26.72
  24  -2 -15   -0.18   28.48
  24   2 -14   68.07   38.23
  24   2 -14   15.02   23.76
  24   2 -14   13.45   11.71
  24  -2 -14    3.63   29.38
  24  -2 -14   -3.53   28.14
  24   2 -13  309.12   42.52
  24   2 -13  231.94   41.60
  24   2 -13  246.31   21.29
  24  -2 -13  224.42   50.54
  24  -2 -13  251.74   49.54
  24   2 -12   60.43   23.79
  24   2 -12   69.31   30.35
  24  -2 -12   81.85   60.37
  24  -2 -12   66.59   56.84
  24   2 -11 1240.86   89.17
  24  -2 -11 1027.92   95.14
  24  -2 -11 1013.64  101.21
  24   2 -10   34.24   29.89
  24  -2 -10   22.99   32.33
  24  -2 -10   37.10   31.93
  24   2  -9  594.85   68.26
  24  -2  -9  432.16  111.00
  24  -2  -9  506.70   70.93
  24   2  -8  146.19   46.32
  24  -2  -8  154.45   45.93
  24  -2  -8  143.51   45.22
  24   2  -7  345.73   62.37
  24  -2  -7  431.88  104.01
  24  -2  -7  426.22   98.16
  24   2  -6  449.65   73.01
  24  -2  -6  536.06   74.73
  24  -2  -6  479.45   68.60
  24   2  -5 3137.87  230.33
  24  -2  -5 3620.76  338.95
  24  -2  -5 3262.54  212.33
  24   2  -4  310.55   67.99
  24  -2  -4  263.02   63.30
  24  -2  -4  258.92   55.36
  24   2  -3 4736.50  360.83
  24   2  -3 5240.38  222.77
  24  -2  -3 5087.59  474.67
  24   2  -2   60.59   86.23
  24   2  -2   67.71   20.57
  24  -2  -2   52.19   44.84
 -24  -2   2   14.37   52.20
  24   4 -15   67.01   30.07
  24   4 -15  107.99   28.43
  24  -4 -15   62.33   42.49
  24  -4 -15   73.62   45.82
  24   4 -14 1594.45   98.14
  24  -4 -14 1359.74  140.85
  24  -4 -14 1489.91  191.26
  24   4 -13   -0.03   36.13
  24  -4 -13    3.05   32.53
  24  -4 -13   -6.95   28.70
  24   4 -12   60.02   37.41
  24  -4 -12   26.46   51.54
  24  -4 -12  -43.44   29.53
  24   4 -11  298.11   46.84
  24  -4 -11  201.52   60.77
  24  -4 -11  221.46   56.70
  24   4 -10 2085.26  143.23
  24  -4 -10 2026.83  162.69
  24  -4 -10 1920.20  158.29
  24   4  -9  288.20   56.07
  24  -4  -9  283.72   61.86
  24  -4  -9  263.62   61.67
  24   4  -8 1086.82  167.88
  24  -4  -8 1057.36  107.48
  24  -4  -8  973.46  175.96
  24   4  -7  -13.98   32.99
  24  -4  -7   28.83   29.70
  24  -4  -7  -16.33   32.91
 -24  -4   7  -37.10   33.44
  24   4  -6    4.81   33.22
  24  -4  -6   54.82   50.90
  24  -4  -6  -13.87   29.33
 -24  -4   6  -14.72   33.36
  24   4  -5   63.97   43.62
  24  -4  -5   22.03   38.00
  24  -4  -5   13.95   34.77
 -24  -4   5   15.42   42.86
  24   4  -4    8.98   45.14
  24  -4  -4   13.98   38.81
  24  -4  -4   43.11   34.23
 -24  -4   4   44.85   46.08
  25   1 -17   -3.38   21.19
  25   1 -17  -13.09   23.52
  25  -1 -17    4.48   23.88
  25  -1 -17   62.64   44.09
  25   1 -16  411.65   53.77
  25   1 -16  367.36   48.40
  25  -1 -16  343.92   55.60
  25  -1 -16  303.97   58.53
  25   1 -15  410.66   62.21
  25   1 -15  588.63   58.46
  25  -1 -15  601.08   67.06
  25  -1 -15  459.39   67.83
  25   1 -14  101.28   38.60
  25   1 -14  158.05   61.57
  25  -1 -14  131.58   41.26
  25  -1 -14  114.55   40.23
  25   1 -13  193.29   42.83
  25   1 -13  207.69   43.53
  25  -1 -13  178.61   46.72
  25  -1 -13  196.44   75.13
  25   1 -12   -3.45   25.23
  25   1 -12   21.80   26.15
  25  -1 -12   24.35   45.27
  25  -1 -12   -9.14   28.28
  25   1 -11  833.77   77.52
  25  -1 -11  619.07   80.39
  25  -1 -11  605.01   79.13
  25  -1 -10   67.62   61.22
  25  -1 -10   56.16   57.95
  25   1  -9  751.27   84.26
  25  -1  -9  699.87   82.75
  25  -1  -9  686.12   79.52
  25   1  -8   21.86   27.21
  25  -1  -8  -16.67   26.87
  25  -1  -8   -4.27   28.24
  25   1  -7   10.16   32.52
  25  -1  -7   46.98   32.98
  25  -1  -7  -19.79   29.53
  25   1  -6 1102.74  117.21
  25   1  -6 1114.02   43.12
  25  -1  -6 1158.56  115.02
  25   1  -5   18.93   71.72
  25   1  -5   38.39   12.93
  25  -1  -5   40.85   41.25
  25   1  -4 3780.45  285.55
  25   1  -4 3731.25  139.20
  25  -1  -4 3897.69  281.29
  25   1  -3  186.61   65.19
  25   1  -3  172.23   22.48
  25  -1  -3  239.08   61.83
  25   3 -15  496.45   59.80
  25   3 -15  565.18   56.78
  25  -3 -15  576.22   75.46
  25  -3 -15  485.58   78.94
  25   3 -14   -4.39   26.01
  25   3 -14   33.15   25.59
  25  -3 -14   31.64   32.98
  25  -3 -14   15.37   35.01
  25   3 -13  245.51   46.04
  25  -3 -13  153.69   59.02
  25  -3 -13  371.59   54.86
  25   3 -12   18.51   26.65
  25  -3 -12   -4.31   32.13
  25  -3 -12    1.75   29.39
  25   3 -11 1000.02  137.24
  25  -3 -11  921.87  100.68
  25  -3 -11  770.27  155.45
  25   3 -10  -17.14   27.85
  25  -3 -10   15.47   49.12
  25  -3 -10    8.33   30.54
  25   3  -9  495.74   76.97
  25  -3  -9  627.20   83.50
  25  -3  -9  581.13   79.91
  25   3  -8    3.63   34.37
  25  -3  -8   26.86   35.69
  25  -3  -8   22.38   33.81
  25   3  -7  562.19   86.14
  25  -3  -7  700.44   86.00
  25  -3  -7  203.14  126.18
  25   3  -6  435.32   82.08
  25  -3  -6  556.49   80.19
  25  -3  -6  463.19   76.12
  25   3  -5  524.21   93.65
  25  -3  -5  612.80   89.04
  25  -3  -5  567.94   79.49
  26   0 -16  949.82   93.17
  26   0 -16 1029.25   91.37
  26   0 -15    9.07   43.67
  26   0 -15   -6.58   27.13
  26   0 -14  984.68   90.99
  26   0 -14  858.91   90.20
  26   0 -13  -19.51   29.30
  26   0 -13    0.19   29.10
  26   0 -12  462.45   66.78
  26   0 -12  409.60   63.51
  26   0 -11   95.47   59.04
  26   0 -11   12.13   33.27
  26   0 -10  899.25  101.32
  26   0 -10  856.95   90.73
  26   0  -9  -21.51   35.02
  26   0  -8   93.16   73.77
  26   0  -7   55.91   41.23
  26   0  -6  674.49   95.77
  26   0  -5   12.39   39.27
  26   2 -15  540.24   69.59
  26   2 -15  690.70   66.15
  26  -2 -15  567.32  127.29
  26  -2 -15  583.80   79.65
  26   2 -14   28.57   31.13
  26   2 -14   36.29   30.18
  26  -2 -14   50.43   36.95
  26  -2 -14   40.13   36.80
  26   2 -13  240.32   49.74
  26   2 -13  341.37   51.50
  26  -2 -13  263.20   60.79
  26  -2 -13  212.20   56.06
  26   2 -12  194.50   46.50
  26  -2 -12  169.52   50.37
  26  -2 -12  165.73   52.98
  26   2 -11  196.49   52.04
  26  -2 -11  201.04   54.02
  26  -2 -11  198.70   55.34
  26   2 -10   75.03   43.56
  26  -2 -10   99.73   43.95
  26  -2 -10   61.09   72.04
  26   2  -9  363.50   69.88
  26  -2  -9  354.00  112.61
  26  -2  -9  363.89   69.36
  26   2  -8   43.08   76.69
  26  -2  -8   76.63   47.35
  26  -2  -8  102.08   44.35
  26   2  -7  270.20   63.10
  26  -2  -7  280.62   64.98
  26  -2  -7  151.45   98.59
  26   2  -6  195.62   56.68
  26  -2  -6   96.15   56.69
  26  -2  -6  119.56   51.21
  27   1 -13   20.28   26.25
  27   1 -13   12.12   27.89
  27  -1 -13  -20.28   28.09
  27  -1 -13  -18.69   30.37
  27   1 -12  588.93   73.43
  27   1 -12  596.58  128.31
  27  -1 -12  535.60  129.85
  27  -1 -12  550.39   84.64
  27   1 -11  331.89   63.30
  27  -1 -11  262.40   63.58
  27  -1 -11  267.13   63.75
  27   1 -10 1286.92  131.50
  27  -1 -10 1360.24  128.55
  27  -1 -10 1307.98  127.61
  27   1  -9  -50.22   57.46
  27  -1  -9    0.07   34.25
  27  -1  -9    9.59   31.90
  27   1  -8  331.81   70.94
  27  -1  -8  286.82   71.90
  27  -1  -8  336.37   67.71
;
_shelx_hkl_checksum     92799
_shelx_res_file
;
TITL AO-152-2
    shelxl.res
    created by SHELXL-2018/3 at 21:56:45 on 14-May-2020
CELL  0.71075 21.18198 8.42496 16.44816 90.00000 120.66130 90.00000
ZERR  4 0.00043 0.00016 0.00030 0.00000 0.00070 0.00000
LATT 7
SYMM    -X,    +Y, .50-Z
SFAC C H MO SE
UNIT 96 112 16 16
L.S. 10
FMAP 2
PLAN 40
WPDB -2
HTAB
BOND $H
CONF
LIST 4
TEMP 23.0
ACTA
SIZE 0.100 0.100 0.100
WGHT    0.016800    4.236600
FVAR       0.38095
MO1   3   -0.057089    0.367738    0.777608    11.00000    0.02236    0.01507 =
         0.01911   -0.00024    0.00902    0.00142
MO2   3    0.058981    0.117292    0.852717    11.00000    0.02366    0.01577 =
         0.01921    0.00260    0.00860    0.00191
SE1   4   -0.074201    0.079736    0.785216    11.00000    0.02711    0.01821 =
         0.02549    0.00020    0.01325   -0.00290
SE2   4    0.076091    0.405140    0.882254    11.00000    0.02603    0.01916 =
         0.01959   -0.00285    0.00805   -0.00302
C1    1   -0.168728    0.403169    0.776009    11.00000    0.03008    0.03595 =
         0.03746   -0.00255    0.01956    0.00497
C2    1   -0.161992    0.525369    0.722845    11.00000    0.03053    0.03224 =
         0.03138    0.00364    0.01512    0.01269
AFIX  13
H1    2   -0.197372    0.548621    0.656343    11.00000   -1.20000
AFIX   0
C3    1   -0.100226    0.619658    0.783352    11.00000    0.04237    0.01750 =
         0.04472    0.00055    0.02316    0.00972
AFIX  13
H2    2   -0.086145    0.719615    0.766422    11.00000   -1.20000
AFIX   0
C4    1   -0.068827    0.555308    0.875283    11.00000    0.03877    0.03065 =
         0.03224   -0.01088    0.01568    0.00514
AFIX  13
H3    2   -0.028235    0.601956    0.932877    11.00000   -1.20000
AFIX   0
C5    1   -0.109222    0.422017    0.871451    11.00000    0.04038    0.03583 =
         0.02829    0.00306    0.02103    0.01157
AFIX  13
H4    2   -0.101723    0.359419    0.925903    11.00000   -1.20000
AFIX   0
C6    1    0.072205   -0.063129    0.969343    11.00000    0.04358    0.03599 =
         0.03447    0.02005    0.02000    0.00727
AFIX  13
H5    2    0.032142   -0.108311    0.975354    11.00000   -1.20000
AFIX   0
C7    1    0.104482   -0.133555    0.920806    11.00000    0.04585    0.01994 =
         0.03704    0.01275    0.01693    0.00995
AFIX  13
H6    2    0.090569   -0.235528    0.887498    11.00000   -1.20000
AFIX   0
C8    1    0.167017   -0.039849    0.940013    11.00000    0.03063    0.03396 =
         0.02874    0.01452    0.00985    0.01301
C9    1    0.170357    0.087369    0.996480    11.00000    0.03440    0.03763 =
         0.02606    0.00668    0.00361    0.00563
AFIX  13
H7    2    0.209754    0.166436    1.024598    11.00000   -1.20000
AFIX   0
C10   1    0.112331    0.073795    1.015038    11.00000    0.05066    0.04070 =
         0.02077    0.00950    0.01219    0.01393
AFIX  13
H8    2    0.105439    0.139947    1.058922    11.00000   -1.20000
AFIX   0
C11   1   -0.228532    0.283992    0.744246    11.00000    0.03887    0.05517 =
         0.06768   -0.00604    0.03054   -0.00362
AFIX 137
H9    2   -0.213781    0.202041    0.791047    11.00000   -1.20000
H10   2   -0.238348    0.238212    0.685470    11.00000   -1.20000
H11   2   -0.272079    0.334778    0.735713    11.00000   -1.20000
AFIX   0
C12   1    0.224378   -0.077947    0.914758    11.00000    0.04606    0.05223 =
         0.05168    0.01294    0.02299    0.01550
AFIX 137
H12   2    0.250562    0.017026    0.917858    11.00000   -1.20000
H13   2    0.201080   -0.120411    0.851841    11.00000   -1.20000
H14   2    0.258069   -0.154750    0.958472    11.00000   -1.20000
AFIX   0
HKLF 4
REM  AO-152-2
REM wR2 = 0.0512, GooF = S = 1.072, Restrained GooF = 1.072 for all data
REM R1 = 0.0211 for 2617 Fo > 4sig(Fo) and 0.0249 for all 2878 data
REM 147 parameters refined using 0 restraints
END
WGHT      0.0168      4.2421
REM No hydrogen bonds found for HTAB generation
REM Highest difference peak  0.493,  deepest hole -0.790,  1-sigma level  0.127
Q1    1  -0.0235  0.0392  0.7993  11.00000  0.05    0.49
Q2    1   0.0000  0.2995  0.7500  10.50000  0.05    0.46
Q3    1   0.1258  0.4430  0.9057  11.00000  0.05    0.45
Q4    1  -0.0698  0.4539  0.7041  11.00000  0.05    0.45
Q5    1  -0.0013  0.4384  0.8217  11.00000  0.05    0.44
Q6    1   0.0085  0.1476  0.8594  11.00000  0.05    0.43
Q7    1   0.1029  0.1618  0.8577  11.00000  0.05    0.42
Q8    1  -0.1763  0.4978  0.7511  11.00000  0.05    0.41
Q9    1   0.0091  0.6174  0.9297  11.00000  0.05    0.41
Q10   1  -0.0074  0.3208  0.7997  11.00000  0.05    0.41
Q11   1   0.0359  0.0232  0.7672  11.00000  0.05    0.41
Q12   1   0.0266  0.3766  0.8754  11.00000  0.05    0.40
Q13   1  -0.1683  0.2686  0.6402  11.00000  0.05    0.39
Q14   1  -0.0033 -0.2349  1.0538  11.00000  0.05    0.39
Q15   1  -0.1498 -0.0267  0.7814  11.00000  0.05    0.38
Q16   1   0.0163  0.2944  0.9199  11.00000  0.05    0.38
Q17   1   0.0044  0.5595  0.8849  11.00000  0.05    0.38
Q18   1   0.0180  0.0561  0.8451  11.00000  0.05    0.37
Q19   1   0.1006  0.3677  0.8576  11.00000  0.05    0.37
Q20   1  -0.0004  0.1861  0.7980  11.00000  0.05    0.37
Q21   1   0.0000  0.4707  0.7500  10.50000  0.05    0.37
Q22   1   0.1333  0.0404  0.9200  11.00000  0.05    0.36
Q23   1   0.0013 -0.1111  0.9051  11.00000  0.05    0.36
Q24   1  -0.1221  0.0365  0.7967  11.00000  0.05    0.36
Q25   1   0.1695 -0.0961  0.8884  11.00000  0.05    0.36
Q26   1   0.1437  0.2423  0.9900  11.00000  0.05    0.36
Q27   1  -0.3528  0.3371  0.6922  11.00000  0.05    0.36
Q28   1   0.0000 -0.0210  0.9314  11.00000  0.05    0.35
Q29   1  -0.1271  0.1414  0.7720  11.00000  0.05    0.35
Q30   1   0.1593  0.3002  0.8876  11.00000  0.05    0.35
Q31   1   0.0086  0.7322  0.9593  11.00000  0.05    0.35
Q32   1   0.1637  0.0517  0.9506  11.00000  0.05    0.35
Q33   1  -0.1076 -0.0109  0.7699  11.00000  0.05    0.34
Q34   1  -0.0207  0.5220  0.9148  11.00000  0.05    0.34
Q35   1  -0.1181  0.5155  0.8643  11.00000  0.05    0.34
Q36   1   0.1737 -0.0230  0.9980  11.00000  0.05    0.34
Q37   1  -0.0008 -0.1032  0.8020  11.00000  0.05    0.34
Q38   1   0.1002  0.3267  0.8846  11.00000  0.05    0.34
Q39   1  -0.1756  0.5172  0.6421  11.00000  0.05    0.33
Q40   1  -0.0167  0.5215  0.7629  11.00000  0.05    0.33
;
_shelx_res_checksum     2574
