# Supplementary material for: Tetra-μ3-selen­ido-1:2:3κ3 Se;1:2:4κ3 Se;1:3:4κ3 Se;2:3:4κ3 Se-tetrakis­[(η5-methyl­cyclo­penta­dien­yl)molybdenum(III)](6 Mo—Mo)
Source: IUCrdata. 2023 Aug 1;8(Pt 8):x230657. doi: 10.1107/S2414314623006570 (PMC10483542; doi:10.1107/S2414314623006570)
Supplement: Supplementary file 2 [file x-08-x230657-Isup2.hkl]

data_I                                                                          
_shelx_title ' AO-152-2'                                                        
_shelx_refln_list_code          4                                               
_shelx_F_calc_maximum      774.86                                               
_exptl_crystal_F_000      1904.00                                               
_reflns_d_resolution_high  0.7704                                               
                                                                                
loop_                                                                           
 _space_group_symop_operation_xyz                                               
 'x, y, z'                                                                      
 '-x, y, -z+1/2'                                                                
 'x+1/2, y+1/2, z'                                                              
 '-x+1/2, y+1/2, -z+1/2'                                                        
 '-x, -y, -z'                                                                   
 'x, -y, z-1/2'                                                                 
 '-x+1/2, -y+1/2, -z'                                                           
 'x+1/2, -y+1/2, z-1/2'                                                         
                                                                                
_cell_length_a    21.1820                                                       
_cell_length_b     8.4250                                                       
_cell_length_c    16.4482                                                       
_cell_angle_alpha  90.000                                                       
_cell_angle_beta  120.661                                                       
_cell_angle_gamma  90.000                                                       
                                                                                
_shelx_F_squared_multiplier     1.000                                           
                                                                                
loop_                                                                           
 _refln_index_h                                                                 
 _refln_index_k                                                                 
 _refln_index_l                                                                 
 _refln_F_squared_calc                                                          
 _refln_F_squared_meas                                                          
 _refln_F_squared_sigma                                                         
 _refln_observed_status                                                         
   4   0   0      50501.08      54433.53      1419.56 o                         
   6   0   0     600410.31     527652.94     33665.83 o                         
   8   0   0     569841.62     531691.88     34555.95 o                         
  10   0   0     100111.59      94895.38      4920.94 o                         
  12   0   0      31206.74      33237.34      1820.41 o                         
  14   0   0      94738.81      96731.47      3394.66 o                         
  16   0   0      64286.71      63384.46      3038.93 o                         
  18   0   0      22394.49      22545.40       908.22 o                         
  20   0   0       4225.35       4473.77       233.68 o                         
  22   0   0      10534.66      10830.33       618.75 o                         
   3   1   0        115.28        186.20        22.35 o                         
   5   1   0        144.21        152.68        42.93 o                         
   7   1   0       2364.13       2554.93       110.57 o                         
   9   1   0        123.35        252.23        52.81 o                         
  11   1   0        200.39        344.41        62.68 o                         
  13   1   0        367.20        484.17        70.21 o                         
  15   1   0        915.98       1081.49       112.03 o                         
  17   1   0        800.18        967.54        74.90 o                         
  19   1   0         56.43        125.32        92.06 o                         
  21   1   0        576.23        684.90        93.08 o                         
  23   1   0        302.83        315.67        85.94 o                         
   0   2   0     145233.81     153774.59      5072.51 o                         
   2   2   0      18904.02      19190.10       389.52 o                         
   4   2   0      21779.69      22363.00       723.00 o                         
   6   2   0      17124.76      16281.79       326.24 o                         
   8   2   0      29952.40      30760.78       786.90 o                         
  10   2   0        461.79        543.22        51.07 o                         
  12   2   0      16863.01      17085.96       382.90 o                         
  14   2   0       8283.12       8276.64       258.32 o                         
  16   2   0        915.12        965.63       120.21 o                         
  18   2   0        353.51        489.99        83.58 o                         
  20   2   0       4687.60       5112.49       177.82 o                         
  22   2   0       2289.97       2300.43       153.39 o                         
   1   3   0       8770.29       8983.17       139.52 o                         
   3   3   0       1605.35       1663.13        52.56 o                         
   5   3   0       1424.07       1414.46       103.89 o                         
   7   3   0       6407.55       6201.38       120.20 o                         
   9   3   0       2820.08       2979.99        91.12 o                         
  11   3   0        231.15        241.97        40.59 o                         
  13   3   0        567.89        672.09        65.69 o                         
  15   3   0        277.95        285.03        74.58 o                         
  17   3   0        458.84        318.12        93.74 o                         
  19   3   0          2.76         14.92        55.92 o                         
  21   3   0         38.36        135.74        74.32 o                         
   0   4   0     496814.31     473643.59     28996.84 o                         
   2   4   0     212128.81     218934.11      6504.15 o                         
   4   4   0       4492.44       4913.13       109.97 o                         
   6   4   0     176342.41     175900.12      4430.73 o                         
   8   4   0     207450.09     204933.02      6284.22 o                         
  10   4   0      50916.47      50662.10      1117.73 o                         
  12   4   0        323.77        337.01        53.10 o                         
  14   4   0      31285.58      32227.11       916.89 o                         
  16   4   0      41858.14      41658.43      1261.77 o                         
  18   4   0      14991.92      14910.92       625.17 o                         
  20   4   0        393.14        705.98       153.77 o                         
   1   5   0       1276.07       1353.41        70.91 o                         
   3   5   0        138.18        431.17       104.41 o                         
   5   5   0        411.96        481.84        64.04 o                         
   7   5   0       1327.70       1360.99        81.96 o                         
   9   5   0       1668.04       1760.80       109.32 o                         
  11   5   0       2978.44       2726.81       116.51 o                         
  13   5   0         75.50         85.32        62.78 o                         
  15   5   0        795.63        893.18       117.83 o                         
  17   5   0       2243.77       2768.98       200.72 o                         
  19   5   0        566.47        559.15       152.19 o                         
  21   5   0         62.33        173.75       160.31 o                         
   0   6   0     112787.67     110255.62      3780.91 o                         
   2   6   0      24873.58      24788.12       474.62 o                         
   4   6   0       9503.47       9572.31       222.04 o                         
   6   6   0      59150.36      60636.34      1195.15 o                         
   8   6   0      34281.10      34300.56       730.31 o                         
  10   6   0          0.02        -24.09        62.16 o                         
  12   6   0      20980.20      20504.38       456.00 o                         
  14   6   0      21216.46      21825.54       619.78 o                         
  16   6   0       1881.73       2351.07       196.11 o                         
  18   6   0       2434.10       2693.56       224.41 o                         
   1   7   0      12666.58      12123.89       284.89 o                         
   3   7   0       1392.17       1372.77       104.53 o                         
   5   7   0       1217.11       1254.75       122.25 o                         
   7   7   0       7784.23       8060.08       207.49 o                         
   9   7   0       8332.90       8386.45       343.44 o                         
  11   7   0        778.07        890.41        94.21 o                         
  13   7   0        769.57        704.03        79.30 o                         
  15   7   0       1711.62       1853.81       222.93 o                         
  17   7   0       1324.04       1123.93       305.30 o                         
   0   8   0      25413.38      23612.17       718.97 o                         
   2   8   0      17763.82      16296.19       386.77 o                         
   4   8   0       1127.64       1287.81        98.66 o                         
   6   8   0       4573.16       4527.49       163.06 o                         
   8   8   0      19614.16      19322.33       582.16 o                         
  10   8   0      19071.34      18805.85       515.97 o                         
  12   8   0       7477.10       7267.27       283.07 o                         
  14   8   0         33.62         56.58        59.98 o                         
  16   8   0       9005.82       9131.92       492.28 o                         
   1   9   0        233.88        192.27        79.35 o                         
   3   9   0        674.71        598.81        92.65 o                         
   5   9   0        815.74        765.69        96.43 o                         
   7   9   0        193.66        216.31        76.91 o                         
   9   9   0        765.98        775.65       145.08 o                         
  11   9   0       2853.19       2901.00       174.17 o                         
  13   9   0       1629.41       1346.94       140.36 o                         
   0  10   0       7913.45       7864.14       372.34 o                         
   2  10   0       1816.09       1512.19       283.88 o                         
   4  10   0        745.65        623.75       140.39 o                         
   6  10   0       4747.14       4689.03       472.00 o                         
   8  10   0       3014.96       3643.03       736.60 o                         
 -23   1   1       2564.07       2352.59       132.35 o                         
 -21   1   1        541.04        568.08        74.63 o                         
 -19   1   1       3659.96       3609.14       123.77 o                         
 -17   1   1      32940.35      33405.36      1518.38 o                         
 -15   1   1      32907.88      33078.87      1052.51 o                         
 -13   1   1       6566.87       6746.03       169.89 o                         
 -11   1   1      39527.76      38018.97      1483.36 o                         
  -9   1   1     155358.20     151854.92      5949.80 o                         
  -7   1   1     141697.08     137321.16      3342.43 o                         
  -5   1   1       3824.63       4137.50       149.50 o                         
  -3   1   1     103482.76     102214.01      2511.10 o                         
   1   1   1     216483.05     200728.08     10737.02 o                         
   3   1   1       2142.26       2263.00        55.48 o                         
   5   1   1      64092.55      67141.70      1660.32 o                         
   7   1   1     177905.78     177595.47      4917.21 o                         
   9   1   1      62760.38      61011.69      1474.01 o                         
  11   1   1        382.92        455.93        52.34 o                         
  13   1   1      23976.44      24023.98       590.16 o                         
  15   1   1      25728.29      26347.23       543.87 o                         
  17   1   1       9075.50       8939.93       241.89 o                         
  19   1   1         68.30        178.62        64.74 o                         
  21   1   1       1011.76        916.65       157.84 o                         
 -22   2   1       4423.20       4731.05       176.57 o                         
 -20   2   1       1395.13       1483.56       111.05 o                         
 -18   2   1       5064.90       5377.02       208.92 o                         
 -16   2   1      16571.71      16971.64       614.61 o                         
 -14   2   1      10192.33      10705.72       294.98 o                         
 -12   2   1        222.24        303.60        44.25 o                         
 -10   2   1      10071.42      10163.03       182.04 o                         
  -8   2   1      20114.54      19787.71       543.78 o                         
  -6   2   1        350.92        348.37        33.22 o                         
  -4   2   1       3716.71       4047.67       111.04 o                         
  -2   2   1        429.99        436.47        41.94 o                         
   0   2   1       4224.97       4102.48       200.88 o                         
   2   2   1       4739.78       5162.97       179.25 o                         
   4   2   1         86.21        336.19        28.86 o                         
   6   2   1       7232.36       7568.10       176.48 o                         
   8   2   1      22849.50      23579.04       453.23 o                         
  10   2   1       1550.61       1623.39        87.59 o                         
  12   2   1       4937.02       5233.38       198.88 o                         
  14   2   1      30754.08      30793.17       833.67 o                         
  16   2   1      17310.21      18111.83       675.30 o                         
  18   2   1        126.56         57.57        69.48 o                         
  20   2   1       7615.34       7901.12       246.97 o                         
  22   2   1      12693.17      13304.19       450.83 o                         
 -23   3   1       2965.98       3356.77       272.33 o                         
 -21   3   1       3961.95       4227.48       271.86 o                         
 -19   3   1        394.46        362.89        74.36 o                         
 -17   3   1      26975.77      27708.32       781.21 o                         
 -15   3   1      54737.25      54729.26      1501.26 o                         
 -13   3   1      17168.00      17392.48       540.40 o                         
 -11   3   1      14959.20      15614.76       306.17 o                         
  -9   3   1     210976.95     214906.06      6544.81 o                         
  -7   3   1     182935.80     183940.84      5098.65 o                         
  -5   3   1      29170.60      27966.44       455.41 o                         
  -3   3   1     156812.28     157379.25      3866.31 o                         
  -1   3   1     383443.00     368351.59     13542.10 o                         
   1   3   1     251907.42     252943.52      7720.19 o                         
   3   3   1         18.02         92.44        33.09 o                         
   5   3   1     163504.55     162487.45      4623.75 o                         
   7   3   1     216342.36     218017.64      6766.70 o                         
   9   3   1      68163.10      68435.45      1165.05 o                         
  11   3   1       8113.25       8253.05       183.07 o                         
  13   3   1      46053.33      48074.97      1100.96 o                         
  15   3   1      42661.24      45379.77      1071.70 o                         
  17   3   1       3026.58       3194.78       230.15 o                         
  19   3   1       1925.87       2107.53       214.36 o                         
  21   3   1       4709.33       4718.08       185.58 o                         
 -22   4   1        289.76        402.74       148.92 o                         
 -20   4   1         14.47        122.85       113.75 o                         
 -18   4   1       1308.57       1460.60       154.13 o                         
 -16   4   1        655.99        756.57       127.85 o                         
 -14   4   1       1150.51       1241.78       129.43 o                         
 -12   4   1       9014.81       8695.29       186.25 o                         
 -10   4   1       1585.23       1560.79        87.73 o                         
  -8   4   1       2369.07       2417.38        91.64 o                         
  -6   4   1      34272.29      35589.61       561.88 o                         
  -4   4   1      12901.46      13542.92       309.53 o                         
  -2   4   1        273.36        367.77        49.49 o                         
   0   4   1      23679.90      23638.15       378.69 o                         
   2   4   1      36441.88      36907.34       602.65 o                         
   4   4   1      13973.51      14761.89       218.10 o                         
   6   4   1       2079.40       2037.44        82.76 o                         
   8   4   1      32301.47      31476.20       631.34 o                         
  10   4   1      26676.57      26173.46       464.99 o                         
  12   4   1       2727.70       2693.43       111.97 o                         
  14   4   1      10511.03      10185.29       421.02 o                         
  16   4   1      15961.64      16322.30       688.41 o                         
  18   4   1       3858.63       4075.99       350.48 o                         
  20   4   1        177.67        433.54       129.93 o                         
 -21   5   1       2572.58       2870.40       253.96 o                         
 -19   5   1      16573.30      16892.20       888.74 o                         
 -17   5   1      14878.43      14968.99       560.67 o                         
 -15   5   1       2903.65       3338.06       181.23 o                         
 -13   5   1       4800.80       4877.85       155.78 o                         
 -11   5   1      32077.54      31206.16       623.46 o                         
  -9   5   1      34436.60      33963.93       695.42 o                         
  -7   5   1       2260.91       2296.28        84.14 o                         
  -5   5   1       3358.75       3656.36       117.43 o                         
  -3   5   1      10276.21       9538.61       213.36 o                         
  -1   5   1      21612.12      21063.74       372.09 o                         
   1   5   1      10787.46      10353.40       188.52 o                         
   3   5   1       4349.17       4466.11       124.19 o                         
   5   5   1         21.41         29.76        45.91 o                         
   7   5   1       8702.16       8969.84       223.37 o                         
   9   5   1      23603.80      22916.61       475.90 o                         
  11   5   1      10442.30      10357.55       236.89 o                         
  13   5   1        782.38        993.65        79.24 o                         
  15   5   1       2246.62       2266.48       168.06 o                         
  17   5   1      11180.11      11336.54       633.54 o                         
  19   5   1       8169.17       8232.17       490.31 o                         
 -20   6   1       2895.30       2706.87       267.03 o                         
 -18   6   1        278.24        393.85       147.68 o                         
 -16   6   1       4631.77       4818.13       302.37 o                         
 -14   6   1      12481.55      11943.84       263.66 o                         
 -12   6   1      11253.00      10783.14       307.37 o                         
 -10   6   1          9.10         68.16        56.48 o                         
  -8   6   1      18676.71      18718.61       372.80 o                         
  -6   6   1      20511.83      20134.43       449.06 o                         
  -4   6   1       8622.60       8438.10       215.41 o                         
  -2   6   1        106.86        122.32        51.09 o                         
   0   6   1       8747.10       8261.56       188.57 o                         
   2   6   1      13340.96      13350.18       297.15 o                         
   4   6   1       3761.90       3921.40       245.67 o                         
   6   6   1       3390.66       3601.75       122.18 o                         
   8   6   1        318.12        510.22        84.17 o                         
  10   6   1       5822.87       5763.56       232.27 o                         
  12   6   1       5670.55       5718.98       196.08 o                         
  14   6   1       2217.06       2304.27       119.60 o                         
  16   6   1        334.88        319.08       109.33 o                         
  18   6   1        832.04        830.90       154.94 o                         
 -17   7   1      11722.38      12078.77       494.33 o                         
 -15   7   1      12201.74      11031.26       463.47 o                         
 -13   7   1       2854.46       2812.86       132.73 o                         
 -11   7   1      17581.33      17719.68       416.58 o                         
  -9   7   1      69373.40      70496.04      1697.31 o                         
  -7   7   1      34228.55      34597.21       658.40 o                         
  -5   7   1        146.19        370.57       147.19 o                         
  -3   7   1      39028.70      37031.83       774.43 o                         
  -1   7   1     107088.00     101561.52      2679.65 o                         
   1   7   1      39437.10      37552.79       780.73 o                         
   3   7   1       2089.04       2196.00       128.31 o                         
   5   7   1      35670.54      36274.60       776.22 o                         
   7   7   1      55893.26      55019.29      1671.72 o                         
   9   7   1      17161.13      16780.58       405.60 o                         
  11   7   1       2934.02       3075.88       146.28 o                         
  13   7   1      13613.08      13505.33       324.14 o                         
  15   7   1       8823.18       8440.46       345.92 o                         
  17   7   1       2069.51       1908.75       245.01 o                         
 -16   8   1        140.41         88.32       113.53 o                         
 -14   8   1         41.52         76.64        63.70 o                         
 -12   8   1         54.20        173.68        73.82 o                         
 -10   8   1         52.50        148.69        72.57 o                         
  -8   8   1        262.84        274.81        72.42 o                         
  -6   8   1       5799.61       5923.71       198.03 o                         
  -4   8   1       3864.24       4060.39       173.30 o                         
  -2   8   1       1284.46       1230.48       114.73 o                         
   0   8   1       5079.77       4534.03       157.29 o                         
   2   8   1      14606.62      13923.38       321.45 o                         
   4   8   1       6355.98       6397.38       218.71 o                         
   6   8   1       1535.48       1488.49        97.39 o                         
   8   8   1      17078.31      17034.59       510.17 o                         
  10   8   1      11255.18      11077.43       330.74 o                         
  12   8   1       2818.44       2814.83       139.61 o                         
  14   8   1       2646.12       2712.12       161.77 o                         
 -13   9   1       9936.51       9460.91       514.50 o                         
 -11   9   1      10804.81      10949.48       390.61 o                         
  -9   9   1       1336.33       1362.50       123.72 o                         
  -7   9   1        383.77        356.38        76.79 o                         
  -5   9   1       3547.32       3458.22       229.95 o                         
  -3   9   1        508.88        489.32        94.27 o                         
  -1   9   1       1176.51       1012.42       105.95 o                         
   1   9   1        208.21        255.32        83.34 o                         
   3   9   1       6972.29       6354.89       222.07 o                         
   5   9   1       4152.29       4541.14       246.58 o                         
   7   9   1        233.60        260.77        87.18 o                         
   9   9   1       5558.67       5367.33       255.10 o                         
  11   9   1      16667.83      16698.30       523.58 o                         
 -10  10   1       1039.70       1149.99       154.61 o                         
  -8  10   1       2885.18       2948.09       162.10 o                         
  -6  10   1      15198.68      14920.54       445.41 o                         
  -4  10   1       8629.70       8488.93       288.27 o                         
  -2  10   1         72.88         82.78        79.24 o                         
   0  10   1       3625.09       3558.18       243.47 o                         
   2  10   1       9968.65      10094.31       332.52 o                         
   4  10   1       8926.82       8830.00       296.34 o                         
   6  10   1        505.39        632.90       100.00 o                         
   8  10   1       2811.77       3002.33       259.72 o                         
 -24   0   2       3525.92       3451.79       299.93 o                         
 -22   0   2       1256.60       1389.96       127.92 o                         
 -20   0   2       2729.63       2699.36       151.54 o                         
 -18   0   2      25990.10      25838.85       987.17 o                         
 -16   0   2      40204.36      41546.93      2959.12 o                         
 -14   0   2      23124.75      23040.31       824.06 o                         
 -12   0   2      19240.59      17686.48       711.88 o                         
 -10   0   2     174436.19     167019.94      6449.55 o                         
  -8   0   2     207484.38     195473.14      7746.21 o                         
  -6   0   2      19563.04      18623.60       391.20 o                         
  -4   0   2      61067.70      57342.05      1730.12 o                         
   2   0   2       9533.85      10435.18       150.02 o                         
   4   0   2      33533.52      35006.80       670.75 o                         
   6   0   2     205883.55     211548.16      6966.23 o                         
   8   0   2      91147.32      91873.47      3116.47 o                         
  10   0   2       3512.31       3066.99       284.07 o                         
  12   0   2      23062.88      23504.09       680.63 o                         
  14   0   2      26025.72      25703.64      1211.07 o                         
  16   0   2       9864.19       9738.27       740.10 o                         
  18   0   2        803.25        892.48       128.61 o                         
  20   0   2        353.30        392.13       126.41 o                         
  22   0   2       1050.31        998.88       189.45 o                         
 -23   1   2      13443.85      13943.79       397.07 o                         
 -21   1   2       5299.79       5465.80       235.02 o                         
 -19   1   2       6917.40       7058.92       342.11 o                         
 -17   1   2      45828.71      46998.43      1428.67 o                         
 -15   1   2      12458.98      12375.49       473.06 o                         
 -13   1   2        280.96        463.55        42.57 o                         
 -11   1   2      11310.32      10175.28       256.57 o                         
  -9   1   2      36240.05      36685.89       987.37 o                         
  -7   1   2        946.37        797.14        32.04 o                         
  -5   1   2        493.01        621.79        60.14 o                         
  -3   1   2      30046.07      30745.84       663.39 o                         
  -1   1   2        109.25        218.99        11.57 o                         
   1   1   2      27770.59      27511.49       900.58 o                         
   3   1   2       9493.30       9829.69       290.42 o                         
   5   1   2      27828.90      27349.31       625.34 o                         
   7   1   2      43470.82      44398.13      1022.63 o                         
   9   1   2       7592.19       7046.52       182.03 o                         
  11   1   2       2652.41       2552.45       100.12 o                         
  13   1   2      37419.39      38643.06      1028.94 o                         
  15   1   2      55800.42      55269.27      1576.38 o                         
  17   1   2       1952.96       1736.14       126.27 o                         
  19   1   2      15907.39      16201.93       402.09 o                         
  21   1   2      20028.96      20835.65       622.08 o                         
 -24   2   2        166.91        372.63       118.84 o                         
 -22   2   2        889.26        746.57       185.91 o                         
 -20   2   2        365.58        407.33        93.54 o                         
 -18   2   2        489.89        559.25        82.33 o                         
 -16   2   2        280.47        323.02        53.99 o                         
 -14   2   2       2878.16       2867.68       145.54 o                         
 -12   2   2        243.92        339.35        36.32 o                         
 -10   2   2       1338.98       1495.61        59.77 o                         
  -8   2   2       2908.12       2949.06       114.52 o                         
  -6   2   2        702.53        711.13        49.40 o                         
  -4   2   2       3747.54       3786.80       142.75 o                         
  -2   2   2      13579.74      13279.84       209.78 o                         
   0   2   2         77.32        267.92        51.54 o                         
   2   2   2       1087.13       1031.10        68.94 o                         
   4   2   2       2306.28       2007.27       120.75 o                         
   6   2   2       5289.78       5209.28       181.78 o                         
   8   2   2       3803.12       3826.43       102.16 o                         
  10   2   2        999.96       1052.60        96.44 o                         
  12   2   2       5289.47       5195.90       173.97 o                         
  14   2   2       1383.92       1420.88       146.00 o                         
  16   2   2         23.57         72.41        82.94 o                         
  18   2   2       1105.23       1149.35       106.14 o                         
  20   2   2        509.72        544.34        95.50 o                         
 -23   3   2       5978.11       6118.21       353.12 o                         
 -21   3   2       3296.81       3329.14       229.49 o                         
 -19   3   2          6.44         -2.84        80.59 o                         
 -17   3   2       9055.15       9312.21       391.51 o                         
 -15   3   2      21523.70      21004.78       647.44 o                         
 -13   3   2      11252.36      10906.50       309.17 o                         
 -11   3   2          4.18         40.07        26.95 o                         
  -9   3   2       6857.02       6533.88       108.19 o                         
  -7   3   2      47812.85      46642.69      1272.19 o                         
  -5   3   2      41814.96      42200.55       984.16 o                         
  -3   3   2       4946.64       5126.02       107.27 o                         
  -1   3   2       6825.96       7012.43       164.74 o                         
   1   3   2      38984.24      40277.43       710.03 o                         
   3   3   2      53017.26      53703.99      1126.84 o                         
   5   3   2       8397.47       8091.09       411.28 o                         
   7   3   2        735.53        959.03        46.57 o                         
   9   3   2       5431.12       5203.12       148.34 o                         
  11   3   2      16991.15      17737.86       333.53 o                         
  13   3   2      13778.14      14294.78       381.47 o                         
  15   3   2       1522.54       1510.48       122.13 o                         
  17   3   2       1310.58       1522.93       143.98 o                         
  19   3   2       6317.45       6713.08       285.01 o                         
  21   3   2       7937.56       7732.26       302.07 o                         
 -22   4   2         24.01        -52.26       128.62 o                         
 -20   4   2       6481.69       7043.42       484.52 o                         
 -18   4   2      22726.67      22691.68       720.16 o                         
 -16   4   2      30088.46      30291.59       760.67 o                         
 -14   4   2       1389.95       1419.73       121.91 o                         
 -12   4   2      22882.74      22057.82       397.95 o                         
 -10   4   2      88343.49      84948.57      1855.71 o                         
  -8   4   2     101974.02     102795.09      2357.80 o                         
  -6   4   2       3574.47       3641.48       100.52 o                         
  -4   4   2      53976.40      55639.44      1045.90 o                         
  -2   4   2     160035.52     162257.00      4223.32 o                         
   0   4   2      82604.86      84373.57      1671.19 o                         
   2   4   2       6656.19       6560.43       153.72 o                         
   4   4   2      43938.39      45042.49       847.60 o                         
   6   4   2      77150.15      76357.52      1664.01 o                         
   8   4   2      31954.94      31667.08       597.42 o                         
  10   4   2       1316.29       1588.11        94.21 o                         
  12   4   2       6949.26       7069.48       212.01 o                         
  14   4   2      11069.44      11134.77       280.90 o                         
  16   4   2       5446.90       5499.86       204.53 o                         
  18   4   2       1091.37       1093.52       136.94 o                         
  20   4   2         30.74        104.25       109.45 o                         
 -21   5   2       4574.21       4787.32       313.08 o                         
 -19   5   2       2584.63       3028.70       318.60 o                         
 -17   5   2      25446.86      25370.26       707.60 o                         
 -15   5   2      15199.21      15956.16       520.61 o                         
 -13   5   2         72.52        114.74        39.02 o                         
 -11   5   2       9054.49       8867.38       232.33 o                         
  -9   5   2      14534.51      14700.11       289.49 o                         
  -7   5   2        871.43        889.13        79.22 o                         
  -5   5   2       1000.23       1144.14        76.42 o                         
  -3   5   2        262.79        244.59        44.29 o                         
  -1   5   2       1707.63       1505.00        73.65 o                         
   1   5   2       1685.18       1785.53       114.41 o                         
   3   5   2       2063.61       2051.98        74.01 o                         
   5   5   2       8004.08       7748.61       185.75 o                         
   7   5   2      34364.35      34397.56       700.00 o                         
   9   5   2      16314.68      15990.33       311.44 o                         
  11   5   2        436.33        539.92        64.49 o                         
  13   5   2      34185.40      34118.57       720.93 o                         
  15   5   2      35014.15      35123.34      1130.71 o                         
  17   5   2       4086.06       4746.96       477.51 o                         
  19   5   2       7525.68       8172.04       391.00 o                         
 -20   6   2       1433.03       1581.00       195.10 o                         
 -18   6   2        296.74        317.36       127.78 o                         
 -16   6   2       1396.54       1691.81       188.04 o                         
 -14   6   2       2347.77       2315.23       190.58 o                         
 -12   6   2        122.56         94.14        60.64 o                         
 -10   6   2       2726.68       2793.85       181.67 o                         
  -8   6   2       7134.39       6989.24       170.07 o                         
  -6   6   2        142.98        168.93        66.25 o                         
  -4   6   2       6678.61       6646.19       253.60 o                         
  -2   6   2      14993.81      14747.27       311.39 o                         
   0   6   2       4735.58       4387.52       125.99 o                         
   2   6   2        846.13        834.21        79.52 o                         
   4   6   2      16866.36      17722.95       341.25 o                         
   6   6   2      23242.35      23141.48       503.26 o                         
   8   6   2        634.54        820.49        81.43 o                         
  10   6   2       6431.73       6633.25       176.16 o                         
  12   6   2      16007.00      15683.48       387.51 o                         
  14   6   2       4004.17       4091.26       223.93 o                         
  16   6   2        410.72        460.30       117.85 o                         
  18   6   2       3930.60       3901.45       265.32 o                         
 -19   7   2       1624.46       1393.84       337.58 o                         
 -17   7   2        121.35        181.60       113.49 o                         
 -15   7   2       9149.67       8191.47       344.54 o                         
 -13   7   2      19289.29      18247.10       414.27 o                         
 -11   7   2      13169.61      13580.02       328.37 o                         
  -9   7   2       1429.13       1611.69        91.57 o                         
  -7   7   2      40373.07      39519.24       905.03 o                         
  -5   7   2      70252.17      67326.12      1749.04 o                         
  -3   7   2      13820.74      13367.19       307.77 o                         
  -1   7   2      11680.69      11147.86       291.24 o                         
   1   7   2      66419.64      62920.99      1507.58 o                         
   3   7   2      71588.12      69983.31      1594.78 o                         
   5   7   2       4145.73       4352.71       153.79 o                         
   7   7   2      15945.93      16011.17       380.97 o                         
   9   7   2      44067.48      42422.82      1098.33 o                         
  11   7   2      18067.19      18251.87       489.39 o                         
  13   7   2        733.22        736.87        96.03 o                         
  15   7   2       5760.90       5602.43       206.55 o                         
 -16   8   2       4097.88       4094.91       263.72 o                         
 -14   8   2       2291.84       2344.76       234.11 o                         
 -12   8   2      15498.28      15734.45       404.40 o                         
 -10   8   2      26339.49      26288.11       620.31 o                         
  -8   8   2      10006.85       9997.94       269.83 o                         
  -6   8   2        822.47        949.05       104.93 o                         
  -4   8   2      18327.37      18205.83       480.90 o                         
  -2   8   2      24104.53      22575.39       481.27 o                         
   0   8   2      10313.11       9870.37       247.92 o                         
   2   8   2        300.01        300.12        71.93 o                         
   4   8   2       7305.09       7200.62       204.13 o                         
   6   8   2       5542.92       5534.49       202.80 o                         
   8   8   2       3320.94       3451.28       178.91 o                         
  10   8   2        960.88        899.29       105.85 o                         
  12   8   2         20.62         78.41        64.93 o                         
  14   8   2        655.38        494.90       102.13 o                         
 -13   9   2       6164.72       6236.41       292.61 o                         
 -11   9   2        597.66        643.89       103.56 o                         
  -9   9   2       1390.98       1480.24       109.89 o                         
  -7   9   2       6223.56       6217.79       255.97 o                         
  -5   9   2       5122.87       4866.82       210.37 o                         
  -3   9   2       2244.06       2327.75       129.36 o                         
  -1   9   2         41.50         63.25        72.16 o                         
   1   9   2       1210.94       1155.57        97.41 o                         
   3   9   2       2513.02       2662.84       125.16 o                         
   5   9   2       4303.37       4400.07       166.28 o                         
   7   9   2       2345.75       2318.50       245.47 o                         
   9   9   2        176.72        243.99        90.78 o                         
  11   9   2       1233.07       1231.76       119.72 o                         
 -10  10   2       2282.39       2408.15       238.59 o                         
  -8  10   2        110.13        214.94        89.99 o                         
  -6  10   2       4011.47       4207.32       212.75 o                         
  -4  10   2       9866.73       9728.45       315.90 o                         
  -2  10   2       4440.93       4392.27       241.75 o                         
   0  10   2          1.13         14.04        65.70 o                         
   2  10   2       8005.51       7679.15       282.68 o                         
   4  10   2      14461.50      13555.67       405.76 o                         
   6  10   2       3876.31       3764.23       246.55 o                         
   8  10   2       1172.09       1159.98       256.47 o                         
 -25   1   3       1264.91       1261.04       138.49 o                         
 -23   1   3          2.97         58.37        61.00 o                         
 -21   1   3        756.84        828.64        88.27 o                         
 -19   1   3       3686.14       3768.95       132.70 o                         
 -17   1   3       8860.40       9067.02       203.71 o                         
 -15   1   3        398.56        558.56        64.96 o                         
 -13   1   3       1704.14       1781.74        72.66 o                         
 -11   1   3      23898.13      22830.97       682.11 o                         
  -9   1   3      11694.24      11813.98       330.22 o                         
  -7   1   3      10396.21       9268.86       203.68 o                         
  -5   1   3      26339.12      25038.54       488.15 o                         
  -3   1   3      10604.79      10857.97       149.09 o                         
  -1   1   3      18960.76      18486.56       827.28 o                         
   1   1   3      13718.07      14530.83       261.78 o                         
   3   1   3       3280.71       3419.34        93.78 o                         
   5   1   3       5317.06       5344.56       110.95 o                         
   7   1   3       6195.75       6201.38       184.18 o                         
   9   1   3       1453.33       1407.82        75.42 o                         
  11   1   3        384.22        445.25        59.43 o                         
  13   1   3        892.20       1015.28        78.30 o                         
  15   1   3        203.03        205.98        77.70 o                         
  17   1   3       1323.50       1420.93       112.21 o                         
  19   1   3        636.42        496.21        93.02 o                         
  21   1   3          7.55        -47.42        80.33 o                         
 -24   2   3      33534.60      35197.95      1213.02 o                         
 -22   2   3      15433.68      16143.18       930.47 o                         
 -20   2   3       1879.47       2272.15        98.24 o                         
 -18   2   3      54171.07      56667.35      1829.91 o                         
 -16   2   3      89624.85      92239.72      2377.38 o                         
 -14   2   3      23390.03      23072.07       638.00 o                         
 -12   2   3       7755.36       7049.87       279.58 o                         
 -10   2   3      94187.26      90936.18      2311.03 o                         
  -8   2   3      89698.20      85920.34      2774.72 o                         
  -6   2   3       2604.39       2215.54        60.65 o                         
  -4   2   3       3710.03       4771.82        77.84 o                         
  -2   2   3        290.66        371.75        28.39 o                         
   0   2   3       8837.57       9528.26       268.81 o                         
   2   2   3       6195.43       5144.08       163.37 o                         
   4   2   3      91392.32      90209.11      1701.25 o                         
   6   2   3      99867.52     103637.34      2130.08 o                         
   8   2   3       9818.77      10042.04       187.22 o                         
  10   2   3      30216.98      31215.60       690.57 o                         
  12   2   3      94841.86      96702.57      2613.51 o                         
  14   2   3      65471.93      66484.97      1809.08 o                         
  16   2   3       2537.92       2740.28       136.70 o                         
  18   2   3      17119.35      17157.94       460.43 o                         
  20   2   3      44240.58      44952.42      1282.13 o                         
 -23   3   3        294.03        352.07       197.69 o                         
 -21   3   3        386.58        597.05       157.83 o                         
 -19   3   3       1861.45       2002.37       165.71 o                         
 -17   3   3       5110.30       5387.46       252.63 o                         
 -15   3   3        417.92        422.54       100.72 o                         
 -13   3   3       5132.38       5225.60       217.39 o                         
 -11   3   3      14116.78      13464.25       437.67 o                         
  -9   3   3      18967.71      19590.29       276.77 o                         
  -7   3   3        434.00        487.37        51.49 o                         
  -5   3   3      27373.16      28946.41       502.21 o                         
  -3   3   3      18059.96      18039.04       320.00 o                         
  -1   3   3       7604.58       8380.20       180.91 o                         
   1   3   3       8238.52       8587.63       132.62 o                         
   3   3   3       6810.79       7293.60       275.40 o                         
   5   3   3      13719.70      14172.13       225.18 o                         
   7   3   3       5523.50       5503.73       106.25 o                         
   9   3   3       1500.51       1573.61        80.16 o                         
  11   3   3        765.24        954.56        83.16 o                         
  13   3   3       3602.47       3906.18       251.76 o                         
  15   3   3        743.63        781.96       102.65 o                         
  17   3   3        381.19        484.11       119.54 o                         
  19   3   3        119.30        200.98        89.16 o                         
 -22   4   3          5.92        141.02       125.46 o                         
 -20   4   3       7087.63       7419.29       332.75 o                         
 -18   4   3      10680.18      10811.64       401.66 o                         
 -16   4   3       2800.36       2912.58       180.35 o                         
 -14   4   3      11319.59      11197.22       318.89 o                         
 -12   4   3      33584.82      33045.27       610.24 o                         
 -10   4   3      12290.58      11568.91       228.78 o                         
  -8   4   3       4583.67       4372.29       147.20 o                         
  -6   4   3      62522.04      62128.01      1227.67 o                         
  -4   4   3      45493.35      46073.70       833.51 o                         
  -2   4   3         69.48        149.12        30.48 o                         
   0   4   3      82850.57      79916.04      3326.17 o                         
   2   4   3      53406.52      51797.93      2044.86 o                         
   4   4   3       5763.12       5430.78       137.39 o                         
   6   4   3      25910.72      25885.90       417.90 o                         
   8   4   3      45823.16      46751.43       886.37 o                         
  10   4   3      15329.55      14970.94       322.61 o                         
  12   4   3       2637.01       2737.46       178.50 o                         
  14   4   3      18458.10      19044.83       533.28 o                         
  16   4   3       9713.85      10173.76       535.60 o                         
  18   4   3        761.44        799.25       103.05 o                         
 -21   5   3       2228.71       2178.67       209.44 o                         
 -19   5   3       8045.17       8231.67       345.71 o                         
 -17   5   3       3967.47       4182.10       242.97 o                         
 -15   5   3        436.56        577.32        98.91 o                         
 -13   5   3       3972.36       3685.10       170.00 o                         
 -11   5   3       7411.84       7391.71       200.43 o                         
  -9   5   3       7343.98       7298.67       254.85 o                         
  -7   5   3        310.46        418.15        60.56 o                         
  -5   5   3        311.44        289.91        49.43 o                         
  -3   5   3       8735.56       8464.47       177.67 o                         
  -1   5   3       4227.31       4108.79        95.43 o                         
   1   5   3         22.08        160.72        70.95 o                         
   3   5   3        116.36        147.60        50.68 o                         
   5   5   3         40.14        122.76        61.95 o                         
   7   5   3        285.19        367.26        72.94 o                         
   9   5   3        389.92        333.79        72.40 o                         
  11   5   3       1541.31       1442.99       108.61 o                         
  13   5   3       2642.73       2682.10       196.15 o                         
  15   5   3          9.82        132.67       101.29 o                         
  17   5   3        756.00        691.62       124.67 o                         
 -20   6   3       1320.35       1506.03       186.22 o                         
 -18   6   3       6696.61       7233.97       321.55 o                         
 -16   6   3      29658.52      30156.55       812.89 o                         
 -14   6   3      35673.66      33815.75      1297.93 o                         
 -12   6   3       9598.97       9262.89       213.26 o                         
 -10   6   3      11810.99      11527.81       243.09 o                         
  -8   6   3      50054.04      49852.83      1086.61 o                         
  -6   6   3      40838.68      40958.48       878.00 o                         
  -4   6   3      27647.80      27155.30       555.60 o                         
  -2   6   3          9.88         42.05        45.98 o                         
   0   6   3      22334.41      22586.57       414.48 o                         
   2   6   3      50061.89      51250.11      1076.52 o                         
   4   6   3      50849.82      51834.77      1004.99 o                         
   6   6   3      16083.61      16245.13       372.83 o                         
   8   6   3       8534.44       8659.93       205.40 o                         
  10   6   3      42144.02      42950.26      1054.23 o                         
  12   6   3      34469.45      35147.71       798.54 o                         
  14   6   3      11117.31      11325.12       401.66 o                         
  16   6   3        931.00        969.30       141.91 o                         
 -19   7   3       3626.94       4143.25       272.11 o                         
 -17   7   3        896.62        744.17       204.50 o                         
 -15   7   3       1339.87       1252.06       174.41 o                         
 -13   7   3      10630.58      10331.81       275.08 o                         
 -11   7   3      11542.98      11948.76       300.01 o                         
  -9   7   3       1567.57       1727.88       135.00 o                         
  -7   7   3       4531.85       4589.33       165.77 o                         
  -5   7   3      23814.25      23380.14       495.18 o                         
  -3   7   3      10973.53      10675.43       261.50 o                         
  -1   7   3         10.97        121.92        57.21 o                         
   1   7   3       5320.65       5211.05       153.90 o                         
   3   7   3      12389.13      12695.25       401.41 o                         
   5   7   3       2943.03       3432.33       143.66 o                         
   7   7   3        483.64        519.11        88.34 o                         
   9   7   3       1516.83       1705.27       112.87 o                         
  11   7   3        756.90        776.34       106.55 o                         
  13   7   3        417.79        512.06        81.12 o                         
  15   7   3         29.00         93.69        69.17 o                         
 -16   8   3        389.84        256.79       209.04 o                         
 -14   8   3       3452.54       3077.93       645.34 o                         
 -12   8   3       9446.36       9223.57       265.12 o                         
 -10   8   3       7363.52       7620.08       209.85 o                         
  -8   8   3       3173.89       3262.66       167.55 o                         
  -6   8   3      30586.36      30161.18       666.21 o                         
  -4   8   3      12111.68      12114.28       357.44 o                         
  -2   8   3        842.12        797.41        92.46 o                         
   0   8   3      23072.22      22096.92       536.79 o                         
   2   8   3      35793.41      35277.39       998.59 o                         
   4   8   3        852.24        706.21        80.34 o                         
   6   8   3      18592.95      17806.67       726.34 o                         
   8   8   3      23300.91      23243.82       845.91 o                         
  10   8   3       6154.24       6044.04       220.15 o                         
  12   8   3        931.16        952.61       113.59 o                         
 -13   9   3         56.37        136.66        70.27 o                         
 -11   9   3       1396.84       1363.88       170.51 o                         
  -9   9   3       4050.99       4297.83       185.04 o                         
  -7   9   3       3130.98       3248.01       205.57 o                         
  -5   9   3       1157.25       1071.33       115.34 o                         
  -3   9   3       1425.11       1345.06       122.21 o                         
  -1   9   3       4402.40       4340.40       163.12 o                         
   1   9   3       1911.38       1816.22       120.57 o                         
   3   9   3        925.33       1099.35       122.32 o                         
   5   9   3          3.79         65.56        77.02 o                         
   7   9   3        455.56        430.06        96.94 o                         
   9   9   3       1130.37        995.11       122.50 o                         
  11   9   3       1321.69       1268.42       167.02 o                         
 -10  10   3        244.45        281.64        97.37 o                         
  -8  10   3      21817.29      21376.02       619.71 o                         
  -6  10   3      55685.48      55066.37      1463.10 o                         
  -4  10   3      23504.92      23229.02       743.13 o                         
  -2  10   3         85.66         12.41        64.81 o                         
   0  10   3      26655.24      25584.50       631.88 o                         
   2  10   3      56050.02      54120.64      1592.85 o                         
   4  10   3      24926.90      24054.43       572.15 o                         
   6  10   3        158.83        281.09       112.83 o                         
 -24   0   4       1318.50       1380.10       116.04 o                         
 -22   0   4       4113.10       4253.55       169.20 o                         
 -20   0   4        116.27        147.13       106.67 o                         
 -18   0   4        348.21        666.47       226.50 o                         
 -16   0   4       9671.45       9505.34       569.93 o                         
 -14   0   4      13738.00      13175.55       620.23 o                         
 -12   0   4       6081.91       5614.49       293.61 o                         
 -10   0   4      24169.75      22367.01       743.37 o                         
  -8   0   4      30337.62      26971.74       816.55 o                         
  -6   0   4       4420.58       4666.81       107.98 o                         
  -4   0   4      53691.46      52674.05       941.01 o                         
  -2   0   4     178082.16     183689.45      4614.56 o                         
   0   0   4         57.23        111.43        27.40 o                         
   2   0   4      20664.92      23262.69       397.54 o                         
   4   0   4      46881.66      47336.61       934.05 o                         
   6   0   4      41689.79      43123.70       958.49 o                         
   8   0   4       1443.82       1500.93        88.51 o                         
  10   0   4      26228.47      25437.93      1138.41 o                         
  12   0   4      10076.35       9798.97       498.99 o                         
  14   0   4       1584.55       1647.69       150.44 o                         
  16   0   4        498.01        557.73       113.23 o                         
  18   0   4       6532.81       6604.09       312.77 o                         
  20   0   4       1132.05       1131.40       258.12 o                         
 -25   1   4      25585.51      25961.60       787.78 o                         
 -23   1   4      14205.14      14646.69       567.13 o                         
 -21   1   4       1014.25        978.99       105.27 o                         
 -19   1   4      42435.57      42108.86      1201.24 o                         
 -17   1   4      48563.95      48967.66      1611.65 o                         
 -15   1   4      13510.78      13558.37       306.44 o                         
 -13   1   4       2682.95       2533.30       140.84 o                         
 -11   1   4      64815.24      64482.72      2375.78 o                         
  -9   1   4      37601.34      34808.77       526.13 o                         
  -7   1   4        601.14        330.20        28.02 o                         
  -5   1   4      10965.59      10754.82       186.75 o                         
  -3   1   4        422.58        381.76        34.34 o                         
  -1   1   4        250.40        409.17        23.87 o                         
   1   1   4       8234.20       9227.02       105.59 o                         
   3   1   4      22165.26      21618.86       302.18 o                         
   5   1   4      63906.28      68331.63      1246.89 o                         
   7   1   4      18149.26      17842.86       277.92 o                         
   9   1   4       3482.79       3444.81       104.69 o                         
  11   1   4      40986.20      42014.30       930.27 o                         
  13   1   4      47319.68      46217.00      1278.74 o                         
  15   1   4      12054.33      12118.74       303.17 o                         
  17   1   4       5528.86       5610.92       208.49 o                         
  19   1   4      24164.23      24159.97       635.46 o                         
 -24   2   4       2045.28       1902.67       244.82 o                         
 -22   2   4        765.04        862.40       174.96 o                         
 -20   2   4          0.32         27.08        68.86 o                         
 -18   2   4       2854.95       2955.62       118.18 o                         
 -16   2   4       4293.87       4443.23       217.65 o                         
 -14   2   4       4412.27       4225.24       107.67 o                         
 -12   2   4       4325.76       4156.64       224.54 o                         
 -10   2   4       7743.81       7732.77       208.06 o                         
  -8   2   4       5295.47       5307.99       430.89 o                         
  -6   2   4       3881.04       4061.26       140.77 o                         
  -4   2   4      13626.13      13977.31       231.55 o                         
  -2   2   4       9183.13      10272.46       202.46 o                         
   0   2   4       1775.51       1543.84        57.88 o                         
   2   2   4       3132.29       2849.30       104.49 o                         
   4   2   4         76.08        169.86        34.33 o                         
   6   2   4       7021.16       7060.12       141.75 o                         
   8   2   4        680.50        725.75        60.96 o                         
  10   2   4       2140.83       2244.68       137.87 o                         
  12   2   4        119.95        128.65       142.27 o                         
  14   2   4         78.99        105.16        66.88 o                         
  16   2   4        363.73        440.89        87.96 o                         
  18   2   4        659.61        760.36       108.21 o                         
  20   2   4         19.11        -99.33       113.29 o                         
 -23   3   4       8408.32       8875.74       441.92 o                         
 -21   3   4       1551.20       1812.60       175.86 o                         
 -19   3   4       1571.70       1655.63       160.75 o                         
 -17   3   4      22651.21      22225.69       571.92 o                         
 -15   3   4      28293.85      27999.45       708.48 o                         
 -13   3   4      11420.28      10803.92       313.95 o                         
 -11   3   4        254.35        504.03        87.19 o                         
  -9   3   4      22004.92      21561.89       307.96 o                         
  -7   3   4     110392.21     110353.11      2521.62 o                         
  -5   3   4      58659.62      58213.40      1023.56 o                         
  -3   3   4       4399.58       4311.22        80.01 o                         
  -1   3   4      19222.27      19389.61       227.46 o                         
   1   3   4     111020.46     107611.53      4402.07 o                         
   3   3   4      73204.46      73184.47      1460.70 o                         
   5   3   4       7759.89       7245.03       118.84 o                         
   7   3   4       3836.20       3918.18       105.40 o                         
   9   3   4      31650.37      32661.50       644.62 o                         
  11   3   4      45162.71      46723.98      1150.19 o                         
  13   3   4       9635.90       9665.63       291.28 o                         
  15   3   4        338.97        401.28       100.33 o                         
  17   3   4       9906.84       9965.30       340.64 o                         
  19   3   4      13563.52      13598.55       517.94 o                         
 -24   4   4         48.66        194.65       138.39 o                         
 -22   4   4       1120.62       1156.92       167.83 o                         
 -20   4   4       1258.97       1389.38       158.79 o                         
 -18   4   4        142.43        294.93       104.88 o                         
 -16   4   4        721.88        719.62       113.74 o                         
 -14   4   4       7145.36       7083.88       273.12 o                         
 -12   4   4        269.69        402.29        19.73 o                         
 -10   4   4       3716.00       3573.22        92.82 o                         
  -8   4   4      10097.66       9820.36       240.27 o                         
  -6   4   4       4043.73       4244.00       100.44 o                         
  -4   4   4       6635.33       6609.42       117.38 o                         
  -2   4   4      24160.52      25950.32       515.17 o                         
   0   4   4       7993.56       7782.30       188.54 o                         
   2   4   4       3986.33       4382.51       156.02 o                         
   4   4   4      12738.87      12642.68       238.99 o                         
   6   4   4      12920.10      12462.34       251.88 o                         
   8   4   4        123.80        166.91        53.38 o                         
  10   4   4       2960.68       2922.40       115.68 o                         
  12   4   4       5169.62       5206.62       151.65 o                         
  14   4   4       2404.68       2438.17       221.34 o                         
  16   4   4          8.89         53.69        79.95 o                         
  18   4   4        703.61        469.95       127.09 o                         
 -23   5   4       8309.25       8960.77       486.18 o                         
 -21   5   4        825.34        850.47       163.74 o                         
 -19   5   4      23022.09      23976.23       819.95 o                         
 -17   5   4      33806.60      33609.09       995.55 o                         
 -15   5   4      10255.28      10541.46       365.13 o                         
 -13   5   4       7263.73       6699.61       191.17 o                         
 -11   5   4      21323.42      21221.82       382.00 o                         
  -9   5   4      16186.54      15758.46       361.21 o                         
  -7   5   4       2085.47       1907.37       102.92 o                         
  -5   5   4       3036.42       3080.23       158.76 o                         
  -3   5   4         57.56         77.47        35.05 o                         
  -1   5   4       4333.83       4487.82        96.54 o                         
   1   5   4        304.18        405.15        46.59 o                         
   3   5   4      15867.92      16041.24       538.26 o                         
   5   5   4      26227.54      26331.28       566.82 o                         
   7   5   4      13529.38      13769.50       287.45 o                         
   9   5   4       2520.93       2666.47       112.64 o                         
  11   5   4      34583.51      35378.03       835.46 o                         
  13   5   4      30661.82      30269.21       652.16 o                         
  15   5   4       5118.54       5420.51       309.36 o                         
  17   5   4       3496.93       3700.79       220.79 o                         
 -20   6   4         10.80        101.39       137.97 o                         
 -18   6   4       4535.77       4550.97       304.26 o                         
 -16   6   4      14138.33      14694.84       571.85 o                         
 -14   6   4      12591.03      11393.66       338.89 o                         
 -12   6   4       1096.88       1182.58        85.31 o                         
 -10   6   4      17867.13      18201.31       384.57 o                         
  -8   6   4      23563.59      23520.56       499.48 o                         
  -6   6   4       6154.62       6146.55       176.19 o                         
  -4   6   4       3830.32       3854.04       157.07 o                         
  -2   6   4      23297.51      23914.99       432.27 o                         
   0   6   4       8955.86       8753.99       206.39 o                         
   2   6   4         39.92        120.34        51.08 o                         
   4   6   4       2326.94       2544.12       128.39 o                         
   6   6   4       6145.50       6148.08       189.80 o                         
   8   6   4         86.50         85.74        48.69 o                         
  10   6   4       1145.61        994.28       101.43 o                         
  12   6   4        516.80        522.63        81.78 o                         
  14   6   4        145.20        168.87        79.36 o                         
  16   6   4        788.14        477.94       205.43 o                         
 -19   7   4       1669.39       1472.51       346.51 o                         
 -17   7   4       2248.08       2400.46       693.66 o                         
 -15   7   4      21380.09      21804.24       696.94 o                         
 -13   7   4      37426.56      36890.59       793.79 o                         
 -11   7   4      14455.47      14473.27       296.43 o                         
  -9   7   4      12949.88      13364.08       330.76 o                         
  -7   7   4      85214.78      84849.08      2126.00 o                         
  -5   7   4     106835.99     104156.06      2705.54 o                         
  -3   7   4       7139.15       7120.61       207.04 o                         
  -1   7   4      43349.97      42390.41       894.44 o                         
   1   7   4     120825.59     122019.52      3005.85 o                         
   3   7   4      52040.94      53389.82      1031.48 o                         
   5   7   4        197.37        217.26        81.85 o                         
   7   7   4      25253.42      24971.46       793.09 o                         
   9   7   4      45141.93      47072.65      1412.45 o                         
  11   7   4      14640.96      14532.68       390.54 o                         
  13   7   4        283.86        271.79        75.85 o                         
 -18   8   4       3337.90       3432.80       631.79 o                         
 -16   8   4        687.51        373.96       274.26 o                         
 -14   8   4        692.25        452.45       189.78 o                         
 -12   8   4       5318.22       5639.31       200.03 o                         
 -10   8   4       2214.70       2097.86       113.36 o                         
  -8   8   4        350.42        346.20        82.09 o                         
  -6   8   4       4282.91       4296.86       214.73 o                         
  -4   8   4       1692.45       1501.16        95.34 o                         
  -2   8   4         47.13        104.10        58.40 o                         
   0   8   4       2194.60       1852.51       121.23 o                         
   2   8   4       2396.46       2613.32       207.55 o                         
   4   8   4         14.89         47.32        63.73 o                         
   6   8   4        836.53        899.64       101.27 o                         
   8   8   4       2152.95       2396.42       120.27 o                         
  10   8   4       1410.58       1338.16       112.91 o                         
  12   8   4          2.77        -31.39        61.70 o                         
 -15   9   4       4795.81       5607.43       519.23 o                         
 -13   9   4       1470.71       1254.85       391.48 o                         
 -11   9   4         12.93         78.31        69.03 o                         
  -9   9   4       3760.27       3735.39       186.14 o                         
  -7   9   4      11877.10      11907.26       363.19 o                         
  -5   9   4       9719.25       9238.71       299.77 o                         
  -3   9   4       2773.88       2744.85       143.55 o                         
  -1   9   4       1795.12       1714.19       103.67 o                         
   1   9   4      17623.36      17182.38       789.21 o                         
   3   9   4      17930.26      18016.82       601.46 o                         
   5   9   4       5593.49       6014.96       300.41 o                         
   7   9   4        530.26        471.91        99.05 o                         
   9   9   4      10379.87      10238.11       319.78 o                         
 -10  10   4       2287.28       2525.57       155.60 o                         
  -8  10   4      14048.89      14859.11       683.57 o                         
  -6  10   4      14102.68      13820.12       448.43 o                         
  -4  10   4        919.45        790.29       174.10 o                         
  -2  10   4       4586.07       4587.77       205.73 o                         
   0  10   4      10720.61      10265.97       351.59 o                         
   2  10   4       8038.07       7816.76       273.50 o                         
   4  10   4        338.84        209.49        96.92 o                         
 -25   1   5        366.32        251.91        83.79 o                         
 -23   1   5       1347.85       1758.81       262.51 o                         
 -21   1   5         53.45        124.73        39.73 o                         
 -19   1   5       6554.54       6807.03       331.61 o                         
 -17   1   5      12936.64      12776.46       286.32 o                         
 -15   1   5       2274.21       2249.30        68.37 o                         
 -13   1   5      18734.75      18690.52       828.83 o                         
 -11   1   5      55207.16      50221.45       834.68 o                         
  -9   1   5      31216.04      29855.48      1414.90 o                         
  -7   1   5       5209.07       5344.70       165.54 o                         
  -5   1   5      40524.86      39456.79       600.91 o                         
  -3   1   5     106932.09     106422.96      2599.73 o                         
  -1   1   5      34191.30      35513.31       429.59 o                         
   1   1   5         34.36         71.92        21.36 o                         
   3   1   5      64338.55      66743.16       949.57 o                         
   5   1   5      84562.20      88470.03      1419.23 o                         
   7   1   5      11856.67      11811.77       216.53 o                         
   9   1   5       8121.85       8006.87       180.37 o                         
  11   1   5      30554.81      30523.07       640.97 o                         
  13   1   5      10865.78      10805.85       373.48 o                         
  15   1   5        145.34        153.05        66.21 o                         
  17   1   5       2648.44       2596.58       182.54 o                         
  19   1   5       1448.65       1305.63       147.36 o                         
 -24   2   5      22879.36      22646.77       977.09 o                         
 -22   2   5       1333.01       1481.95       187.83 o                         
 -20   2   5       7511.81       7289.25       156.00 o                         
 -18   2   5      54546.41      53439.05      1355.63 o                         
 -16   2   5      56920.32      55041.38      1387.26 o                         
 -14   2   5       5527.88       4942.06       180.90 o                         
 -12   2   5       5253.17       4949.65       174.65 o                         
 -10   2   5      51108.97      46911.83       987.29 o                         
  -8   2   5      86566.27      83571.71      1421.64 o                         
  -6   2   5      47665.42      43281.68      1325.49 o                         
  -4   2   5          2.83         23.89        17.73 o                         
  -2   2   5         50.73        155.35        62.23 o                         
   0   2   5      76598.91      75052.66      1589.13 o                         
   2   2   5      93406.88      96191.25      1847.46 o                         
   4   2   5      32973.29      31697.62       738.68 o                         
   6   2   5       2566.74       2680.27        91.92 o                         
   8   2   5      19766.78      20812.47       386.40 o                         
  10   2   5      69186.18      69549.14      1597.64 o                         
  12   2   5      39056.44      38681.27       852.30 o                         
  14   2   5       1831.38       1919.63       120.57 o                         
  16   2   5       6436.86       6469.73       236.96 o                         
  18   2   5      27276.69      26491.52       844.91 o                         
 -25   3   5       3572.28       3939.44       345.22 o                         
 -23   3   5       9200.39       9602.62       420.76 o                         
 -21   3   5        500.71        542.14       133.53 o                         
 -19   3   5      13123.76      13184.42       449.56 o                         
 -17   3   5      53072.65      52343.62      1305.34 o                         
 -15   3   5      14936.86      13907.61       366.42 o                         
 -13   3   5      11635.37      11220.82       311.58 o                         
 -11   3   5     140773.67     133057.27      3985.73 o                         
  -9   3   5      80725.89      76670.09      1845.42 o                         
  -7   3   5        909.73        813.97        88.06 o                         
  -5   3   5      84199.83      84588.05      2023.35 o                         
  -3   3   5     175345.31     173754.58      3951.08 o                         
  -1   3   5      79433.02      83824.09      1744.80 o                         
   1   3   5        183.87        200.78        40.74 o                         
   3   3   5     121353.96     117335.23      2543.41 o                         
   5   3   5     120641.09     122401.46      2784.37 o                         
   7   3   5      12932.84      13107.38       258.85 o                         
   9   3   5      25131.75      24576.00       519.95 o                         
  11   3   5      44482.28      44546.73      1169.27 o                         
  13   3   5      12492.93      12763.33       370.72 o                         
  15   3   5       1729.17       1617.78       128.17 o                         
  17   3   5       6615.66       7166.34       292.71 o                         
 -24   4   5        248.95        190.89       135.41 o                         
 -22   4   5       1312.55       1509.47       178.12 o                         
 -20   4   5       3859.33       4220.89       254.19 o                         
 -18   4   5       4806.57       5067.17       249.68 o                         
 -16   4   5        361.29        376.52        88.38 o                         
 -14   4   5      11561.15      11295.48       447.64 o                         
 -12   4   5      10632.93      10384.52       315.20 o                         
 -10   4   5       3414.49       3363.90        72.67 o                         
  -8   4   5        450.71        407.85        54.61 o                         
  -6   4   5      20601.31      20284.72       321.02 o                         
  -4   4   5      18193.33      18489.03       326.28 o                         
  -2   4   5       1423.86       1823.77        50.34 o                         
   0   4   5       8127.27       7955.37       172.51 o                         
   2   4   5       3901.11       3878.65        93.09 o                         
   4   4   5       2909.16       2969.42       121.61 o                         
   6   4   5       4588.05       4517.24       110.15 o                         
   8   4   5       3471.31       3492.29       103.95 o                         
  10   4   5         36.69         69.67        46.85 o                         
  12   4   5        697.31        701.16        77.52 o                         
  14   4   5        475.01        450.47       124.38 o                         
  16   4   5        409.20        317.94       100.57 o                         
  18   4   5        398.70        571.21       117.35 o                         
 -23   5   5       4470.78       4676.01       316.27 o                         
 -21   5   5       1848.22       1720.90       202.30 o                         
 -19   5   5        346.13        423.45       124.30 o                         
 -17   5   5       6787.49       6849.43       269.16 o                         
 -15   5   5       7276.96       7268.17       323.66 o                         
 -13   5   5       1927.17       1765.63       120.94 o                         
 -11   5   5       1032.59       1072.08        52.41 o                         
  -9   5   5       7972.36       7697.71       299.15 o                         
  -7   5   5       1530.54       1593.40        89.97 o                         
  -5   5   5        157.55        175.83        40.17 o                         
  -3   5   5         42.17        271.63        64.63 o                         
  -1   5   5         63.62        134.84        34.67 o                         
   1   5   5         92.71        156.85        39.87 o                         
   3   5   5        466.80        689.42       231.29 o                         
   5   5   5       2810.21       3059.53       148.83 o                         
   7   5   5       7666.44       7982.42       211.90 o                         
   9   5   5       2355.18       2308.76       107.89 o                         
  11   5   5         63.21         88.22        79.28 o                         
  13   5   5       4280.43       4399.98       168.43 o                         
  15   5   5       8294.85       7808.33       350.09 o                         
 -22   6   5       2145.96       2091.39       276.90 o                         
 -20   6   5       1986.30       1947.98       213.27 o                         
 -18   6   5      10852.10      11570.12       409.79 o                         
 -16   6   5      20580.25      20818.06       668.74 o                         
 -14   6   5      13097.74      12827.11       691.59 o                         
 -12   6   5        247.03        381.09        50.97 o                         
 -10   6   5       9874.97       9788.22       259.42 o                         
  -8   6   5      36011.16      36750.17       837.29 o                         
  -6   6   5      44958.48      44337.09       894.76 o                         
  -4   6   5      17179.50      17474.84       393.31 o                         
  -2   6   5       4496.13       4648.00       142.05 o                         
   0   6   5      40882.59      42632.55      1117.68 o                         
   2   6   5      70514.78      71544.30      2081.60 o                         
   4   6   5      25952.81      26736.63       755.06 o                         
   6   6   5         29.93         97.56        57.54 o                         
   8   6   5      28978.09      29959.01       600.70 o                         
  10   6   5      43294.64      44583.83      1008.69 o                         
  12   6   5      17550.41      17921.76       421.46 o                         
  14   6   5         31.87         33.51        67.39 o                         
 -19   7   5       1710.70       1332.60       566.91 o                         
 -17   7   5      11287.58      10958.44       454.33 o                         
 -15   7   5      10007.51       9912.05       436.37 o                         
 -13   7   5        675.56        773.43        64.62 o                         
 -11   7   5      21066.29      21984.33       485.14 o                         
  -9   7   5      23874.13      23561.99       524.61 o                         
  -7   7   5       7893.18       7800.68       206.10 o                         
  -5   7   5       4143.56       4377.86       154.82 o                         
  -3   7   5      41370.04      40701.90       989.94 o                         
  -1   7   5      26537.86      26242.41       492.04 o                         
   1   7   5       2069.61       2187.68        80.03 o                         
   3   7   5       7955.60       7651.65       420.49 o                         
   5   7   5      30290.91      29884.68       659.75 o                         
   7   7   5      10385.86      11180.63       256.68 o                         
   9   7   5        778.35        745.03       107.70 o                         
  11   7   5       4345.82       4463.89       177.04 o                         
  13   7   5       2613.47       2971.09       226.41 o                         
 -18   8   5       1755.16         44.95       154.32 o                         
 -16   8   5        643.37        248.61       178.22 o                         
 -14   8   5       6203.81       6448.56       342.09 o                         
 -12   8   5       7099.25       7233.88       194.10 o                         
 -10   8   5        683.76        752.79        95.67 o                         
  -8   8   5       3412.78       3566.22       171.71 o                         
  -6   8   5       8246.60       8323.14       244.18 o                         
  -4   8   5       4397.55       4777.81       148.34 o                         
  -2   8   5       1011.36       1020.74        78.11 o                         
   0   8   5       4130.35       4063.74       154.04 o                         
   2   8   5       2375.62       2426.33        98.05 o                         
   4   8   5         68.50         43.73        64.37 o                         
   6   8   5       2144.65       2017.68       172.00 o                         
   8   8   5        632.12        545.07        89.71 o                         
  10   8   5        499.09        505.08        78.86 o                         
 -15   9   5      15124.72      16154.64      1097.62 o                         
 -13   9   5       1234.81        862.73       350.52 o                         
 -11   9   5       5076.11       5281.79       181.88 o                         
  -9   9   5      12842.40      13066.45       402.32 o                         
  -7   9   5       8075.62       7895.48       283.09 o                         
  -5   9   5        136.35        212.32        67.96 o                         
  -3   9   5       7172.98       7125.29       253.42 o                         
  -1   9   5       1884.26       2137.98       139.41 o                         
   1   9   5         38.61         69.12        62.60 o                         
   3   9   5       1013.82       1156.44       129.18 o                         
   5   9   5        553.46        581.96       105.58 o                         
   7   9   5       1220.31        913.12       107.56 o                         
 -10  10   5       1619.64       1768.25       162.30 o                         
  -8  10   5      21067.65      21820.82       639.80 o                         
  -6  10   5      28238.51      27707.99       744.82 o                         
  -4  10   5       8335.47       8312.10       311.77 o                         
  -2  10   5       2737.43       2384.55       136.95 o                         
   0  10   5      28080.49      27321.84       940.78 o                         
   2  10   5      30756.60      29126.32      1229.52 o                         
   4  10   5       7129.34       6843.68       431.96 o                         
 -26   0   6       3961.07       4647.72       659.92 o                         
 -24   0   6       1995.46       2294.61       421.64 o                         
 -22   0   6        494.31        306.94        85.24 o                         
 -20   0   6      26508.46      25699.44      1379.66 o                         
 -18   0   6      48759.48      45309.34      2198.62 o                         
 -16   0   6      30672.05      27771.27      1253.56 o                         
 -14   0   6      33785.81      31353.90      1267.34 o                         
 -12   0   6     235810.59     215355.53     13299.30 o                         
 -10   0   6     225796.25     205751.62      8277.09 o                         
  -8   0   6      28833.07      25805.42       487.78 o                         
  -6   0   6     237240.53     221902.14      7310.21 o                         
  -4   0   6     542164.25     505982.31     21802.88 o                         
  -2   0   6     307829.78     309641.72     10332.39 o                         
   0   0   6      11787.07      12058.88       205.02 o                         
   2   0   6     204387.09     217095.30      7426.47 o                         
   4   0   6     323836.28     337813.72     14395.85 o                         
   6   0   6      57673.89      58666.49      1423.58 o                         
   8   0   6      12980.80      13048.06       335.83 o                         
  10   0   6      74104.18      74101.77      2088.10 o                         
  12   0   6      43969.52      44524.83      1884.76 o                         
  14   0   6       5514.16       5450.91       292.13 o                         
  16   0   6       1536.06       1984.50       182.39 o                         
  18   0   6       6925.69       6561.63       354.57 o                         
 -25   1   6       7597.55       7703.31       263.05 o                         
 -23   1   6       2796.64       2874.67       361.54 o                         
 -21   1   6        474.28        410.91        55.20 o                         
 -19   1   6      10525.88      10568.86       344.24 o                         
 -17   1   6      21026.78      20808.77       786.33 o                         
 -15   1   6       9069.83       8917.83       513.77 o                         
 -13   1   6        282.33        479.67        51.69 o                         
 -11   1   6       6115.05       5528.39       298.76 o                         
  -9   1   6      51088.89      48204.49      2032.45 o                         
  -7   1   6      36535.53      36588.50       733.96 o                         
  -5   1   6       4785.80       4725.42       137.24 o                         
  -3   1   6       6426.92       6471.32        95.14 o                         
  -1   1   6      48943.08      50769.07       629.91 o                         
   1   1   6      47218.57      48753.26       612.33 o                         
   3   1   6       4528.77       4331.23        77.30 o                         
   5   1   6       1773.25       1997.26        96.85 o                         
   7   1   6       7968.22       7901.14       166.35 o                         
   9   1   6      21301.49      21226.21       394.15 o                         
  11   1   6       4151.88       4387.03       138.28 o                         
  13   1   6        312.28        366.76        70.95 o                         
  15   1   6       2736.03       2673.88       144.79 o                         
  17   1   6       3756.45       3539.08       213.21 o                         
 -26   2   6        832.65        959.46       217.50 o                         
 -24   2   6       3601.08       3375.06       286.33 o                         
 -22   2   6        912.65       1071.91       165.95 o                         
 -20   2   6        136.85        204.54       106.44 o                         
 -18   2   6       8414.44       8139.53       321.57 o                         
 -16   2   6      11213.48      10646.33       321.98 o                         
 -14   2   6          0.39         88.05        63.23 o                         
 -12   2   6      12057.07      11260.01       366.55 o                         
 -10   2   6       9467.42       7944.15       193.29 o                         
  -8   2   6       6297.66       6073.85       178.91 o                         
  -6   2   6        909.58        818.17        46.23 o                         
  -4   2   6      23040.93      23437.89       370.78 o                         
  -2   2   6       6510.79       6018.15       239.04 o                         
   0   2   6         10.08         58.47        12.51 o                         
   2   2   6       3937.28       3870.18        93.27 o                         
   4   2   6      12500.14      12180.69       223.01 o                         
   6   2   6       1354.81       1579.02        89.92 o                         
   8   2   6       5831.54       5815.25       168.09 o                         
  10   2   6       4566.14       4380.06       199.06 o                         
  12   2   6        214.40        207.61        70.16 o                         
  14   2   6        627.08        641.71        94.79 o                         
  16   2   6       2183.27       2281.86       163.74 o                         
  18   2   6        480.50        571.24       142.81 o                         
 -25   3   6       3341.82       3378.77       315.66 o                         
 -23   3   6       1717.89       1839.03       195.36 o                         
 -21   3   6        176.86        251.43       107.45 o                         
 -19   3   6       1383.59       1290.72       136.30 o                         
 -17   3   6      10586.39      10267.27       320.91 o                         
 -15   3   6       9971.66       9795.09       352.41 o                         
 -13   3   6       3562.77       3495.65       154.70 o                         
 -11   3   6        584.93        634.35        72.93 o                         
  -9   3   6      15695.52      15959.78       498.57 o                         
  -7   3   6      34284.15      31848.65      1000.98 o                         
  -5   3   6      12672.58      12459.69       203.20 o                         
  -3   3   6       2158.91       2531.43       138.16 o                         
  -1   3   6      13019.77      12034.88       297.07 o                         
   1   3   6      40596.71      40863.22       537.25 o                         
   3   3   6      29545.96      29967.62       413.73 o                         
   5   3   6       2067.02       2226.53       107.64 o                         
   7   3   6       9745.27      10098.81       225.85 o                         
   9   3   6      20173.07      20311.33       438.27 o                         
  11   3   6      10836.22      10613.23       313.06 o                         
  13   3   6        121.54         93.77        70.90 o                         
  15   3   6       1959.77       2076.83       163.88 o                         
  17   3   6       4049.86       3996.87       249.01 o                         
 -24   4   6         51.91         18.63       119.00 o                         
 -22   4   6       2038.67       2214.22       214.89 o                         
 -20   4   6      14897.17      15139.87       567.69 o                         
 -18   4   6      21170.66      21075.04       605.77 o                         
 -16   4   6       1720.08       1610.52       163.59 o                         
 -14   4   6      14192.87      13855.36       405.32 o                         
 -12   4   6      94472.56      90646.09      2639.78 o                         
 -10   4   6     117591.91     115851.10      3792.86 o                         
  -8   4   6       2668.05       2465.37       151.92 o                         
  -6   4   6      97780.45      97439.39      2509.05 o                         
  -4   4   6     209012.95     209945.17      5968.45 o                         
  -2   4   6     123972.14     127743.88      2616.44 o                         
   0   4   6         65.24         45.01        72.51 o                         
   2   4   6     119868.83     123348.28      2654.70 o                         
   4   4   6     116184.01     117968.41      2565.06 o                         
   6   4   6      34013.43      34659.16       657.23 o                         
   8   4   6        326.32        715.88       158.10 o                         
  10   4   6      27805.91      27447.46       536.48 o                         
  12   4   6      29637.42      29088.34       912.52 o                         
  14   4   6       5905.06       5918.20       273.01 o                         
  16   4   6        242.42        361.43       105.59 o                         
 -23   5   6        295.66        409.86       183.14 o                         
 -21   5   6        877.26        991.24       178.77 o                         
 -19   5   6       6381.56       6864.00       292.66 o                         
 -17   5   6      11049.40      11584.69       453.33 o                         
 -15   5   6       2317.81       2513.59       165.42 o                         
 -13   5   6       1414.67       1639.37       129.14 o                         
 -11   5   6       2166.84       2531.87       136.65 o                         
  -9   5   6      22010.22      21786.51       526.99 o                         
  -7   5   6      12711.93      12247.00       251.83 o                         
  -5   5   6       1665.99       1642.04       105.38 o                         
  -3   5   6       2819.14       2865.71        87.10 o                         
  -1   5   6      19082.96      19113.75       327.42 o                         
   1   5   6      28631.28      30155.73       645.49 o                         
   3   5   6       4519.24       5022.95       113.24 o                         
   5   5   6       1813.55       1979.25       126.63 o                         
   7   5   6       8946.92       9527.24       243.72 o                         
   9   5   6      18793.33      19175.46       379.72 o                         
  11   5   6       2668.50       2677.98       159.96 o                         
  13   5   6        654.91        473.84       139.88 o                         
  15   5   6       4824.01       4998.08       281.18 o                         
 -22   6   6       6675.20       7537.00       417.15 o                         
 -20   6   6       1739.74       1917.27       199.22 o                         
 -18   6   6      23167.38      23338.66       971.76 o                         
 -16   6   6      26595.15      26916.04       813.76 o                         
 -14   6   6        849.65        861.84       106.25 o                         
 -12   6   6      20994.03      21320.69       502.17 o                         
 -10   6   6      57939.09      58217.04      1314.62 o                         
  -8   6   6      14108.72      14276.04       305.40 o                         
  -6   6   6       7493.74       7451.81       186.01 o                         
  -4   6   6      36414.23      36589.61       814.01 o                         
  -2   6   6      36794.48      37116.18      1244.85 o                         
   0   6   6         85.83        159.16        32.89 o                         
   2   6   6      23206.16      23742.85       481.39 o                         
   4   6   6      24510.27      24796.81       415.03 o                         
   6   6   6        697.45        810.03        86.04 o                         
   8   6   6       6228.89       6528.44       255.73 o                         
  10   6   6      12533.88      12987.53       359.64 o                         
  12   6   6        924.30        899.78       100.95 o                         
  14   6   6       4372.88       4318.97       234.90 o                         
 -19   7   6         65.56        108.38       132.66 o                         
 -17   7   6       2149.90       1832.76       594.95 o                         
 -15   7   6       9083.76       8911.30       459.03 o                         
 -13   7   6       6380.20       6603.21       162.40 o                         
 -11   7   6         21.98         31.37        60.81 o                         
  -9   7   6       4016.37       4214.58       168.68 o                         
  -7   7   6      11368.06      11640.06       300.62 o                         
  -5   7   6      14815.98      14949.98       312.11 o                         
  -3   7   6       2933.47       2797.11       164.12 o                         
  -1   7   6       1944.68       2158.68       167.87 o                         
   1   7   6      16341.77      16916.99       629.13 o                         
   3   7   6      21437.36      19365.32       997.34 o                         
   5   7   6       3813.21       4077.84       293.61 o                         
   7   7   6       3830.76       4105.71       247.57 o                         
   9   7   6      10175.47      10860.92       450.84 o                         
  11   7   6       5936.32       5995.52       218.24 o                         
 -18   8   6         23.69         64.05       116.01 o                         
 -16   8   6       3465.96       3796.02       275.37 o                         
 -14   8   6       6328.53       6686.46       305.87 o                         
 -12   8   6       7790.25       8344.43       218.71 o                         
 -10   8   6       3800.91       4015.71       177.48 o                         
  -8   8   6        178.21        254.54        66.49 o                         
  -6   8   6       8544.22       8576.51       307.55 o                         
  -4   8   6      19646.82      18938.30       648.65 o                         
  -2   8   6       9639.86       9781.95       343.13 o                         
   0   8   6        275.66        443.84        86.94 o                         
   2   8   6       4743.61       4981.58       611.56 o                         
   4   8   6      10137.62       9526.59       713.91 o                         
   6   8   6      11298.08      11961.45       705.46 o                         
   8   8   6       4037.01       4042.61       392.36 o                         
  10   8   6         41.22         35.17       161.14 o                         
 -15   9   6         88.62          6.88       118.64 o                         
 -13   9   6          5.91        129.80       120.43 o                         
 -11   9   6        722.45        680.43       115.23 o                         
  -9   9   6       2218.60       2481.12       223.84 o                         
  -7   9   6       3631.38       3738.80       156.50 o                         
  -5   9   6       1824.76       1981.34       131.42 o                         
  -3   9   6         96.66        168.72        60.42 o                         
  -1   9   6       6055.23       6190.10       466.15 o                         
   1   9   6      13869.44      13733.08       937.92 o                         
   3   9   6       5625.75       5946.63       643.25 o                         
   5   9   6        111.97         96.50       119.05 o                         
   7   9   6       9852.12       9522.89       567.80 o                         
 -10  10   6      13840.31      14897.85       631.37 o                         
  -8  10   6       6402.50       6058.76       316.58 o                         
  -6  10   6         94.00        115.26        72.83 o                         
  -4  10   6       5700.84       5575.09       213.89 o                         
  -2  10   6       8772.35       9204.88       372.21 o                         
   0  10   6        988.43        755.93       236.79 o                         
   2  10   6       1730.74       2071.97       275.70 o                         
 -25   1   7        134.78         77.43       125.56 o                         
 -23   1   7       1880.57       1973.69       260.74 o                         
 -21   1   7      16621.83      16761.16       415.32 o                         
 -19   1   7      29096.93      29277.14       551.14 o                         
 -17   1   7       2068.35       1946.13       104.63 o                         
 -15   1   7      15709.17      14696.23       372.09 o                         
 -13   1   7      94500.11      90126.08      3600.82 o                         
 -11   1   7     109319.49     105659.65      4204.05 o                         
  -9   1   7      10010.84       9656.49       285.40 o                         
  -7   1   7      81541.50      81173.80      1466.60 o                         
  -5   1   7     185932.70     190026.83      4004.36 o                         
  -3   1   7     146641.59     149699.11      2693.17 o                         
  -1   1   7       5283.38       5685.75        71.35 o                         
   1   1   7      84929.01      90493.20      1433.88 o                         
   3   1   7     122620.09     126369.75      2330.61 o                         
   5   1   7      47966.85      47841.24       862.46 o                         
   7   1   7        858.22       1247.82       191.54 o                         
   9   1   7      17972.48      17600.39       332.17 o                         
  11   1   7      30546.90      29897.93       667.18 o                         
  13   1   7       8912.10       8743.82       263.99 o                         
  15   1   7        653.01        776.18       100.41 o                         
  17   1   7        887.27        767.20       132.03 o                         
 -26   2   7       1537.35       1739.71       283.48 o                         
 -24   2   7       2819.58       2661.08       323.65 o                         
 -22   2   7       1365.91       1449.12       180.40 o                         
 -20   2   7         52.11        233.14       140.29 o                         
 -18   2   7       5541.91       5292.55       276.10 o                         
 -16   2   7      11464.59      10581.45       370.02 o                         
 -14   2   7      17983.40      15948.29       680.07 o                         
 -12   2   7       1643.61       1587.24       112.72 o                         
 -10   2   7      16015.37      14403.56       342.55 o                         
  -8   2   7      87579.17      86926.80      1830.20 o                         
  -6   2   7      39733.43      40055.38       566.95 o                         
  -4   2   7       4134.11       4257.14        75.08 o                         
  -2   2   7      69061.80      71047.33      1637.49 o                         
   0   2   7      59308.19      61753.63       915.29 o                         
   2   2   7        496.74        520.30        31.57 o                         
   4   2   7       7606.20       7924.40       123.70 o                         
   6   2   7      21057.13      21180.87       327.82 o                         
   8   2   7       6574.73       6704.58       197.61 o                         
  10   2   7         79.98        143.65        62.65 o                         
  12   2   7       2858.60       2822.72       185.36 o                         
  14   2   7       3261.60       3081.83       163.52 o                         
  16   2   7        751.45        773.54       142.34 o                         
 -25   3   7       3282.22       4035.53       845.79 o                         
 -23   3   7        112.04         38.61       152.93 o                         
 -21   3   7      14787.13      14790.91       479.08 o                         
 -19   3   7      53832.94      52751.08      1358.28 o                         
 -17   3   7      17153.13      16333.34       499.92 o                         
 -15   3   7       6694.30       6512.89       241.52 o                         
 -13   3   7      99668.79      91424.41      3035.77 o                         
 -11   3   7     234603.12     215376.70      7860.73 o                         
  -9   3   7      24869.02      24019.12       623.51 o                         
  -7   3   7      78056.30      76494.85      2858.94 o                         
  -5   3   7     292051.09     294926.69     10144.45 o                         
  -3   3   7     198129.56     199406.69      6978.38 o                         
  -1   3   7       8052.14       8556.75       223.93 o                         
   1   3   7     149659.55     149239.86      3021.26 o                         
   3   3   7     172100.80     179128.08      4169.24 o                         
   5   3   7      41735.78      42413.50       844.65 o                         
   7   3   7        130.77        157.25        65.89 o                         
   9   3   7      38255.36      38288.71       739.26 o                         
  11   3   7      37478.76      36825.93       813.55 o                         
  13   3   7       5517.46       5824.32       219.95 o                         
  15   3   7        486.24        609.99       107.79 o                         
 -24   4   7          6.84        -58.70       110.77 o                         
 -22   4   7         87.06          3.65       102.84 o                         
 -20   4   7         97.07         32.59        85.29 o                         
 -18   4   7        636.41        626.18       106.15 o                         
 -16   4   7        450.06        454.25        99.48 o                         
 -14   4   7        157.31        226.20        82.49 o                         
 -12   4   7       1002.91       1089.17       119.75 o                         
 -10   4   7       5101.49       5020.39       140.45 o                         
  -8   4   7       8746.75       8624.29       175.98 o                         
  -6   4   7         57.45         74.85        32.88 o                         
  -4   4   7      12240.48      11882.38       221.81 o                         
  -2   4   7      27921.60      29217.03       690.31 o                         
   0   4   7       3395.84       3569.12       191.43 o                         
   2   4   7       6276.19       6356.29        80.92 o                         
   4   4   7      15442.29      15721.44       252.30 o                         
   6   4   7      10722.49      10942.62       246.74 o                         
   8   4   7        320.75        311.17        64.37 o                         
  10   4   7       3675.45       3827.97       136.18 o                         
  12   4   7       6392.55       6508.69       190.67 o                         
  14   4   7       2595.83       2680.03       151.91 o                         
 -23   5   7      14020.15      14593.52       572.72 o                         
 -21   5   7       9285.27       9596.24       386.71 o                         
 -19   5   7         49.79        122.11        92.33 o                         
 -17   5   7       6229.05       6363.00       279.96 o                         
 -15   5   7      28902.01      28907.94       832.74 o                         
 -13   5   7      19397.62      19118.55       500.78 o                         
 -11   5   7         52.73        301.14        74.71 o                         
  -9   5   7       6198.92       6189.25       173.22 o                         
  -7   5   7      11553.35      11726.14       315.19 o                         
  -5   5   7      16301.39      16362.56       249.54 o                         
  -3   5   7       5354.80       5800.20       305.05 o                         
  -1   5   7         25.53         39.51        21.31 o                         
   1   5   7        186.17        147.39       107.28 o                         
   3   5   7      10281.49      10754.45       160.03 o                         
   5   5   7      17602.29      18075.20       315.69 o                         
   7   5   7       5279.88       5277.42       195.43 o                         
   9   5   7         45.60        103.96        54.88 o                         
  11   5   7       3032.43       3012.24       304.82 o                         
  13   5   7      11706.07      11147.13       334.12 o                         
 -22   6   7         54.51         79.28       123.26 o                         
 -20   6   7         63.88         98.11        99.30 o                         
 -18   6   7        329.11        296.51       128.76 o                         
 -16   6   7       2843.30       2803.73       205.27 o                         
 -14   6   7       3239.13       2836.31       208.74 o                         
 -12   6   7       1876.16       1861.93       125.18 o                         
 -10   6   7       1938.26       1990.57       103.68 o                         
  -8   6   7      15855.79      16156.40       370.95 o                         
  -6   6   7      12662.34      12614.38       388.70 o                         
  -4   6   7        865.77        990.02        66.89 o                         
  -2   6   7       7117.33       7735.64       200.21 o                         
   0   6   7      17286.94      17630.36       507.38 o                         
   2   6   7       8078.56       8167.49       157.84 o                         
   4   6   7        208.31        138.50        40.88 o                         
   6   6   7       2569.02       2723.61        97.44 o                         
   8   6   7       6482.39       6921.71       227.01 o                         
  10   6   7       2203.03       2116.82       137.50 o                         
  12   6   7         76.39         37.00        68.51 o                         
 -21   7   7       6771.58       7490.29       815.10 o                         
 -19   7   7      13437.04      13781.06       554.82 o                         
 -17   7   7       3534.40       3354.62       225.66 o                         
 -15   7   7       6587.35       6479.88       325.36 o                         
 -13   7   7      41197.40      41957.25       874.95 o                         
 -11   7   7      40566.96      41189.54       984.83 o                         
  -9   7   7       3502.76       3605.78       135.10 o                         
  -7   7   7      22076.08      22393.69       437.11 o                         
  -5   7   7      74124.90      71957.83      1888.27 o                         
  -3   7   7      40742.79      42223.55      1319.51 o                         
  -1   7   7        237.71        307.00        36.73 o                         
   1   7   7      23436.64      23768.59       686.63 o                         
   3   7   7      38918.32      41085.96      1390.67 o                         
   5   7   7      15598.45      16386.23       483.81 o                         
   7   7   7         86.58        133.19        49.09 o                         
   9   7   7       6703.17       6504.21       467.45 o                         
  11   7   7       7341.70       6794.05       421.97 o                         
 -18   8   7         59.80         58.40       115.14 o                         
 -16   8   7         20.44        -58.09       100.73 o                         
 -14   8   7         39.63         97.36       153.19 o                         
 -12   8   7        382.09        402.43       108.62 o                         
 -10   8   7       3013.20       3212.59       145.64 o                         
  -8   8   7       4273.55       4273.76       171.86 o                         
  -6   8   7         37.41        154.05        51.84 o                         
  -4   8   7       6698.92       6623.29       269.49 o                         
  -2   8   7      13870.10      14171.96       667.11 o                         
   0   8   7       7938.00       8215.74       437.74 o                         
   2   8   7       1939.10       2024.18       139.75 o                         
   4   8   7      12062.43      12170.52       867.69 o                         
   6   8   7      12386.43      11820.21       609.63 o                         
   8   8   7       2490.47       2215.37       238.57 o                         
 -15   9   7      12169.72      13006.20       703.82 o                         
 -13   9   7       1387.32       1554.72       145.80 o                         
 -11   9   7       2582.34       2564.36       247.85 o                         
  -9   9   7       6925.00       6986.94       297.24 o                         
  -7   9   7       1987.13       2211.06       162.75 o                         
  -5   9   7        211.99        219.51        77.66 o                         
  -3   9   7        102.74         84.08        51.28 o                         
  -1   9   7        612.58        630.45       112.77 o                         
   1   9   7       1128.79       1168.76       190.17 o                         
   3   9   7        367.85        449.68       171.64 o                         
   5   9   7       4865.49       5254.33       392.32 o                         
 -10  10   7         59.23        -28.78        86.61 o                         
  -8  10   7        232.95        121.29        82.41 o                         
  -6  10   7       1454.11       1119.15       179.16 o                         
  -4  10   7        659.62        555.50       168.44 o                         
  -2  10   7        144.97         90.58       134.49 o                         
   0  10   7        504.31        838.01       221.72 o                         
 -26   0   8        752.00        641.94       508.33 o                         
 -24   0   8       5703.15       6397.49       614.51 o                         
 -22   0   8      28082.60      27458.16      1553.10 o                         
 -20   0   8      47245.81      45006.14      2222.74 o                         
 -18   0   8       9849.72       8180.19       799.94 o                         
 -16   0   8      17217.78      15406.00       749.09 o                         
 -14   0   8     153847.19     133190.31      4577.75 o                         
 -12   0   8     186174.89     164854.02      5151.72 o                         
 -10   0   8      60045.34      57612.20      1577.21 o                         
  -8   0   8      74585.53      70569.88      1533.24 o                         
  -6   0   8     374240.50     380411.31     14655.35 o                         
  -4   0   8     336174.72     342387.78     12324.01 o                         
  -2   0   8      30201.31      31519.86       516.21 o                         
   0   0   8      85370.62      92872.90      1949.53 o                         
   2   0   8     205233.02     213974.50      7431.61 o                         
   4   0   8     126864.76     131186.28      3873.43 o                         
   6   0   8      10899.89      11399.54       393.46 o                         
   8   0   8      13592.45      13394.50       398.58 o                         
  10   0   8      52656.25      52322.40      2914.97 o                         
  12   0   8      27460.68      25958.49      1190.83 o                         
  14   0   8       5625.37       5730.75       322.82 o                         
  16   0   8        617.82        472.62       159.34 o                         
 -27   1   8       2324.49       2209.94       278.94 o                         
 -25   1   8        131.80          2.00       109.09 o                         
 -23   1   8       9331.72       8995.69       457.14 o                         
 -21   1   8      11324.28      10676.03       414.39 o                         
 -19   1   8        356.77        391.02       103.39 o                         
 -17   1   8      15944.70      14381.15       426.81 o                         
 -15   1   8      28736.77      28189.80      1081.02 o                         
 -13   1   8       9687.90       9104.23       390.24 o                         
 -11   1   8      14464.62      14092.75       423.07 o                         
  -9   1   8      44564.88      43292.55       621.97 o                         
  -7   1   8      19770.58      19579.79       387.39 o                         
  -5   1   8        480.79        584.78        27.88 o                         
  -3   1   8      37427.80      37843.51       438.03 o                         
  -1   1   8      42230.36      44456.54       552.27 o                         
   1   1   8       3107.07       3314.96        63.96 o                         
   3   1   8      28636.02      29078.78       404.52 o                         
   5   1   8      37941.91      38265.26       631.47 o                         
   7   1   8       8628.68       8458.10       219.31 o                         
   9   1   8       7519.95       7608.27       190.87 o                         
  11   1   8      27144.62      26881.77       758.69 o                         
  13   1   8       8752.74       8290.06       239.06 o                         
  15   1   8       1062.10       1101.38       127.36 o                         
 -26   2   8        536.15        544.61       205.49 o                         
 -24   2   8        871.89       1020.93       182.27 o                         
 -22   2   8          4.20          8.63       110.06 o                         
 -20   2   8        185.02        179.89       135.64 o                         
 -18   2   8       3780.11       3700.30       202.43 o                         
 -16   2   8       1019.42       1501.00       337.60 o                         
 -14   2   8        409.54        461.75       112.38 o                         
 -12   2   8       4580.14       4163.08       185.69 o                         
 -10   2   8       8206.04       8132.35       115.61 o                         
  -8   2   8          1.57        114.48        43.44 o                         
  -6   2   8       8484.60       8985.10       137.16 o                         
  -4   2   8      16618.78      17004.84       234.38 o                         
  -2   2   8         10.06         44.98        35.06 o                         
   0   2   8       2929.22       3126.48        46.90 o                         
   2   2   8       8032.89       7630.88       133.05 o                         
   4   2   8        893.29        895.92        51.98 o                         
   6   2   8        254.23        349.42        53.22 o                         
   8   2   8       2405.83       2372.48       111.84 o                         
  10   2   8       1242.91       1221.76       109.17 o                         
  12   2   8         10.78         77.58        71.52 o                         
  14   2   8        273.48        294.13        97.73 o                         
  16   2   8        802.45        920.90       147.71 o                         
 -25   3   8         23.47        120.83       137.64 o                         
 -23   3   8        223.59        226.84       127.46 o                         
 -21   3   8       1063.22       1154.84       163.74 o                         
 -19   3   8       1291.43       1273.50       126.24 o                         
 -17   3   8        155.60         97.46        84.69 o                         
 -15   3   8       1125.71       1033.12       116.24 o                         
 -13   3   8       1188.57       1181.71        92.57 o                         
 -11   3   8       2285.77       2298.37        58.11 o                         
  -9   3   8       1992.04       2202.95       255.13 o                         
  -7   3   8       2590.40       2448.89       130.40 o                         
  -5   3   8       2424.94       2613.65        28.78 o                         
  -3   3   8       4274.56       4057.36       179.20 o                         
  -1   3   8       1316.13       1752.99       125.73 o                         
   1   3   8        863.05       1108.49       103.27 o                         
   3   3   8       2501.82       2566.88        74.63 o                         
   5   3   8          8.11         78.82        54.07 o                         
   7   3   8        490.01        461.08        60.42 o                         
   9   3   8        675.42        584.77        74.17 o                         
  11   3   8         23.12         25.44        64.76 o                         
  13   3   8        104.38        175.57        80.87 o                         
  15   3   8        658.85        808.28       123.45 o                         
 -24   4   8       6615.38       7221.91       554.65 o                         
 -22   4   8      26539.71      27173.28       861.53 o                         
 -20   4   8      28011.35      27492.26       794.99 o                         
 -18   4   8       1076.55       1183.93       133.88 o                         
 -16   4   8      30283.31      29543.30       776.35 o                         
 -14   4   8      81197.61      78312.95      2189.22 o                         
 -12   4   8      89984.41      88555.26      1767.07 o                         
 -10   4   8       8908.24       8652.78       200.72 o                         
  -8   4   8      58600.48      59288.11      1415.60 o                         
  -6   4   8     140573.98     142873.22      3255.79 o                         
  -4   4   8     116262.91     117378.70      3658.92 o                         
  -2   4   8      13862.17      13963.37       391.54 o                         
   0   4   8      31060.21      30949.36      1015.06 o                         
   2   4   8      94003.98      93277.01      1708.39 o                         
   4   4   8      56367.29      57120.97       948.16 o                         
   6   4   8      11252.80      11271.19       213.42 o                         
   8   4   8       3922.76       3766.93       148.77 o                         
  10   4   8      25127.73      24778.73       450.93 o                         
  12   4   8      17180.94      16555.53       395.10 o                         
  14   4   8       5790.92       5486.20       215.61 o                         
 -23   5   8       2458.98       2582.86       250.09 o                         
 -21   5   8       4771.86       4899.19       315.97 o                         
 -19   5   8        954.77       1062.34       169.43 o                         
 -17   5   8       6888.48       6891.12       282.21 o                         
 -15   5   8      14913.35      14785.65       422.42 o                         
 -13   5   8       1028.28        997.70        57.56 o                         
 -11   5   8       5079.83       5237.45       219.27 o                         
  -9   5   8      22725.80      22206.68       578.16 o                         
  -7   5   8      12457.52      12717.87       359.62 o                         
  -5   5   8       2378.04       2650.96       150.13 o                         
  -3   5   8      37347.48      37242.09      1222.96 o                         
  -1   5   8      19272.48      20487.56       656.75 o                         
   1   5   8       1323.65       1406.78       151.86 o                         
   3   5   8      20520.17      20697.24       289.96 o                         
   5   5   8      43822.45      43916.93       764.52 o                         
   7   5   8       5327.93       5458.23       143.66 o                         
   9   5   8       7719.84       7654.20       278.15 o                         
  11   5   8      19930.72      19570.80       482.08 o                         
  13   5   8       9401.84       8692.54       268.93 o                         
 -22   6   8        142.81         88.70       116.09 o                         
 -20   6   8       2474.09       2442.65       784.09 o                         
 -18   6   8       3269.96       3402.00       220.53 o                         
 -16   6   8        936.34        946.59       173.65 o                         
 -14   6   8        334.99        308.53        32.16 o                         
 -12   6   8       9781.32       9888.51       289.84 o                         
 -10   6   8      10479.37      10447.43       234.61 o                         
  -8   6   8       1250.01       1364.82        89.67 o                         
  -6   6   8      11300.87      11176.32       203.64 o                         
  -4   6   8      13641.75      13959.96       495.15 o                         
  -2   6   8        470.00       1098.90       445.86 o                         
   0   6   8      10974.33      11174.90       451.80 o                         
   2   6   8      11094.80      10877.37       232.32 o                         
   4   6   8        421.89        461.21        80.55 o                         
   6   6   8       1404.96       1447.62       112.65 o                         
   8   6   8       3728.28       3988.72       130.31 o                         
  10   6   8       2385.03       2592.24       324.50 o                         
  12   6   8        207.97        293.69       139.13 o                         
 -21   7   8        330.64        373.81       131.46 o                         
 -19   7   8         76.10         87.19       126.42 o                         
 -17   7   8       4262.10       4752.18       254.79 o                         
 -15   7   8       3132.47       3148.19       222.24 o                         
 -13   7   8         24.01         68.49        77.98 o                         
 -11   7   8      12134.80      12269.15       348.06 o                         
  -9   7   8      17787.12      17938.17       408.12 o                         
  -7   7   8       4911.62       4598.79       148.41 o                         
  -5   7   8       9995.79      10290.83       396.89 o                         
  -3   7   8      36534.28      37410.88      1090.97 o                         
  -1   7   8      18177.62      18930.59       748.22 o                         
   1   7   8         24.72         19.52        26.04 o                         
   3   7   8      18321.84      17982.63       339.64 o                         
   5   7   8      25353.78      25049.95      1379.47 o                         
   7   7   8       6136.67       6342.15       379.39 o                         
   9   7   8       1374.12       1292.93       218.14 o                         
 -18   8   8       1082.96        635.70       367.70 o                         
 -16   8   8      21594.88      22734.25       749.90 o                         
 -14   8   8      33682.15      34986.86       908.32 o                         
 -12   8   8      11625.82      11975.40       365.11 o                         
 -10   8   8       1594.82       1730.47       120.17 o                         
  -8   8   8      18828.55      19406.93       430.79 o                         
  -6   8   8      25787.99      26183.40      1171.74 o                         
  -4   8   8      11681.59      11736.05       385.89 o                         
  -2   8   8        999.12        981.14       104.21 o                         
   0   8   8       3068.98       3245.68       105.30 o                         
   2   8   8      12439.34      11601.70       510.51 o                         
   4   8   8      14683.28      14068.07      1067.94 o                         
   6   8   8       5441.80       5707.89       402.98 o                         
   8   8   8         20.21        -46.64       145.61 o                         
 -15   9   8        323.13        512.00       253.72 o                         
 -13   9   8        160.35        188.96       100.34 o                         
 -11   9   8          7.60         33.83        93.46 o                         
  -9   9   8        203.13        189.97        68.12 o                         
  -7   9   8        100.59        248.81        58.13 o                         
  -5   9   8        493.67        469.41        81.03 o                         
  -3   9   8        730.35        731.33       168.11 o                         
  -1   9   8        263.51        187.82       132.37 o                         
   1   9   8        159.13        207.35       161.15 o                         
   3   9   8       1674.17       1731.49       231.97 o                         
  -8  10   8       1782.28       1664.48       286.67 o                         
  -6  10   8       1104.32       1180.94       217.02 o                         
  -4  10   8        106.07        227.59       155.39 o                         
  -2  10   8        541.31        619.36       187.04 o                         
 -27   1   9          1.46        -50.51       149.02 o                         
 -25   1   9       4958.61       4908.54       326.64 o                         
 -23   1   9      10681.94      10609.96       447.24 o                         
 -21   1   9       9193.54       8669.87       358.72 o                         
 -19   1   9        414.35        370.40       108.86 o                         
 -17   1   9       9920.87       9470.76       280.88 o                         
 -15   1   9      24421.87      23329.28       499.62 o                         
 -13   1   9      36566.43      34239.61       945.69 o                         
 -11   1   9       4296.69       4077.42       100.68 o                         
  -9   1   9       5991.69       5749.01        86.02 o                         
  -7   1   9      55825.52      55230.99      1165.42 o                         
  -5   1   9      45835.54      44930.22       801.51 o                         
  -3   1   9      12861.44      12870.11       152.06 o                         
  -1   1   9       3779.02       3822.57        61.28 o                         
   1   1   9      20628.60      21081.82       266.51 o                         
   3   1   9      22113.54      22216.98       338.08 o                         
   5   1   9      11400.48      11707.98       230.61 o                         
   7   1   9        296.27        355.37        60.86 o                         
   9   1   9       2395.82       2436.44       107.40 o                         
  11   1   9      10003.22       9687.93       264.55 o                         
  13   1   9       7390.85       7081.95       231.12 o                         
  15   1   9       1688.68       2095.94       241.33 o                         
 -26   2   9       2245.23       2495.65       310.81 o                         
 -24   2   9       3270.17       3717.49       317.49 o                         
 -22   2   9      20460.12      20199.09       681.38 o                         
 -20   2   9      24458.48      23356.89       759.05 o                         
 -18   2   9        304.34        322.21        94.34 o                         
 -16   2   9      28421.52      26669.05       942.24 o                         
 -14   2   9      23569.51      21449.01       653.03 o                         
 -12   2   9       2454.64       2437.37       102.56 o                         
 -10   2   9       3109.27       3108.68       106.27 o                         
  -8   2   9      21388.44      21561.67       405.77 o                         
  -6   2   9        245.01        353.99        23.61 o                         
  -4   2   9      16527.16      16878.21       288.78 o                         
  -2   2   9       4096.77       4373.53       117.27 o                         
   0   2   9       1909.35       2080.95        88.20 o                         
   2   2   9      19224.46      19493.19       264.13 o                         
   4   2   9      33121.93      33193.50       521.37 o                         
   6   2   9        114.23         52.12        38.97 o                         
   8   2   9      35299.36      34193.38       700.79 o                         
  10   2   9      33669.55      32522.05       725.65 o                         
  12   2   9       6833.15       6691.59       287.48 o                         
  14   2   9       4038.45       3982.29       232.72 o                         
 -25   3   9       3833.96       3926.27       318.24 o                         
 -23   3   9       7469.56       7427.64       372.65 o                         
 -21   3   9       5670.00       5750.92       331.54 o                         
 -19   3   9          5.78         47.60        83.03 o                         
 -17   3   9       7447.95       7404.37       325.09 o                         
 -15   3   9      17461.55      17019.06       889.04 o                         
 -13   3   9      22603.70      21218.62       616.44 o                         
 -11   3   9       4390.26       4520.08        99.93 o                         
  -9   3   9       7917.11       7762.89       237.76 o                         
  -7   3   9      37728.88      38622.16       513.25 o                         
  -5   3   9      37229.35      36604.14       686.08 o                         
  -3   3   9       7843.19       7675.38       198.44 o                         
  -1   3   9       3609.33       3583.94       123.20 o                         
   1   3   9      17243.31      17670.68       364.56 o                         
   3   3   9      16858.15      17195.85       250.36 o                         
   5   3   9      10445.73      10790.97       247.36 o                         
   7   3   9        237.87        221.63        55.85 o                         
   9   3   9       2885.50       3013.23       161.09 o                         
  11   3   9       8873.66       8792.61       323.57 o                         
  13   3   9       7708.74       7175.95       304.76 o                         
 -24   4   9       1842.77       1926.24       237.42 o                         
 -22   4   9       5748.99       6149.87       376.70 o                         
 -20   4   9       1090.79       1214.84       130.74 o                         
 -18   4   9       4756.32       4520.00       216.80 o                         
 -16   4   9      25593.96      23261.30       609.57 o                         
 -14   4   9        962.30        982.07        97.10 o                         
 -12   4   9       8006.97       7814.76       143.77 o                         
 -10   4   9      25015.83      24341.99       822.41 o                         
  -8   4   9      24814.82      24455.78       423.64 o                         
  -6   4   9       1393.96       1406.31        57.43 o                         
  -4   4   9      40538.94      40482.49      1026.99 o                         
  -2   4   9      42164.90      42598.54      1102.93 o                         
   0   4   9       3697.19       3711.02       239.17 o                         
   2   4   9       7087.36       7271.43       336.83 o                         
   4   4   9      63635.95      63228.78      1070.53 o                         
   6   4   9      19249.36      18982.12       308.66 o                         
   8   4   9       2832.32       2802.97       121.02 o                         
  10   4   9      18103.57      17077.78       330.06 o                         
  12   4   9      13518.72      12566.41       311.70 o                         
 -23   5   9      13017.50      14235.65       577.51 o                         
 -21   5   9       9866.15      10193.69       383.72 o                         
 -19   5   9        913.08        816.71       145.26 o                         
 -17   5   9       7298.87       7422.70       328.82 o                         
 -15   5   9      34394.78      34757.86       999.40 o                         
 -13   5   9      22260.09      22252.41       424.32 o                         
 -11   5   9       3138.12       3333.47        79.34 o                         
  -9   5   9       9968.38       9983.47       328.18 o                         
  -7   5   9      36729.27      36920.82       912.90 o                         
  -5   5   9      30435.37      30998.78       934.55 o                         
  -3   5   9       2168.76       2494.78       180.26 o                         
  -1   5   9       3383.39       3155.61       206.80 o                         
   1   5   9      15321.86      15579.39       533.85 o                         
   3   5   9      12310.54      12578.72       453.41 o                         
   5   5   9       2125.12       2156.51        72.74 o                         
   7   5   9        113.71        137.10        85.13 o                         
   9   5   9       1596.08       1396.10       154.80 o                         
  11   5   9       3894.48       3530.77       297.64 o                         
 -22   6   9       1310.91       1335.77       274.23 o                         
 -20   6   9       4741.24       5056.29       285.27 o                         
 -18   6   9       7704.70       7733.86       316.02 o                         
 -16   6   9        674.59        595.45       124.61 o                         
 -14   6   9       3373.55       3293.51       111.67 o                         
 -12   6   9       8931.63       9482.92       298.00 o                         
 -10   6   9       5724.76       5995.85       151.08 o                         
  -8   6   9       2399.79       2460.52        70.21 o                         
  -6   6   9          0.15         20.26        31.15 o                         
  -4   6   9       3401.15       3715.19       255.48 o                         
  -2   6   9       6736.19       6723.50       303.64 o                         
   0   6   9      10935.79      11709.90       445.35 o                         
   2   6   9       4246.88       4155.76       263.04 o                         
   4   6   9       1105.83       1359.54       232.09 o                         
   6   6   9      11638.35      11557.54       552.69 o                         
   8   6   9       9742.27       9539.58       451.61 o                         
  10   6   9       3304.44       3351.72       279.39 o                         
 -21   7   9       4316.79       4441.74       310.43 o                         
 -19   7   9          2.27         33.20       113.93 o                         
 -17   7   9       9325.91       9747.14       373.13 o                         
 -15   7   9      21941.47      22562.70       693.77 o                         
 -13   7   9      11627.54      12031.61       347.93 o                         
 -11   7   9         10.65         64.14        54.10 o                         
  -9   7   9      13242.48      12951.72       415.27 o                         
  -7   7   9      30762.99      30650.18       802.52 o                         
  -5   7   9      12669.36      12855.46       310.57 o                         
  -3   7   9         34.84         18.27        99.73 o                         
  -1   7   9       7879.54       7946.24       433.36 o                         
   1   7   9      12397.57      12707.96       757.91 o                         
   3   7   9       4426.98       4438.75       346.99 o                         
   5   7   9        511.57        493.25       185.18 o                         
   7   7   9        222.36        308.48       150.54 o                         
   9   7   9       1515.60       1597.30       236.72 o                         
 -18   8   9       1058.03        470.57       463.96 o                         
 -16   8   9       4191.07       4723.36       295.17 o                         
 -14   8   9        648.24        817.52       107.88 o                         
 -12   8   9       4596.65       4851.92       260.14 o                         
 -10   8   9      12864.79      13274.23       346.74 o                         
  -8   8   9       5089.64       5395.64       228.73 o                         
  -6   8   9       1945.26       1982.19        86.27 o                         
  -4   8   9      21437.00      21624.25       888.90 o                         
  -2   8   9      22515.77      21722.86      1622.94 o                         
   0   8   9       1155.84       1174.77       188.12 o                         
   2   8   9      13783.35      13477.90      1020.20 o                         
   4   8   9      29800.13      28444.16      1195.60 o                         
   6   8   9       9119.21       9159.18       514.68 o                         
 -13   9   9       7923.92       8743.92       367.18 o                         
 -11   9   9       2357.21       2706.15       141.91 o                         
  -9   9   9       1199.58       1219.72       251.02 o                         
  -7   9   9       8074.12       8174.90       499.04 o                         
  -5   9   9      10427.86      10219.25       578.96 o                         
  -3   9   9       2797.99       2831.34       268.57 o                         
  -1   9   9         84.63         53.69       129.65 o                         
   1   9   9       3820.18       4152.78       382.59 o                         
   3   9   9       5931.69       5943.14       620.82 o                         
 -26   0  10       6455.35       6038.20       465.75 o                         
 -24   0  10      15908.63      15055.37       725.87 o                         
 -22   0  10       5340.19       5067.63       377.68 o                         
 -20   0  10        212.62        270.72        62.82 o                         
 -18   0  10      15799.69      14334.18       344.30 o                         
 -16   0  10      32173.27      30072.23       646.86 o                         
 -14   0  10       7108.38       6978.00       162.47 o                         
 -12   0  10       2629.00       2634.37       109.66 o                         
 -10   0  10      10181.90       9844.22       229.93 o                         
  -8   0  10       1315.47       1326.79        62.96 o                         
  -6   0  10       2005.00       1823.79        60.39 o                         
  -4   0  10       3530.14       3568.36       101.53 o                         
  -2   0  10      13243.26      13441.53       244.68 o                         
   0   0  10        474.52        498.02        88.50 o                         
   2   0  10      13928.46      14240.79       309.86 o                         
   4   0  10      24851.83      25534.14       638.08 o                         
   6   0  10      11405.60      11208.20       516.21 o                         
   8   0  10        106.76        205.68        80.00 o                         
  10   0  10       6476.46       6409.86       275.47 o                         
  12   0  10      13642.33      13333.58       487.21 o                         
  14   0  10       7408.93       7847.29       436.57 o                         
 -27   1  10       8429.36       9092.41       513.96 o                         
 -25   1  10        316.14        425.38       290.00 o                         
 -23   1  10      15178.85      13932.76       596.75 o                         
 -21   1  10      23363.29      22330.99       678.05 o                         
 -19   1  10       5314.89       5057.01       153.13 o                         
 -17   1  10       3096.66       3104.77        77.62 o                         
 -15   1  10      20711.53      19345.44       487.14 o                         
 -13   1  10       9965.30       9111.29       173.66 o                         
 -11   1  10        226.96        303.84        41.79 o                         
  -9   1  10        267.85        336.44        44.37 o                         
  -7   1  10        416.70        406.73        34.22 o                         
  -5   1  10        722.62        655.77        38.45 o                         
  -3   1  10        393.78        491.18        30.62 o                         
  -1   1  10       3199.44       3300.48        89.76 o                         
   1   1  10      23187.19      23293.39       330.92 o                         
   3   1  10      11443.20      12097.15       210.65 o                         
   5   1  10        768.34        808.31        70.33 o                         
   7   1  10      21065.15      20884.57       460.18 o                         
   9   1  10      29484.64      29183.42       598.42 o                         
  11   1  10       5892.21       6007.25       197.57 o                         
  13   1  10       3141.01       3075.55       196.16 o                         
 -26   2  10        383.00        559.62       195.89 o                         
 -24   2  10         37.61        217.33       124.63 o                         
 -22   2  10        534.34        441.31       127.44 o                         
 -20   2  10       2265.65       2067.97       170.05 o                         
 -18   2  10        164.71        132.38        88.89 o                         
 -16   2  10          9.33         46.52       153.77 o                         
 -14   2  10       3196.89       2797.41       139.13 o                         
 -12   2  10       3165.78       3045.75        80.38 o                         
 -10   2  10        411.89        510.67        45.43 o                         
  -8   2  10       2708.90       2844.09        62.03 o                         
  -6   2  10       5559.03       5537.72       105.32 o                         
  -4   2  10        159.06        250.05        21.97 o                         
  -2   2  10        697.48        841.06        91.34 o                         
   0   2  10       2670.47       2616.58        54.36 o                         
   2   2  10         63.24         60.13        28.97 o                         
   4   2  10        123.62        143.48        60.07 o                         
   6   2  10       1147.91       1151.97       101.42 o                         
   8   2  10         30.98        155.97        86.36 o                         
  10   2  10          2.19         17.97        70.39 o                         
  12   2  10        303.24        267.28        90.47 o                         
 -25   3  10         87.14         -2.15       130.79 o                         
 -23   3  10        983.20       1261.51       200.08 o                         
 -21   3  10       8399.35       8822.97       369.29 o                         
 -19   3  10       9675.58       9223.16       338.72 o                         
 -17   3  10       1078.19       1025.75       175.70 o                         
 -15   3  10        348.54        445.11       136.32 o                         
 -13   3  10       9626.21       9829.70       301.61 o                         
 -11   3  10      23334.58      23229.83       486.24 o                         
  -9   3  10       9694.77       9732.07       156.56 o                         
  -7   3  10        104.45        125.67        16.18 o                         
  -5   3  10       2691.30       2417.28       119.47 o                         
  -3   3  10      26220.75      26583.67       541.31 o                         
  -1   3  10      26170.12      26451.03       565.60 o                         
   1   3  10       4268.13       4269.47       169.22 o                         
   3   3  10        828.74        910.00        35.84 o                         
   5   3  10      15654.85      15454.77       332.77 o                         
   7   3  10      23096.68      22205.52       429.16 o                         
   9   3  10       5499.04       5336.44       188.39 o                         
  11   3  10        522.74        453.27       109.46 o                         
  13   3  10       5392.83       5012.06       252.96 o                         
 -24   4  10      13235.54      13905.96       612.81 o                         
 -22   4  10       8922.15       9252.56       410.80 o                         
 -20   4  10         28.08         89.45       182.75 o                         
 -18   4  10      11235.08      10961.17       556.30 o                         
 -16   4  10      34514.97      34251.62      1383.97 o                         
 -14   4  10      10254.49       9854.45       340.87 o                         
 -12   4  10        335.89        528.64        67.99 o                         
 -10   4  10       8522.84       8734.19       275.18 o                         
  -8   4  10      11758.81      11636.57       183.87 o                         
  -6   4  10       6820.17       7066.67       193.20 o                         
  -4   4  10       1425.95       1478.34       102.21 o                         
  -2   4  10        474.74        491.16        83.94 o                         
   0   4  10        618.27        701.63       106.81 o                         
   2   4  10      13071.64      13243.91       371.77 o                         
   4   4  10       7915.38       7532.83       193.98 o                         
   6   4  10       2084.21       2103.50       107.43 o                         
   8   4  10         42.68        112.26        48.22 o                         
  10   4  10       3979.61       3819.97       249.31 o                         
  12   4  10       7151.79       6766.54       445.11 o                         
 -23   5  10       6791.82       7401.21       411.37 o                         
 -21   5  10      15826.77      16241.02       514.87 o                         
 -19   5  10       3415.41       3510.32       205.52 o                         
 -17   5  10       4313.37       4230.97       289.38 o                         
 -15   5  10       9057.69       9271.77       458.14 o                         
 -13   5  10       1293.09       1420.63        45.75 o                         
 -11   5  10        233.19        206.08        39.07 o                         
  -9   5  10       1613.48       1648.51        77.73 o                         
  -7   5  10        235.72        231.38        73.72 o                         
  -5   5  10       7523.07       7422.08       340.95 o                         
  -3   5  10        695.88       1449.21       588.80 o                         
  -1   5  10       5540.13       5911.55       306.23 o                         
   1   5  10      16964.64      17314.26       586.04 o                         
   3   5  10      17332.49      17420.72       650.77 o                         
   5   5  10         84.05        172.81       106.61 o                         
   7   5  10      21482.36      21275.97       643.60 o                         
   9   5  10      23261.48      22219.01       784.65 o                         
  11   5  10       5671.25       5968.85       414.95 o                         
 -22   6  10       2011.08       1792.09       415.83 o                         
 -20   6  10       4957.13       5249.81       297.67 o                         
 -18   6  10       3604.83       3963.07       212.37 o                         
 -16   6  10        292.39        354.34        98.96 o                         
 -14   6  10       6772.02       6507.29       256.83 o                         
 -12   6  10      13102.89      13339.65       424.34 o                         
 -10   6  10       3023.91       3257.33       154.01 o                         
  -8   6  10       1690.34       1811.25       119.11 o                         
  -6   6  10       8753.03       8964.14       398.13 o                         
  -4   6  10       6440.08       6278.37       390.25 o                         
  -2   6  10        139.97        101.64       103.85 o                         
   0   6  10       3350.09       3724.54       253.16 o                         
   2   6  10        436.09        677.53       196.06 o                         
   4   6  10        111.81        149.99       120.21 o                         
   6   6  10        209.68        247.57       133.96 o                         
   8   6  10        647.12        423.08       187.21 o                         
 -19   7  10       6814.80       6922.78       387.54 o                         
 -17   7  10      14442.28      15182.35       492.94 o                         
 -15   7  10       1990.82       2041.71       143.78 o                         
 -13   7  10       7351.79       7332.82       315.99 o                         
 -11   7  10      34063.24      34915.97       901.49 o                         
  -9   7  10      27153.65      27593.52       777.48 o                         
  -7   7  10       1737.70       1843.62       206.67 o                         
  -5   7  10      22751.04      23141.10      1505.54 o                         
  -3   7  10      42571.67      43545.33      2180.36 o                         
  -1   7  10      27455.21      27400.56      1346.85 o                         
   1   7  10         97.59        146.77       142.80 o                         
   3   7  10      19480.46      19884.80       773.64 o                         
   5   7  10      28947.51      29505.26      1109.76 o                         
   7   7  10       8634.14       8384.28       595.09 o                         
 -18   8  10       4362.45       4989.23       387.68 o                         
 -16   8  10      17403.98      18175.50       738.44 o                         
 -14   8  10      15187.05      15688.45       521.55 o                         
 -12   8  10        669.89        637.13        89.22 o                         
 -10   8  10       5644.89       5737.98       228.62 o                         
  -8   8  10      16539.98      16154.85       620.43 o                         
  -6   8  10      11509.28      11704.50       512.99 o                         
  -4   8  10       1267.02       1363.45       195.84 o                         
  -2   8  10       2315.57       2565.53       275.57 o                         
   0   8  10       7309.85       7625.30       676.40 o                         
   2   8  10       5142.00       5106.60       369.92 o                         
   4   8  10       1351.94       1221.17       228.87 o                         
 -13   9  10        164.46         91.74       130.92 o                         
 -11   9  10       1559.91       1934.11       292.59 o                         
  -9   9  10       3722.84       3933.50       407.32 o                         
  -7   9  10       3704.34       3536.52       459.29 o                         
  -5   9  10       1040.97       1152.25       209.63 o                         
  -3   9  10       2322.08       2301.62       314.86 o                         
  -1   9  10      11485.10      10976.81       895.60 o                         
 -27   1  11       2157.20       2003.96       252.80 o                         
 -25   1  11       4377.70       4857.41       510.98 o                         
 -23   1  11        119.32        106.65        76.82 o                         
 -21   1  11       1593.41       1436.68        86.49 o                         
 -19   1  11       3155.41       2654.75       165.13 o                         
 -17   1  11       1757.58       1717.76       120.09 o                         
 -15   1  11        186.59        185.64        31.01 o                         
 -13   1  11       3813.59       3821.92       118.13 o                         
 -11   1  11        786.74        898.60        42.12 o                         
  -9   1  11       1413.22       1613.19       138.28 o                         
  -7   1  11       1155.08       1243.81        56.05 o                         
  -5   1  11       1899.45       2027.22        53.47 o                         
  -3   1  11       2181.41       2292.26        51.44 o                         
  -1   1  11       8871.76       8741.19       147.69 o                         
   1   1  11       1994.50       2080.84        62.15 o                         
   3   1  11       1343.74       1268.35        90.65 o                         
   5   1  11       5382.67       5431.85       134.08 o                         
   7   1  11       6161.75       6344.09       185.27 o                         
   9   1  11        111.73        128.71        68.34 o                         
  11   1  11       3748.14       3711.73       227.63 o                         
 -26   2  11       1394.98       1369.22       213.83 o                         
 -24   2  11       7222.01       7677.97       509.25 o                         
 -22   2  11      26779.34      25778.09       817.30 o                         
 -20   2  11      29243.99      28364.79       638.62 o                         
 -18   2  11       3095.43       3368.58       165.36 o                         
 -16   2  11       4539.53       4280.61       158.42 o                         
 -14   2  11      23680.04      22418.99       462.88 o                         
 -12   2  11      35795.13      34669.74       638.79 o                         
 -10   2  11      14836.37      15163.13       305.94 o                         
  -8   2  11       2891.82       3058.23        59.28 o                         
  -6   2  11       2446.86       2374.96        88.16 o                         
  -4   2  11      20738.34      20349.53       228.48 o                         
  -2   2  11      50473.16      51509.98       693.46 o                         
   0   2  11      29605.98      29914.35       394.47 o                         
   2   2  11       2631.91       2703.60        61.50 o                         
   4   2  11      13941.49      14080.38       234.26 o                         
   6   2  11      47846.19      48077.73       912.34 o                         
   8   2  11      32995.41      32359.31       749.68 o                         
  10   2  11       3653.79       3507.98       178.60 o                         
  12   2  11       6777.42       6700.08       277.94 o                         
 -25   3  11       6760.85       6325.60       495.84 o                         
 -23   3  11        336.88        549.23       152.00 o                         
 -21   3  11      11275.12      11814.22       532.62 o                         
 -19   3  11      13430.80      13130.14       613.62 o                         
 -17   3  11       2415.32       2421.94       149.89 o                         
 -15   3  11       4361.22       4492.22       271.03 o                         
 -13   3  11      35868.41      34447.29       657.14 o                         
 -11   3  11       4345.26       4456.40       118.75 o                         
  -9   3  11       4378.67       4400.45       113.96 o                         
  -7   3  11      17807.43      17182.64       343.28 o                         
  -5   3  11      12179.28      12111.32       279.44 o                         
  -3   3  11       1954.29       2093.59       171.64 o                         
  -1   3  11      26121.83      25832.03       570.10 o                         
   1   3  11       6589.60       6518.57       215.52 o                         
   3   3  11       1764.13       1913.65        96.03 o                         
   5   3  11       6813.85       6359.45       149.45 o                         
   7   3  11      12162.46      11676.87       267.59 o                         
   9   3  11        117.99        157.41        73.84 o                         
  11   3  11       6722.81       6213.99       270.33 o                         
 -24   4  11       1486.17       1773.84       215.29 o                         
 -22   4  11       2224.04       2121.78       233.38 o                         
 -20   4  11          3.37        130.94       112.46 o                         
 -18   4  11       4229.15       3816.20       232.26 o                         
 -16   4  11       6381.73       6393.65       352.74 o                         
 -14   4  11        259.31        271.62        69.10 o                         
 -12   4  11       2211.31       2155.46       120.09 o                         
 -10   4  11      16308.24      16270.13       227.89 o                         
  -8   4  11       3671.03       3641.56        96.76 o                         
  -6   4  11       4093.48       4014.42       168.15 o                         
  -4   4  11      14387.75      13960.33       342.59 o                         
  -2   4  11       4899.67       4702.28       206.71 o                         
   0   4  11        326.15        408.58       110.38 o                         
   2   4  11       7870.80       7747.39       261.64 o                         
   4   4  11       6032.94       6170.81       241.79 o                         
   6   4  11         10.35         45.75        39.79 o                         
   8   4  11        956.37        908.78       134.62 o                         
  10   4  11       2864.98       2954.18       265.04 o                         
 -23   5  11       4215.10       4570.14       311.96 o                         
 -21   5  11       3957.11       4691.94       379.23 o                         
 -19   5  11        868.51        931.02       223.36 o                         
 -17   5  11        544.35        658.09       173.56 o                         
 -15   5  11       8297.88       8486.86       626.75 o                         
 -13   5  11      13622.57      14365.06       381.74 o                         
 -11   5  11        987.75       1109.47        85.21 o                         
  -9   5  11       4975.53       5020.58       145.35 o                         
  -7   5  11       9609.11      10041.29       311.68 o                         
  -5   5  11       5949.58       5943.17       202.07 o                         
  -3   5  11         68.78         84.35        69.60 o                         
  -1   5  11       3516.38       3593.81       193.53 o                         
   1   5  11        948.21       1024.27       134.33 o                         
   3   5  11          5.00        114.56        97.61 o                         
   5   5  11        315.15        214.86       118.32 o                         
   7   5  11         61.31         77.58       114.41 o                         
   9   5  11         79.57         41.85       106.97 o                         
 -22   6  11       5964.87       7006.91       448.92 o                         
 -20   6  11      11068.38      11461.90       437.36 o                         
 -18   6  11      12423.25      12299.87       422.11 o                         
 -16   6  11        520.50        697.51        92.23 o                         
 -14   6  11       5279.85       5406.43       153.38 o                         
 -12   6  11      25321.71      26631.64       925.93 o                         
 -10   6  11      40863.34      41382.79      1058.69 o                         
  -8   6  11      12708.94      12261.30       348.54 o                         
  -6   6  11       4103.62       4561.41       340.29 o                         
  -4   6  11      38776.18      39363.23      1832.16 o                         
  -2   6  11      48589.76      50300.34      2208.83 o                         
   0   6  11      21976.70      22326.52      1469.92 o                         
   2   6  11        776.80        678.67       178.81 o                         
   4   6  11      22115.61      21004.51       770.57 o                         
   6   6  11      34048.26      34419.54      1084.70 o                         
   8   6  11      16311.15      15507.02       646.31 o                         
 -19   7  11       8926.83       9303.86       373.42 o                         
 -17   7  11       3117.82       3225.31       210.24 o                         
 -15   7  11        539.16        599.02        98.52 o                         
 -13   7  11       9063.84       9212.77       443.82 o                         
 -11   7  11       7827.57       7776.39       243.94 o                         
  -9   7  11        252.77        249.60        51.99 o                         
  -7   7  11       3135.40       3450.36       349.66 o                         
  -5   7  11       5593.48       5811.74       400.72 o                         
  -3   7  11        627.41        721.45       184.05 o                         
  -1   7  11        822.93        919.81       233.52 o                         
   1   7  11       1945.04       1812.65       252.89 o                         
   3   7  11        162.29          0.01       136.98 o                         
   5   7  11       1019.35        950.21       204.00 o                         
 -16   8  11        894.54        630.29       129.71 o                         
 -14   8  11         55.34         37.44        58.98 o                         
 -12   8  11       3638.78       3557.01       446.10 o                         
 -10   8  11       2848.28       3179.86       346.67 o                         
  -8   8  11         19.44         77.42       139.95 o                         
  -6   8  11       3061.17       3242.10       294.77 o                         
  -4   8  11       6960.37       7338.54       413.46 o                         
  -2   8  11        622.81        576.52       173.79 o                         
   0   8  11       2617.70       2514.66       317.57 o                         
   2   8  11       5739.01       5525.15       411.29 o                         
 -11   9  11       4468.86       4563.78       373.29 o                         
  -9   9  11       3480.36       3651.10       331.54 o                         
  -7   9  11      16150.80      15275.27      1011.86 o                         
  -5   9  11       8894.45       9201.06       651.19 o                         
  -3   9  11         20.03        115.95       152.90 o                         
 -26   0  12       2781.31       3006.44       317.12 o                         
 -24   0  12        382.17        476.73       188.67 o                         
 -22   0  12      22740.97      22318.03       590.77 o                         
 -20   0  12      18294.24      17350.27       400.84 o                         
 -18   0  12         11.36         39.65        37.42 o                         
 -16   0  12      38627.45      37766.57       935.08 o                         
 -14   0  12      60968.98      58579.55      1433.98 o                         
 -12   0  12      13568.14      13548.81       383.81 o                         
 -10   0  12      28098.63      28456.48       974.28 o                         
  -8   0  12     114406.02     119848.55      2932.70 o                         
  -6   0  12      47179.12      49762.56       939.53 o                         
  -4   0  12       1535.70       1649.77        81.51 o                         
  -2   0  12      73599.93      74535.43      1609.94 o                         
   0   0  12      65302.09      66373.70      2314.79 o                         
   2   0  12       9402.42       9295.32       385.13 o                         
   4   0  12      20108.88      20092.02       519.57 o                         
   6   0  12      36403.15      35716.59      1090.82 o                         
   8   0  12       9881.14      10446.48       451.59 o                         
  10   0  12        590.98        540.92       122.36 o                         
 -27   1  12       3852.78       3939.41       326.62 o                         
 -25   1  12         91.90         46.42        99.75 o                         
 -23   1  12       7286.27       6779.07       335.30 o                         
 -21   1  12      17680.60      16525.80       371.27 o                         
 -19   1  12      18847.92      17448.45       348.93 o                         
 -17   1  12        443.30        500.20        61.40 o                         
 -15   1  12      20495.21      19910.58       424.27 o                         
 -13   1  12      27879.69      27482.07       459.38 o                         
 -11   1  12      22168.11      21910.86       388.94 o                         
  -9   1  12       4753.89       5003.17        98.77 o                         
  -7   1  12       2435.83       2591.62        98.94 o                         
  -5   1  12      21002.88      21947.39       370.91 o                         
  -3   1  12      33767.63      34254.53       467.97 o                         
  -1   1  12      25807.54      25909.46       364.06 o                         
   1   1  12          4.92         13.93        32.34 o                         
   3   1  12      23123.28      22999.08       387.55 o                         
   5   1  12      23651.02      24080.80       435.46 o                         
   7   1  12       9488.69       9854.48       246.07 o                         
   9   1  12         47.12        131.94        66.56 o                         
  11   1  12       3931.87       3813.05       188.40 o                         
 -26   2  12        932.08       1232.72       197.86 o                         
 -24   2  12        397.79        464.12       117.55 o                         
 -22   2  12       5784.02       5475.40       270.30 o                         
 -20   2  12       8316.44       8134.62       243.37 o                         
 -18   2  12         14.25         86.34        61.19 o                         
 -16   2  12       6292.54       5733.12       160.29 o                         
 -14   2  12      12386.40      11954.00       252.52 o                         
 -12   2  12       5262.85       5363.44       113.32 o                         
 -10   2  12       1053.65       1195.79        48.29 o                         
  -8   2  12      16403.29      16845.20       334.68 o                         
  -6   2  12       8546.38       8516.80        98.19 o                         
  -4   2  12          4.28         17.26        25.53 o                         
  -2   2  12       4481.61       4478.43       129.23 o                         
   0   2  12       8648.89       8679.79       148.57 o                         
   2   2  12       1320.74       1326.11        55.10 o                         
   4   2  12       2934.82       2754.32        82.64 o                         
   6   2  12       4115.55       4199.39       123.78 o                         
   8   2  12        262.96        193.27        77.33 o                         
  10   2  12        357.05        276.40       104.59 o                         
 -25   3  12          9.87         41.61       115.91 o                         
 -23   3  12       3083.16       3175.84       235.75 o                         
 -21   3  12      11956.05      11546.74       329.23 o                         
 -19   3  12      11190.80      11219.00       351.02 o                         
 -17   3  12       1886.61       1934.06       119.10 o                         
 -15   3  12       2517.81       2415.68       122.44 o                         
 -13   3  12      22897.08      22754.24       420.54 o                         
 -11   3  12      28773.30      29511.42       459.78 o                         
  -9   3  12      13628.90      14022.36       199.93 o                         
  -7   3  12        628.25        759.36        93.58 o                         
  -5   3  12      20878.50      21387.90       477.27 o                         
  -3   3  12      45357.11      44693.00       948.07 o                         
  -1   3  12      21848.79      21328.17       482.95 o                         
   1   3  12         12.98        184.89        70.15 o                         
   3   3  12      16369.98      16125.04       304.91 o                         
   5   3  12      26341.62      25243.78       532.59 o                         
   7   3  12      11554.97      11351.58       332.05 o                         
   9   3  12         99.11         25.88       110.68 o                         
 -24   4  12        131.12         55.71       197.88 o                         
 -22   4  12       3885.51       4255.01       259.88 o                         
 -20   4  12       2973.29       2808.77       225.72 o                         
 -18   4  12         26.08         -9.69        65.81 o                         
 -16   4  12       5843.08       6226.66       264.38 o                         
 -14   4  12      19559.68      19852.61       367.49 o                         
 -12   4  12       2111.98       2030.65        90.69 o                         
 -10   4  12       8772.63       9291.35       269.39 o                         
  -8   4  12      21109.71      21178.48       538.55 o                         
  -6   4  12      16014.41      15816.98       372.39 o                         
  -4   4  12         84.84        163.89        79.51 o                         
  -2   4  12      22772.41      22366.25       570.86 o                         
   0   4  12      18072.05      17897.66       600.57 o                         
   2   4  12       1604.03       1617.03       145.27 o                         
   4   4  12       1703.34       1842.38       151.33 o                         
   6   4  12      10737.17      10186.58       378.18 o                         
   8   4  12       3787.23       4105.43       298.46 o                         
 -23   5  12       3947.17       4287.34       332.53 o                         
 -21   5  12      10330.04      10436.20       852.21 o                         
 -19   5  12      10158.89      10347.11       483.99 o                         
 -17   5  12        449.67        462.97       119.72 o                         
 -15   5  12       8167.89       8201.77       380.61 o                         
 -13   5  12      15183.82      15812.74       319.55 o                         
 -11   5  12      18316.23      18745.01       425.95 o                         
  -9   5  12       4044.53       3925.46       160.06 o                         
  -7   5  12        570.53        532.41        79.07 o                         
  -5   5  12      15636.29      16020.11       453.19 o                         
  -3   5  12      27022.65      26289.68       782.54 o                         
  -1   5  12      19874.96      19710.25       666.18 o                         
   1   5  12         37.28        -10.80        89.66 o                         
   3   5  12      18507.11      17063.41       573.39 o                         
   5   5  12      18593.22      17779.65       618.65 o                         
   7   5  12       7568.36       7253.06       387.43 o                         
 -22   6  12      17562.17      18262.47      1036.82 o                         
 -20   6  12      15258.23      16060.63       680.24 o                         
 -18   6  12       1834.15       1776.10       177.47 o                         
 -16   6  12      10889.81      12424.59       526.19 o                         
 -14   6  12      36913.05      37084.31      1506.93 o                         
 -12   6  12      14002.89      14754.57       559.14 o                         
 -10   6  12       1628.76       1707.37       128.80 o                         
  -8   6  12      21895.94      21657.18       806.14 o                         
  -6   6  12      24706.57      24118.48       761.32 o                         
  -4   6  12       1810.19       1978.95       152.95 o                         
  -2   6  12      13112.00      12731.74       468.18 o                         
   0   6  12      12282.09      12077.06       573.00 o                         
   2   6  12       1767.24       1751.61       173.13 o                         
   4   6  12       2548.14       2555.50       216.39 o                         
   6   6  12       7382.78       6365.76       387.72 o                         
 -19   7  12       4043.04       4971.30      1033.82 o                         
 -17   7  12       1823.91       1774.41       247.10 o                         
 -15   7  12        202.98        315.20        80.64 o                         
 -13   7  12       8043.03       8923.79       449.05 o                         
 -11   7  12      14998.95      14644.44       696.87 o                         
  -9   7  12       8283.88       8070.96       399.33 o                         
  -7   7  12         14.07         -6.27        92.06 o                         
  -5   7  12      11113.25      11294.96       710.19 o                         
  -3   7  12      21326.22      21687.97      1226.75 o                         
  -1   7  12       9517.15       9315.78       490.29 o                         
   1   7  12         96.62         74.49       152.33 o                         
   3   7  12       5214.49       5471.81       323.43 o                         
 -16   8  12        826.19        642.79       153.24 o                         
 -14   8  12        971.22        965.29       206.23 o                         
 -12   8  12        115.72        196.17       120.39 o                         
 -10   8  12         83.02         81.19        73.58 o                         
  -8   8  12        339.13        481.06       167.25 o                         
  -6   8  12        203.92         48.12       126.93 o                         
  -4   8  12         67.02        133.18       141.65 o                         
  -2   8  12        502.02        410.62       226.41 o                         
   0   8  12         40.39         54.92       146.40 o                         
  -9   9  12       6706.00       6838.67       473.12 o                         
  -7   9  12         60.10        264.49       171.63 o                         
 -27   1  13         15.81         -6.30        96.60 o                         
 -25   1  13       1222.95       1342.20       166.72 o                         
 -23   1  13       5283.13       5099.47       186.10 o                         
 -21   1  13       2766.69       2481.93       149.26 o                         
 -19   1  13       1503.97       1487.01        79.57 o                         
 -17   1  13      15998.85      15637.81       232.69 o                         
 -15   1  13      24066.14      23648.63       405.80 o                         
 -13   1  13       1913.20       2075.43        76.10 o                         
 -11   1  13      10587.77      10632.19       190.54 o                         
  -9   1  13      41188.47      42697.34       718.49 o                         
  -7   1  13      26655.68      27070.45       405.74 o                         
  -5   1  13        696.62        680.64        38.04 o                         
  -3   1  13      17656.28      18095.41       318.27 o                         
  -1   1  13      33685.29      33777.61       612.01 o                         
   1   1  13      11603.65      11681.50       214.37 o                         
   3   1  13        202.84        192.09        49.88 o                         
   5   1  13       8257.68       8524.25       215.44 o                         
   7   1  13       7519.90       7501.60       202.36 o                         
   9   1  13       1528.56       1244.09       108.12 o                         
 -26   2  13       1850.57       1896.71       186.17 o                         
 -24   2  13       1742.79       1746.65       107.14 o                         
 -22   2  13      13311.02      12517.64       379.89 o                         
 -20   2  13      36221.02      33464.40       711.97 o                         
 -18   2  13      21354.87      20087.91       480.63 o                         
 -16   2  13        615.51        656.95        84.87 o                         
 -14   2  13      52869.03      51178.27      1910.81 o                         
 -12   2  13      94926.29      96139.80      2084.42 o                         
 -10   2  13      56673.37      58280.73      1236.28 o                         
  -8   2  13       4077.88       4200.46       125.87 o                         
  -6   2  13      87692.27      89354.65      1534.42 o                         
  -4   2  13      92793.40      95654.86      1881.37 o                         
  -2   2  13      30590.06      31471.10       652.68 o                         
   0   2  13       3195.80       3303.50       121.62 o                         
   2   2  13      43358.77      43071.67       877.64 o                         
   4   2  13      38898.37      38652.22       686.06 o                         
   6   2  13       8137.11       8140.01       231.46 o                         
   8   2  13        125.94         40.84        66.90 o                         
 -25   3  13       1250.58       1950.62       414.92 o                         
 -23   3  13      14017.10      13934.61       469.85 o                         
 -21   3  13      15785.36      15639.32       462.37 o                         
 -19   3  13         20.42        102.27        69.47 o                         
 -17   3  13      25630.14      25280.09       534.82 o                         
 -15   3  13      55098.23      55111.89      1228.01 o                         
 -13   3  13      14033.13      14287.19       334.23 o                         
 -11   3  13      12922.94      13410.26       254.02 o                         
  -9   3  13      55790.06      56249.59       852.36 o                         
  -7   3  13      57984.34      58005.80      1325.01 o                         
  -5   3  13       2638.68       2868.95       198.77 o                         
  -3   3  13      22681.74      22107.69       487.72 o                         
  -1   3  13      56219.36      53735.27      1262.60 o                         
   1   3  13      16001.24      15540.25       384.61 o                         
   3   3  13        692.27        864.98       107.02 o                         
   5   3  13      15537.56      14942.58       675.56 o                         
   7   3  13      10515.96       9940.36       460.99 o                         
   9   3  13        251.13        243.26       136.65 o                         
 -24   4  13        127.76        -11.03       127.41 o                         
 -22   4  13        231.45        288.60       137.74 o                         
 -20   4  13       2362.28       2659.79       162.80 o                         
 -18   4  13       2146.20       2407.75       155.97 o                         
 -16   4  13        416.57        398.37       100.59 o                         
 -14   4  13       4826.20       4945.86        98.49 o                         
 -12   4  13       5335.46       5489.68       125.42 o                         
 -10   4  13       1745.01       1678.02        54.03 o                         
  -8   4  13       4415.80       4323.28       159.68 o                         
  -6   4  13      12952.71      12226.94       353.02 o                         
  -4   4  13       4254.31       3871.13       184.67 o                         
  -2   4  13         48.60        137.14        78.38 o                         
   0   4  13       6144.57       5819.84       262.48 o                         
   2   4  13      10731.55       9526.11       328.16 o                         
   4   4  13        873.94        961.97       124.15 o                         
   6   4  13       1844.69       1506.57       168.90 o                         
   8   4  13       2982.93       2916.22       265.40 o                         
 -23   5  13        715.91        765.00       160.70 o                         
 -21   5  13       4347.19       5112.49       355.09 o                         
 -19   5  13       6037.79       6483.33       268.33 o                         
 -17   5  13       1779.34       2194.80       208.75 o                         
 -15   5  13       1181.76       1299.96        78.26 o                         
 -13   5  13       2771.99       3025.44        88.51 o                         
 -11   5  13       3425.50       3460.95       111.40 o                         
  -9   5  13       3599.57       3402.67       152.17 o                         
  -7   5  13         48.29         72.95        72.45 o                         
  -5   5  13       1481.76       1332.74       122.16 o                         
  -3   5  13        971.77        989.29       117.79 o                         
  -1   5  13        789.15        823.23       117.20 o                         
   1   5  13       1113.85       1209.41       144.33 o                         
   3   5  13        244.95        375.50       127.88 o                         
   5   5  13        258.65        249.78       147.02 o                         
 -22   6  13       5187.92       5806.69       384.02 o                         
 -20   6  13       6091.12       6905.67       479.73 o                         
 -18   6  13       4604.69       5148.12       301.18 o                         
 -16   6  13        127.30        145.82        97.83 o                         
 -14   6  13       9200.37       9363.29       353.93 o                         
 -12   6  13      27565.30      27822.58       591.30 o                         
 -10   6  13      17699.62      17025.13       948.31 o                         
  -8   6  13         98.42        107.65        71.55 o                         
  -6   6  13      15688.84      15683.54       739.25 o                         
  -4   6  13      33727.78      33448.81      1336.69 o                         
  -2   6  13      18163.77      17531.54       610.92 o                         
   0   6  13        445.87        456.80       135.80 o                         
   2   6  13       7828.26       7480.18       427.84 o                         
   4   6  13      18287.84      16685.70       694.91 o                         
 -19   7  13         18.76        156.36       112.38 o                         
 -17   7  13       8590.09       9682.47       802.22 o                         
 -15   7  13      13054.68      14454.93       699.36 o                         
 -13   7  13       4994.02       5164.68       363.93 o                         
 -11   7  13       1541.70       1416.16       208.31 o                         
  -9   7  13      19085.06      17384.57       683.00 o                         
  -7   7  13      13428.41      12998.66       479.93 o                         
  -5   7  13        442.92        352.16       122.71 o                         
  -3   7  13       2645.95       2738.66       253.26 o                         
  -1   7  13       9258.63       9164.86       391.21 o                         
   1   7  13       4652.75       4805.20       367.59 o                         
 -14   8  13        809.95        910.34       309.13 o                         
 -12   8  13       1320.54       1252.39       113.67 o                         
 -10   8  13        922.32       1005.40       151.16 o                         
  -8   8  13        799.07        749.90       120.06 o                         
  -6   8  13       4560.39       4322.77       256.17 o                         
  -4   8  13       2725.61       2414.57       285.00 o                         
  -2   8  13        134.25         98.71       130.94 o                         
 -26   0  14       6293.24       6377.63       441.41 o                         
 -24   0  14       9954.56      10500.05      1009.08 o                         
 -22   0  14       7961.22       7336.82       210.53 o                         
 -20   0  14       3492.27       3479.01       112.40 o                         
 -18   0  14      48681.54      48206.58      1185.32 o                         
 -16   0  14      48898.61      48421.12      1171.61 o                         
 -14   0  14       6543.17       6841.07       306.74 o                         
 -12   0  14       7438.94       7302.93       272.92 o                         
 -10   0  14      87066.12      86510.78      2390.97 o                         
  -8   0  14      75263.39      76366.38      1736.97 o                         
  -6   0  14       8489.13       8700.52       339.19 o                         
  -4   0  14       8909.23       9413.05       257.46 o                         
  -2   0  14      59128.84      60362.99      1987.04 o                         
   0   0  14      60629.86      61295.93      1695.38 o                         
   2   0  14       4063.27       4033.26       188.30 o                         
   4   0  14       7383.72       7254.69       280.77 o                         
   6   0  14      13253.14      12946.95       477.17 o                         
   8   0  14      14370.45      13596.28       482.43 o                         
 -25   1  14        786.16        848.87       148.95 o                         
 -23   1  14       2406.56       2356.68       144.88 o                         
 -21   1  14      13192.41      12240.36       418.17 o                         
 -19   1  14      20332.24      19478.26       395.30 o                         
 -17   1  14       1700.79       1710.62        62.26 o                         
 -15   1  14      14095.38      14098.76       283.33 o                         
 -13   1  14      56433.39      57741.88      1046.91 o                         
 -11   1  14      32563.68      32602.02       553.00 o                         
  -9   1  14         41.82         37.74        34.54 o                         
  -7   1  14      42682.38      43272.14       717.46 o                         
  -5   1  14      61353.82      62516.98      1156.85 o                         
  -3   1  14      10353.87      10782.39       275.64 o                         
  -1   1  14       6035.45       6064.52       118.83 o                         
   1   1  14      26513.99      27251.65       587.23 o                         
   3   1  14      14757.89      15464.38       355.46 o                         
   5   1  14       1254.83       1217.34        85.76 o                         
   7   1  14       4150.58       4214.40       161.06 o                         
 -26   2  14        265.18        263.85       114.83 o                         
 -24   2  14        153.89        109.88        62.46 o                         
 -22   2  14       2083.83       1786.83       108.54 o                         
 -20   2  14       1791.80       1562.11       106.43 o                         
 -18   2  14        469.81        457.33        71.92 o                         
 -16   2  14        793.46        894.43        89.99 o                         
 -14   2  14       1959.03       2095.95        73.24 o                         
 -12   2  14       1329.58       1310.04        64.61 o                         
 -10   2  14       1015.26       1127.60        79.02 o                         
  -8   2  14       2060.13       2318.61       125.54 o                         
  -6   2  14        680.63        747.61        42.02 o                         
  -4   2  14         17.97         19.96        51.20 o                         
  -2   2  14        342.43        280.95        36.78 o                         
   0   2  14       1890.35       1846.24        49.60 o                         
   2   2  14         69.06        106.99        42.12 o                         
   4   2  14        280.24        185.03        73.04 o                         
   6   2  14         11.92        -25.96       111.50 o                         
   8   2  14          0.90        158.53       143.60 o                         
 -25   3  14         19.28        127.55       100.08 o                         
 -23   3  14       1425.02       1545.21       144.17 o                         
 -21   3  14       5470.09       5332.89       177.21 o                         
 -19   3  14       4124.28       4262.53       156.57 o                         
 -17   3  14         16.21         19.42        61.17 o                         
 -15   3  14       2580.18       2687.68       105.27 o                         
 -13   3  14       8337.63       8755.89       153.29 o                         
 -11   3  14       9291.87       9506.31       172.08 o                         
  -9   3  14       1329.66       1198.80        98.20 o                         
  -7   3  14       3010.24       3175.32       177.61 o                         
  -5   3  14       8057.39       7965.87       261.31 o                         
  -3   3  14      10830.65      10970.53       305.92 o                         
  -1   3  14       1724.53       1735.25       139.35 o                         
   1   3  14       2096.51       2243.43       144.64 o                         
   3   3  14       5281.29       5269.07       248.13 o                         
   5   3  14       2615.00       2611.17       218.74 o                         
   7   3  14        633.97        549.88       139.11 o                         
 -24   4  14       9274.26      10476.79       511.38 o                         
 -22   4  14        872.97        877.57       162.71 o                         
 -20   4  14       6339.51       6184.77       248.06 o                         
 -18   4  14      32542.31      32906.73       739.21 o                         
 -16   4  14      27747.97      28724.85       642.74 o                         
 -14   4  14       2091.48       2385.79        81.32 o                         
 -12   4  14      13982.39      14385.37       228.29 o                         
 -10   4  14      48318.55      48922.61      1249.52 o                         
  -8   4  14      36851.28      37320.99       873.60 o                         
  -6   4  14       4333.45       4537.90       217.31 o                         
  -4   4  14       8746.25       8887.77       287.53 o                         
  -2   4  14      34699.93      34173.71       995.88 o                         
   0   4  14      28628.82      26355.72       757.53 o                         
   2   4  14       3092.33       2984.11       210.01 o                         
   4   4  14       2430.42       2477.36       208.18 o                         
   6   4  14       9497.08       8975.49       433.47 o                         
 -23   5  14        959.21       1196.33       220.59 o                         
 -21   5  14       8245.99       8734.75       427.35 o                         
 -19   5  14      12481.03      13119.25       428.27 o                         
 -17   5  14        383.18        354.14        81.22 o                         
 -15   5  14       9677.46      10001.33       197.59 o                         
 -13   5  14      32807.09      33385.38       892.99 o                         
 -11   5  14      24734.42      24718.53       616.95 o                         
  -9   5  14        729.95        776.85        99.77 o                         
  -7   5  14      34239.57      33020.68      1169.09 o                         
  -5   5  14      38800.68      38318.50      1148.28 o                         
  -3   5  14       7111.91       6746.58       284.27 o                         
  -1   5  14       4149.89       3915.06       252.44 o                         
   1   5  14      28180.83      25939.52       816.34 o                         
   3   5  14      12449.96      12133.96       470.72 o                         
 -20   6  14       2568.46       3220.57       239.62 o                         
 -18   6  14        427.50        387.87       107.03 o                         
 -16   6  14       5517.04       5645.68       197.30 o                         
 -14   6  14       5596.80       5484.47       287.85 o                         
 -12   6  14        802.68        895.96       134.62 o                         
 -10   6  14       2770.21       2842.52       186.59 o                         
  -8   6  14       4963.07       4997.47       209.40 o                         
  -6   6  14       1621.03       1518.69       138.43 o                         
  -4   6  14        149.26        174.80        98.33 o                         
  -2   6  14       1821.71       1529.93       259.02 o                         
   0   6  14       1199.74       1213.88       161.52 o                         
   2   6  14        174.10        234.48       130.71 o                         
 -17   7  14        156.76          7.92       238.56 o                         
 -15   7  14        169.17        175.91       192.84 o                         
 -13   7  14        337.69        454.92        73.23 o                         
 -11   7  14         31.34         95.66        79.12 o                         
  -9   7  14       2377.08       2345.51       330.23 o                         
  -7   7  14       4609.01       4177.74       230.16 o                         
  -5   7  14        109.45         31.83        85.80 o                         
  -3   7  14       2991.81       2881.02       609.50 o                         
  -1   7  14       7900.28       7654.99       393.94 o                         
 -12   8  14       7865.85       6810.27       576.71 o                         
 -10   8  14      10898.25       9753.44       900.08 o                         
  -8   8  14       6045.66       5869.12       635.39 o                         
  -6   8  14        219.12         49.11        94.62 o                         
 -25   1  15       3655.26       3650.54       317.93 o                         
 -23   1  15        243.90        175.86        55.85 o                         
 -21   1  15       2961.02       2695.61       115.62 o                         
 -19   1  15      15304.13      15257.56       309.50 o                         
 -17   1  15      16752.58      16859.71       407.31 o                         
 -15   1  15       4040.78       4147.24       117.63 o                         
 -13   1  15       3608.62       3770.06       123.46 o                         
 -11   1  15      25672.13      25598.42       594.47 o                         
  -9   1  15      33965.98      34488.22       628.63 o                         
  -7   1  15       3566.35       3583.78        95.32 o                         
  -5   1  15       1932.78       2015.72        95.64 o                         
  -3   1  15      14869.79      15368.93       289.66 o                         
  -1   1  15      16280.06      16651.44       311.89 o                         
   1   1  15       6067.80       6045.33       143.97 o                         
   3   1  15        146.17        107.58        54.09 o                         
   5   1  15       2600.36       2500.51       200.83 o                         
 -26   2  15       4153.31       4221.60       269.37 o                         
 -24   2  15         79.95         43.68        83.14 o                         
 -22   2  15       6783.71       6556.18       190.19 o                         
 -20   2  15      19335.82      18990.05       565.68 o                         
 -18   2  15       9437.59       9275.89       339.79 o                         
 -16   2  15       2325.70       2510.29       132.64 o                         
 -14   2  15      33252.89      33575.63      1256.15 o                         
 -12   2  15      36763.35      38129.49       592.68 o                         
 -10   2  15       1350.99       1427.01        59.18 o                         
  -8   2  15      24052.57      23878.65       345.67 o                         
  -6   2  15      40551.31      39118.64       511.71 o                         
  -4   2  15       9174.16       9149.12       234.94 o                         
  -2   2  15       4213.20       4418.34       163.83 o                         
   0   2  15      19940.27      19715.59       502.80 o                         
   2   2  15      10957.02      11168.97       360.67 o                         
   4   2  15         14.25          5.98        96.20 o                         
   6   2  15       6111.83       6002.85       334.04 o                         
 -25   3  15       3416.20       3690.16       226.45 o                         
 -23   3  15        416.60        347.60       128.50 o                         
 -21   3  15        970.00        866.30        92.94 o                         
 -19   3  15      11443.34      11433.59       387.00 o                         
 -17   3  15      17348.10      17425.80       454.31 o                         
 -15   3  15       5922.42       6105.31       220.54 o                         
 -13   3  15       1070.48       1198.84        62.58 o                         
 -11   3  15      25029.26      25377.08       369.16 o                         
  -9   3  15      34922.33      35258.36       845.78 o                         
  -7   3  15       4709.38       4689.96       180.85 o                         
  -5   3  15       2001.47       1912.07       125.74 o                         
  -3   3  15      11862.07      11692.62       363.75 o                         
  -1   3  15      15997.17      15656.22       460.15 o                         
   1   3  15       5387.71       4988.78       231.24 o                         
   3   3  15        339.21        829.54       239.21 o                         
   5   3  15       1660.12       1462.34       172.93 o                         
 -24   4  15        390.00        565.78       118.64 o                         
 -22   4  15       1512.18       1724.67       152.17 o                         
 -20   4  15       4156.99       4346.77       191.10 o                         
 -18   4  15       1976.06       2302.83       115.71 o                         
 -16   4  15       1749.24       1809.89        71.61 o                         
 -14   4  15      10275.23      10468.68       359.86 o                         
 -12   4  15      11603.06      11539.89       157.53 o                         
 -10   4  15        135.26        187.09        96.52 o                         
  -8   4  15      19778.90      19189.13       486.10 o                         
  -6   4  15      18441.02      18414.50       487.08 o                         
  -4   4  15       1762.53       1900.11       168.58 o                         
  -2   4  15       7384.40       6820.61       268.93 o                         
   0   4  15      18325.29      17194.61       575.43 o                         
   2   4  15       7506.23       7434.47       299.90 o                         
   4   4  15        547.64        358.77       116.49 o                         
 -21   5  15       6041.13       6474.03       376.23 o                         
 -19   5  15      14081.62      15248.13       480.30 o                         
 -17   5  15       8288.56       9099.46       230.68 o                         
 -15   5  15         20.10         62.91        51.44 o                         
 -13   5  15       6074.65       5950.92       267.83 o                         
 -11   5  15      17122.46      17215.32       715.53 o                         
  -9   5  15       8997.75       9097.06       369.17 o                         
  -7   5  15        996.61        914.57       143.92 o                         
  -5   5  15       2123.83       2324.03       176.87 o                         
  -3   5  15       7402.59       7100.33       342.46 o                         
  -1   5  15       7853.09       7501.52       347.15 o                         
   1   5  15       2795.78       2774.49       218.12 o                         
   3   5  15          7.80        268.87       201.97 o                         
 -20   6  15        871.15        746.80       136.20 o                         
 -18   6  15        576.35        761.15       338.61 o                         
 -16   6  15        813.16       1029.45       229.48 o                         
 -14   6  15       3502.53       3294.95       269.39 o                         
 -12   6  15       1528.27       1745.67       123.60 o                         
 -10   6  15         83.77        173.45        78.38 o                         
  -8   6  15        553.05        683.63       156.64 o                         
  -6   6  15       3657.23       3587.76       224.43 o                         
  -4   6  15       1277.96        927.99       269.08 o                         
  -2   6  15        227.25        105.62       102.85 o                         
   0   6  15        578.49        623.01       158.57 o                         
 -17   7  15       6698.79       4162.37      3482.92 o                         
 -15   7  15        455.50        234.05       239.95 o                         
 -13   7  15       2312.33       1969.86       172.92 o                         
 -11   7  15      11922.94      11223.04       911.50 o                         
  -9   7  15       9791.34       8957.90       514.02 o                         
  -7   7  15        349.66        171.20       120.96 o                         
  -5   7  15       1116.82        676.93       293.65 o                         
  -3   7  15       3481.91       3340.56       260.33 o                         
 -26   0  16       6731.11       6834.92       449.52 o                         
 -24   0  16        402.19        507.89       304.71 o                         
 -22   0  16       9172.99       9448.75       428.25 o                         
 -20   0  16      19545.99      19446.32       472.79 o                         
 -18   0  16      10792.31      11017.22       286.71 o                         
 -16   0  16        459.80        566.28        93.50 o                         
 -14   0  16       2277.25       2337.06       129.81 o                         
 -12   0  16      12773.36      12688.88       566.20 o                         
 -10   0  16      17542.01      17521.32       568.52 o                         
  -8   0  16       9411.83       9818.04       301.72 o                         
  -6   0  16        585.68        695.12        84.60 o                         
  -4   0  16       2636.15       2559.66       121.42 o                         
  -2   0  16      14668.27      15527.34       373.70 o                         
   0   0  16      20315.59      20400.79       749.68 o                         
   2   0  16       9672.50      10055.40       349.14 o                         
   4   0  16         91.94        230.68        87.87 o                         
 -25   1  16       2041.60       2504.78       184.95 o                         
 -23   1  16        365.94        248.84        59.08 o                         
 -21   1  16       5789.10       5974.77       164.56 o                         
 -19   1  16       9956.64      10044.01       284.72 o                         
 -17   1  16        440.81        433.20        74.46 o                         
 -15   1  16      11844.40      12632.87       498.37 o                         
 -13   1  16      10061.58      10139.15       392.63 o                         
 -11   1  16        298.23        295.85        49.32 o                         
  -9   1  16       2420.81       2572.58        79.40 o                         
  -7   1  16      16852.03      16785.28       390.88 o                         
  -5   1  16       2916.56       3116.62        96.90 o                         
  -3   1  16       6228.98       6381.62       178.77 o                         
  -1   1  16      11338.99      11378.46       271.49 o                         
   1   1  16       2763.51       2908.03       153.26 o                         
   3   1  16        268.91        239.81       106.54 o                         
 -24   2  16        647.55        708.35       125.60 o                         
 -22   2  16        105.52        105.36        59.44 o                         
 -20   2  16        548.37        419.43        85.04 o                         
 -18   2  16        716.70        811.45       131.68 o                         
 -16   2  16        637.95        811.71       118.93 o                         
 -14   2  16        230.54        338.76        49.24 o                         
 -12   2  16        544.72        580.50        47.18 o                         
 -10   2  16        712.82        770.06        36.25 o                         
  -8   2  16         57.91         46.29        27.96 o                         
  -6   2  16        150.14        176.49        63.30 o                         
  -4   2  16        786.35        603.62        81.22 o                         
  -2   2  16        721.29        667.15       123.80 o                         
   0   2  16         40.15          1.48        69.08 o                         
   2   2  16        792.06        701.78       131.50 o                         
   4   2  16        657.57        597.74       125.13 o                         
 -23   3  16        213.67        283.03       108.86 o                         
 -21   3  16        114.06        156.70        84.78 o                         
 -19   3  16        274.03        312.94        91.39 o                         
 -17   3  16        688.08        773.21        69.81 o                         
 -15   3  16        853.71        939.79        66.41 o                         
 -13   3  16          0.13          0.73        37.48 o                         
 -11   3  16        100.86         58.64        19.90 o                         
  -9   3  16        198.72        274.90        93.84 o                         
  -7   3  16       1111.84        954.93       101.51 o                         
  -5   3  16       1595.06       1766.67       151.28 o                         
  -3   3  16         99.95         42.22        78.24 o                         
  -1   3  16        193.26        143.55        79.81 o                         
   1   3  16       1821.87       2049.78       155.91 o                         
   3   3  16       2753.82       2577.55       486.27 o                         
 -22   4  16       8365.71       9193.49       340.21 o                         
 -20   4  16      20772.74      22353.18       703.83 o                         
 -18   4  16      14502.94      15748.15       547.97 o                         
 -16   4  16        471.37        405.03        48.59 o                         
 -14   4  16       3725.06       3755.15        88.83 o                         
 -12   4  16      16161.93      16863.60       515.63 o                         
 -10   4  16      16702.46      16328.06       513.80 o                         
  -8   4  16       5618.15       5610.32       235.46 o                         
  -6   4  16         38.78         78.33        78.05 o                         
  -4   4  16       4690.28       4786.76       223.17 o                         
  -2   4  16      14898.79      14164.75       488.75 o                         
   0   4  16      13522.57      12714.98       573.48 o                         
   2   4  16       2756.69       2466.78       215.90 o                         
 -21   5  16       3346.27       3832.31       196.86 o                         
 -19   5  16       2813.46       2879.01       166.86 o                         
 -17   5  16         37.60          3.17       301.68 o                         
 -15   5  16       6212.52       6674.58       381.82 o                         
 -13   5  16       5156.26       4970.51       205.65 o                         
 -11   5  16         25.55        162.86        81.04 o                         
  -9   5  16       6908.77       6553.15       267.78 o                         
  -7   5  16       9787.27       9262.22       366.51 o                         
  -5   5  16        608.44        339.31       128.14 o                         
  -3   5  16       6147.17       5549.71       270.59 o                         
  -1   5  16      12086.87      11019.87       428.76 o                         
 -18   6  16       2561.89       2333.06       488.28 o                         
 -16   6  16       2297.80       2695.03       379.75 o                         
 -14   6  16         17.35        156.04       130.83 o                         
 -12   6  16        982.53        908.77       150.39 o                         
 -10   6  16       2286.09       2597.77       169.01 o                         
  -8   6  16       1333.65       1053.84       129.96 o                         
  -6   6  16        214.27        189.82        99.54 o                         
  -4   6  16       3019.66       2270.06       531.21 o                         
  -2   6  16       1635.01       1175.54       377.92 o                         
 -13   7  16       4978.75       4924.41       559.01 o                         
 -11   7  16         18.40         77.92       130.25 o                         
  -9   7  16       4954.42       4411.38       367.21 o                         
  -7   7  16      13016.38      12063.17       674.49 o                         
 -25   1  17        107.11         39.86        86.80 o                         
 -23   1  17       3618.00       3585.93       204.11 o                         
 -21   1  17       5963.15       6008.89       188.61 o                         
 -19   1  17       2252.86       2292.48       173.14 o                         
 -17   1  17         53.03         68.56        57.98 o                         
 -15   1  17       1071.82       1261.73       152.88 o                         
 -13   1  17       1797.53       1960.64        88.52 o                         
 -11   1  17       1387.83       1416.74        95.37 o                         
  -9   1  17       1813.67       1953.88        89.67 o                         
  -7   1  17        939.34        965.83        72.16 o                         
  -5   1  17        194.48        208.06        52.69 o                         
  -3   1  17       1596.32       1651.49       107.67 o                         
  -1   1  17       5866.00       5807.52       208.19 o                         
   1   1  17       6422.42       6120.54       249.45 o                         
 -24   2  17       2122.88       1820.24       431.49 o                         
 -22   2  17         41.13         29.38        78.20 o                         
 -20   2  17       1361.39       1246.76       246.21 o                         
 -18   2  17       2591.89       2765.04       169.77 o                         
 -16   2  17       2138.57       2285.91       105.11 o                         
 -14   2  17       2008.90       2176.76       136.70 o                         
 -12   2  17        660.26        683.59        49.08 o                         
 -10   2  17        627.78        620.30        38.02 o                         
  -8   2  17       3485.83       3470.64       171.65 o                         
  -6   2  17       3450.11       3476.55       152.30 o                         
  -4   2  17       4699.29       4725.26       199.74 o                         
  -2   2  17       1030.03       1002.08       104.85 o                         
   0   2  17        790.47        761.36       114.93 o                         
   2   2  17       8122.96       7927.14       340.16 o                         
 -23   3  17       9575.57      10223.12       405.45 o                         
 -21   3  17       5418.63       5893.11       232.49 o                         
 -19   3  17         70.63         29.23        52.19 o                         
 -17   3  17       3091.53       3351.20       137.20 o                         
 -15   3  17       3772.03       3897.42       104.39 o                         
 -13   3  17         45.96         95.10        30.60 o                         
 -11   3  17        595.77        688.51       110.36 o                         
  -9   3  17        122.97         97.76        87.72 o                         
  -7   3  17       1871.72       1811.29       132.34 o                         
  -5   3  17       3324.91       3352.19       270.05 o                         
  -3   3  17        121.35        224.87        84.62 o                         
  -1   3  17       5064.96       4859.13       236.17 o                         
   1   3  17      10653.50       9938.46       521.80 o                         
 -22   4  17        802.58        866.31       122.56 o                         
 -20   4  17        471.65        396.57        82.17 o                         
 -18   4  17         21.46         97.82        54.96 o                         
 -16   4  17       1539.27       1437.48       301.09 o                         
 -14   4  17       1245.03       1157.32       106.21 o                         
 -12   4  17        100.55        104.85        74.39 o                         
 -10   4  17       1214.80       1230.77       155.06 o                         
  -8   4  17       2789.73       2954.73       186.12 o                         
  -6   4  17       2265.03       2283.47       175.91 o                         
  -4   4  17        122.58        119.97        98.52 o                         
  -2   4  17       3650.19       3736.36       246.93 o                         
   0   4  17       4186.55       4338.29       291.55 o                         
 -19   5  17      14619.04      15814.00      1231.72 o                         
 -17   5  17       9605.67       9616.42       841.08 o                         
 -15   5  17          0.09         94.96       112.08 o                         
 -13   5  17      10231.50      10246.15       373.46 o                         
 -11   5  17      17958.28      17696.30       681.50 o                         
  -9   5  17       9011.37       9128.82       352.76 o                         
  -7   5  17          9.93        -24.92        82.49 o                         
  -5   5  17       8195.91       7453.26       345.98 o                         
  -3   5  17       9609.53       8895.18       435.34 o                         
 -16   6  17       1998.75       2036.90       305.65 o                         
 -14   6  17       5405.99       5059.21       272.72 o                         
 -12   6  17       2850.18       2757.74       200.53 o                         
 -10   6  17        333.59        407.67       184.65 o                         
  -8   6  17       4935.56       4818.86       255.33 o                         
  -6   6  17       8394.76       7705.91       366.93 o                         
 -24   0  18      10160.42      11276.73       547.23 o                         
 -22   0  18       5686.01       5845.61       406.69 o                         
 -20   0  18        331.81        326.83        65.95 o                         
 -18   0  18       2241.81       2537.35       195.10 o                         
 -16   0  18       4683.40       5040.68       191.86 o                         
 -14   0  18        588.50        613.61       116.15 o                         
 -12   0  18       5315.34       5445.85       216.27 o                         
 -10   0  18        442.47        342.75        71.76 o                         
  -8   0  18       4261.25       4247.42       196.06 o                         
  -6   0  18       3681.34       4150.51       194.49 o                         
  -4   0  18       1580.47       1499.15       106.24 o                         
  -2   0  18       2675.02       3380.38       535.82 o                         
   0   0  18      13780.99      14452.12      1324.26 o                         
 -23   1  18       4194.59       4800.53       231.72 o                         
 -21   1  18        207.71        206.98        60.78 o                         
 -19   1  18       3088.47       3349.23       231.17 o                         
 -17   1  18       7506.98       7797.13       438.23 o                         
 -15   1  18       7401.85       7567.58       270.40 o                         
 -13   1  18       3526.80       3636.53       207.47 o                         
 -11   1  18        903.71       1008.42        57.87 o                         
  -9   1  18       8013.08       7930.47       163.78 o                         
  -7   1  18      11977.28      12065.09       340.59 o                         
  -5   1  18       6588.54       6656.58       219.27 o                         
  -3   1  18          0.49        -74.80        74.80 o                         
  -1   1  18       5942.28       5882.11       250.72 o                         
 -22   2  18        200.95        267.32       103.80 o                         
 -20   2  18       1085.86       1183.12       295.29 o                         
 -18   2  18       2205.85       2160.44       424.13 o                         
 -16   2  18       2556.87       2720.29       108.21 o                         
 -14   2  18         35.51         58.56        36.49 o                         
 -12   2  18       4887.43       5327.22       262.54 o                         
 -10   2  18       2334.47       2371.95       133.34 o                         
  -8   2  18         78.91        158.32        76.99 o                         
  -6   2  18        753.05        659.10       114.84 o                         
  -4   2  18       1847.89       2012.91       157.70 o                         
  -2   2  18        180.67        115.81        83.38 o                         
   0   2  18       1023.34       1018.69       145.58 o                         
 -21   3  18        159.72        171.46       120.31 o                         
 -19   3  18       1054.75        878.96       551.71 o                         
 -17   3  18       5611.00       5466.91       342.78 o                         
 -15   3  18       6512.71       6353.31       237.00 o                         
 -13   3  18       2138.11       2192.71       148.20 o                         
 -11   3  18         39.62        -27.47        74.44 o                         
  -9   3  18       6234.23       6498.53       331.15 o                         
  -7   3  18      12857.92      12184.39       402.31 o                         
  -5   3  18       6959.24       6924.06       294.75 o                         
  -3   3  18          0.54         24.02       105.47 o                         
  -1   3  18       5574.54       5193.15       245.53 o                         
 -20   4  18       1495.28        -28.60       213.47 o                         
 -18   4  18         72.29        131.06       214.58 o                         
 -16   4  18        946.17        798.17       249.07 o                         
 -14   4  18        732.49        598.21       102.88 o                         
 -12   4  18        243.97        214.45       113.33 o                         
 -10   4  18        206.79        163.41        86.97 o                         
  -8   4  18       1014.70        985.48       156.84 o                         
  -6   4  18        690.41        500.95       117.59 o                         
  -4   4  18        177.45        230.99       103.02 o                         
 -17   5  18       3240.89       4097.22       559.94 o                         
 -15   5  18       4800.71       4429.78       498.78 o                         
 -13   5  18       3811.63       3727.25       211.71 o                         
 -11   5  18         14.58        -27.62        90.07 o                         
  -9   5  18       2870.55       2863.31       195.98 o                         
  -7   5  18       9872.14       9785.45       401.33 o                         
 -23   1  19        704.21        594.02       397.70 o                         
 -21   1  19         64.27          4.65        53.42 o                         
 -19   1  19       1133.99       1284.94       158.17 o                         
 -17   1  19        802.48        862.17        89.07 o                         
 -15   1  19        154.65         63.38        53.17 o                         
 -13   1  19       2519.73       2663.26       110.78 o                         
 -11   1  19       1351.27       1194.24       123.91 o                         
  -9   1  19        481.01        640.34        86.90 o                         
  -7   1  19       2865.83       2846.49       144.18 o                         
  -5   1  19       1800.59       1684.55       116.62 o                         
  -3   1  19         18.16         -3.57        68.41 o                         
 -22   2  19       6382.35       6771.74       291.99 o                         
 -20   2  19        535.39        466.77       179.86 o                         
 -18   2  19      19428.01      20310.71       953.01 o                         
 -16   2  19      35897.05      35421.12      3276.02 o                         
 -14   2  19      13592.00      12881.30       639.53 o                         
 -12   2  19        104.32        197.41        75.09 o                         
 -10   2  19      23626.56      23973.24       823.05 o                         
  -8   2  19      43590.90      42784.81      1573.85 o                         
  -6   2  19      18536.24      18037.12       640.19 o                         
  -4   2  19         56.66         59.96        81.08 o                         
 -21   3  19        619.15        211.52       129.69 o                         
 -19   3  19       6975.03       7423.32       584.23 o                         
 -17   3  19       5895.08       5545.39       343.57 o                         
 -15   3  19         13.53        -46.83        78.80 o                         
 -13   3  19       8092.76       8180.33       278.63 o                         
 -11   3  19       6583.43       6719.95       253.59 o                         
  -9   3  19          4.36         69.70        87.57 o                         
  -7   3  19       5343.89       5245.40       266.51 o                         
  -5   3  19       4341.62       4344.80       258.34 o                         
 -18   4  19        475.89        506.95       262.05 o                         
 -16   4  19        687.96        412.70       210.20 o                         
 -14   4  19        131.29        150.43       108.03 o                         
 -12   4  19          3.89         76.16        96.09 o                         
 -10   4  19        424.85        355.60       102.44 o                         
  -8   4  19        766.32        743.35       129.36 o                         
 -20   0  20       5173.27       5250.46       327.46 o                         
 -18   0  20       1453.42       1631.54       121.18 o                         
 -16   0  20        525.10        351.49       151.23 o                         
 -14   0  20       7412.90       7816.56       369.21 o                         
 -12   0  20       9085.91       8928.40       461.09 o                         
 -10   0  20        463.28        329.72       353.01 o                         
  -8   0  20       1501.68       1539.04       351.50 o                         
  -6   0  20       9109.95      10056.67       907.78 o                         
 -21   1  20        729.40        564.47       129.04 o                         
 -19   1  20      11503.95      12262.95       501.77 o                         
 -17   1  20      31034.32      31476.29      1271.74 o                         
 -15   1  20      14522.94      14119.77      1470.24 o                         
 -13   1  20          7.61         25.73        95.68 o                         
 -11   1  20      14035.02      13399.69       630.42 o                         
  -9   1  20      37664.72      37396.66      1156.75 o                         
  -7   1  20      13703.36      13608.54       572.27 o                         
 -20   2  20        904.06         13.76        92.85 o                         
 -18   2  20        959.96        715.59       184.70 o                         
 -16   2  20        496.03        479.50       213.78 o                         
 -14   2  20        493.12        466.49       123.03 o                         
 -12   2  20       1297.30       1337.86       127.73 o                         
 -10   2  20        279.89        374.63        91.57 o                         
  -8   2  20         23.41         35.55        82.80 o                         
 -17   3  20       8694.92       9198.42       560.90 o                         
 -15   3  20       6597.52       6065.89       400.26 o                         
 -13   3  20        137.85        162.95        99.80 o                         
 -11   3  20       4202.30       4037.48       203.95 o                         
  -9   3  20      10446.93      10204.43       402.57 o                         
 -17   1  21        930.61        663.74       583.64 o                         
 -15   1  21       2964.64       2791.90       200.32 o                         
 -13   1  21       2323.25       2003.22       174.52 o                         
 -11   1  21        933.63        865.68       144.76 o                         
                                                                                
